# Supplementary material for: Genomic factors contributing to the resilience of Salmonella enterica on ready-to-eat muskmelon
Source: Food Microbiol. Author manuscript; Available in PMC 2026 Mar 1. (PMC12767474; doi:10.1016/j.fm.2025.104947)
Supplement: Sup Table 2 [file NIHMS2127750-supplement-Sup_Table_2.xlsx]

## Sheet: STM_I-d1
Salmonella enterica sv Typhimurium 14028 - DESeq2 Analysis from the DESeq2 Analysis from the TIS data on muskmelon at 8°C										Matrix I-d1		noMatrix I-d1
No	Locus_Tag	number_of_barcodes_per_feature_in_library	Chr	feature_tsart	feature_end	feature_strand	feature_length	feature_tag	feature_function	Input.vs.Output.log2FoldChange	Input.vs.Output.padj	Input.vs.Output.log2FoldChange	Input.vs.Output.padj
1	,	238	#N/A	#N/A	#N/A	#N/A	#N/A	#N/A	#N/A	0.0663889	0.790826	0.0607693	0.692062
2	Intergen_0000	3	CP001363	1	107	+	107	XXX	Intergen	-0.73771	NA	-0.379469	NA
3	Intergen_0001	2	CP001363	256	336	+	81	XXX	Intergen	-0.107353	NA	1.5816	NA
4	Intergen_0002	2	CP001363	5021	5113	+	93	XXX	Intergen	0.311636	NA	0.162359	NA
5	Intergen_0004	11	CP001363	7397	7664	+	268	XXX	Intergen	0.165423	0.900251	-0.114972	0.870658
6	Intergen_0005	4	CP001363	8619	8728	+	110	XXX	Intergen	-0.297461	0.759481	-0.152637	0.812731
7	Intergen_0006	1	CP001363	9320	9375	+	56	XXX	Intergen	0.34688	NA	0.0643566	NA
8	Intergen_0007	9	CP001363	9943	10091	+	149	XXX	Intergen	-0.212314	0.841783	-0.0993422	0.867943
9	Intergen_0010	9	CP001363	11425	11592	+	168	XXX	Intergen	0.698075	0.12653	0.346901	0.504347
10	Intergen_0011	4	CP001363	13510	13594	+	85	XXX	Intergen	0.235498	0.847794	0.133994	0.866507
11	Intergen_0012	19	CP001363	14735	14844	+	110	XXX	Intergen	-0.00579242	0.995995	-0.20883	0.647969
12	Intergen_0013	2	CP001363	14959	15013	+	55	XXX	Intergen	0.264872	NA	0.354708	NA
13	Intergen_0014	6	CP001363	15962	16087	+	126	XXX	Intergen	-0.598663	NA	0.120063	NA
14	Intergen_0015	14	CP001363	16433	16492	+	60	XXX	Intergen	-0.192899	0.882355	-0.00334526	0.998183
15	Intergen_0016	1	CP001363	17027	17042	+	16	XXX	Intergen	-1.33523	NA	-4.09322	NA
16	Intergen_0017	4	CP001363	17487	17612	+	126	XXX	Intergen	-0.669278	NA	-0.249484	NA
17	Intergen_0018	8	CP001363	17788	17866	+	79	XXX	Intergen	-0.265287	NA	0.146941	NA
18	Intergen_0019	5	CP001363	19967	20057	+	91	XXX	Intergen	0.215202	NA	0.0662541	NA
19	Intergen_0020	1	CP001363	23055	23090	+	36	XXX	Intergen	0.0944027	NA	-2.56896	NA
20	Intergen_0021	24	CP001363	23241	23334	+	94	XXX	Intergen	-0.167046	0.890987	-0.280534	0.625353
21	Intergen_0022	1	CP001363	24040	24093	+	54	XXX	Intergen	-0.919505	NA	-0.507624	NA
22	Intergen_0023	2	CP001363	24199	24315	+	117	XXX	Intergen	0.678181	NA	0.704346	NA
23	Intergen_0024	1	CP001363	24427	24468	+	42	XXX	Intergen	-3.08199	NA	-3.91285	NA
24	Intergen_0027	1	CP001363	31210	31273	+	64	XXX	Intergen	0.678136	NA	0.234827	NA
25	Intergen_0028	41	CP001363	32446	32544	+	99	XXX	Intergen	0.213838	0.725389	0.112327	0.800151
26	Intergen_0029	10	CP001363	32995	33363	+	369	XXX	Intergen	0.167923	NA	-0.394802	NA
27	Intergen_0032	21	CP001363	34975	35338	+	364	XXX	Intergen	-0.257193	0.815986	-0.211882	0.75559
28	Intergen_0033	7	CP001363	37058	37102	+	45	XXX	Intergen	-0.0317932	NA	-0.0123933	NA
29	Intergen_0034	3	CP001363	38675	38772	+	98	XXX	Intergen	-0.121629	NA	-0.747938	NA
30	Intergen_0035	15	CP001363	39535	40130	+	596	XXX	Intergen	-0.0620819	NA	0.131995	0.86667
31	Intergen_0036	6	CP001363	41625	41722	+	98	XXX	Intergen	-0.53935	NA	0.177906	NA
32	Intergen_0038	2	CP001363	44186	44311	+	126	XXX	Intergen	-0.60799	NA	-0.0952936	NA
33	Intergen_0039	4	CP001363	46028	46189	+	162	XXX	Intergen	0.0906079	NA	0.324922	NA
34	Intergen_0040	11	CP001363	47357	47417	+	61	XXX	Intergen	-0.476477	0.555822	-0.369523	0.493443
35	Intergen_0041	2	CP001363	48318	48371	+	54	XXX	Intergen	0.105091	NA	0.374336	NA
36	Intergen_0043	5	CP001363	51825	52279	+	455	XXX	Intergen	-0.392733	NA	-0.2536	NA
37	Intergen_0050	1	CP001363	60149	60163	+	15	XXX	Intergen	0.181233	NA	-0.623237	NA
38	Intergen_0052	16	CP001363	63414	63547	+	134	XXX	Intergen	0.157929	0.882309	0.26414	0.553424
39	Intergen_0055	5	CP001363	66894	67051	+	158	XXX	Intergen	-0.0130426	0.995283	0.17425	0.784294
40	Intergen_0056	4	CP001363	68393	68512	+	120	XXX	Intergen	1.03555	NA	-0.353692	NA
41	Intergen_0057	5	CP001363	69681	69709	+	29	XXX	Intergen	-0.196868	NA	0.0835167	NA
42	Intergen_0058	1	CP001363	70870	70879	+	10	XXX	Intergen	0.623123	NA	0.324898	NA
43	Intergen_0059	1	CP001363	73838	74016	+	179	XXX	Intergen	0.391944	NA	-0.110431	NA
44	Intergen_0060	3	CP001363	74839	74963	+	125	XXX	Intergen	-0.30359	NA	-0.163051	NA
45	Intergen_0061	1	CP001363	75240	75880	+	641	XXX	Intergen	-0.262206	NA	-0.557281	NA
46	Intergen_0062	2	CP001363	77030	77047	+	18	XXX	Intergen	-0.297737	NA	-0.252132	NA
47	Intergen_0063	1	CP001363	80276	80353	+	78	XXX	Intergen	0.0365964	NA	0.814224	NA
48	Intergen_0064	37	CP001363	80958	81259	+	302	XXX	Intergen	-0.0726825	0.92229	-0.197402	0.485703
49	Intergen_0065	3	CP001363	81656	81731	+	76	XXX	Intergen	-0.0381879	NA	-0.314852	NA
50	Intergen_0067	2	CP001363	83223	83275	+	53	XXX	Intergen	-0.124038	NA	-0.399781	NA
51	Intergen_0068	2	CP001363	84830	84891	+	62	XXX	Intergen	-0.105473	NA	0.191037	NA
52	Intergen_0071	6	CP001363	89329	89395	+	67	XXX	Intergen	-0.343405	0.731072	-0.207531	0.766267
53	Intergen_0073	1	CP001363	91124	91172	+	49	XXX	Intergen	-1.69353	NA	0.21928	NA
54	Intergen_0074	2	CP001363	92744	92889	+	146	XXX	Intergen	-0.248729	NA	-0.421262	NA
55	Intergen_0075	6	CP001363	94231	94318	+	88	XXX	Intergen	-0.257574	NA	0.00524453	NA
56	Intergen_0076	57	CP001363	94550	94842	+	293	XXX	Intergen	0.00587069	0.995326	-0.134515	0.67229
57	Intergen_0077	26	CP001363	95380	95482	+	103	XXX	Intergen	-0.427581	0.207659	-0.0957571	0.8159
58	Intergen_0078	62	CP001363	95774	95982	+	209	XXX	Intergen	-0.00355475	0.998427	-0.187996	0.732768
59	Intergen_0079	33	CP001363	96178	96670	+	493	XXX	Intergen	-0.683504	0.241525	-0.705617	0.064574
60	Intergen_0080	7	CP001363	98561	98643	+	83	XXX	Intergen	-0.00895307	0.995326	-0.00517339	0.997611
61	Intergen_0082	8	CP001363	102031	102135	+	105	XXX	Intergen	-0.357699	0.718196	-0.379138	0.481983
62	Intergen_0086	4	CP001363	109054	109135	+	82	XXX	Intergen	-0.0112119	NA	0.0692404	NA
63	Intergen_0087	1	CP001363	109949	110042	+	94	XXX	Intergen	-0.298251	NA	0.411967	NA
64	Intergen_0088	1	CP001363	110703	110713	+	11	XXX	Intergen	1.05109	NA	1.68034	NA
65	Intergen_0089	16	CP001363	113621	113793	+	173	XXX	Intergen	-0.192649	0.851489	-0.0789803	0.898605
66	Intergen_0090	4	CP001363	116146	116188	+	43	XXX	Intergen	0.450301	NA	0.512574	NA
67	Intergen_0091	43	CP001363	116810	117527	+	718	XXX	Intergen	-0.552489	0.239257	-0.20364	0.660402
68	Intergen_0093	6	CP001363	118649	118788	+	140	XXX	Intergen	0.301367	0.753287	-0.0326088	NA
69	Intergen_0094	1	CP001363	120292	120301	+	10	XXX	Intergen	-0.333023	NA	0.7235	NA
70	Intergen_0095	9	CP001363	122012	122351	+	340	XXX	Intergen	0.216226	NA	-0.062172	NA
71	Intergen_0096	3	CP001363	123198	123315	+	118	XXX	Intergen	0.204435	NA	-0.303436	NA
72	Intergen_0100	4	CP001363	129493	129768	+	276	XXX	Intergen	-0.165368	NA	0.0177477	NA
73	Intergen_0102	12	CP001363	134451	134537	+	87	XXX	Intergen	-0.0148026	0.994022	-0.26612	0.668301
74	Intergen_0103	17	CP001363	134625	134688	+	64	XXX	Intergen	0.0907314	0.94727	0.0928952	0.891549
75	Intergen_0104	38	CP001363	134794	135066	+	273	XXX	Intergen	-0.0370066	0.974076	-0.0183618	0.979212
76	Intergen_0105	11	CP001363	135211	135280	+	70	XXX	Intergen	0.144478	NA	0.196086	NA
77	Intergen_0106	53	CP001363	136226	136609	+	384	XXX	Intergen	-0.0858353	0.893097	0.0298139	0.939768
78	Intergen_0107	1	CP001363	138878	139048	+	171	XXX	Intergen	-0.934019	NA	-0.817736	NA
79	Intergen_0109	12	CP001363	140339	140495	+	157	XXX	Intergen	-0.213295	0.851489	-0.153868	0.812731
80	Intergen_0110	1	CP001363	140634	140658	+	25	XXX	Intergen	-0.463095	NA	-1.1977	NA
81	Intergen_0112	2	CP001363	151737	151854	+	118	XXX	Intergen	0.0529795	NA	0.0228847	NA
82	Intergen_0114	5	CP001363	157547	157646	+	100	XXX	Intergen	-0.530297	NA	-0.292303	0.658058
83	Intergen_0115	6	CP001363	158565	158842	+	278	XXX	Intergen	-0.437822	0.558243	-0.28247	0.62513
84	Intergen_0117	8	CP001363	162108	162258	+	151	XXX	Intergen	-0.010347	NA	-0.121752	NA
85	Intergen_0119	1	CP001363	162823	162874	+	52	XXX	Intergen	0.516329	NA	0.823991	NA
86	Intergen_0121	9	CP001363	164541	164765	+	225	XXX	Intergen	0.0880908	0.953287	0.150424	0.813149
87	Intergen_0122	3	CP001363	165810	165839	+	30	XXX	Intergen	-0.0157999	NA	0.3851	NA
88	Intergen_0124	2	CP001363	168865	168889	+	25	XXX	Intergen	0.0289399	NA	0.649716	NA
89	Intergen_0126	5	CP001363	169980	170066	+	87	XXX	Intergen	0.241023	NA	-0.142515	NA
90	Intergen_0129	6	CP001363	175467	175671	+	205	XXX	Intergen	-0.170331	NA	-0.00883058	NA
91	Intergen_0130	1	CP001363	175795	176028	+	234	XXX	Intergen	0.597708	NA	0.523049	NA
92	Intergen_0133	1	CP001363	181521	181719	+	199	XXX	Intergen	-0.478802	NA	0.203488	NA
93	Intergen_0135	1	CP001363	183351	183432	+	82	XXX	Intergen	0.0376131	NA	0.00300787	NA
94	Intergen_0136	2	CP001363	183718	183754	+	37	XXX	Intergen	-1.59385	NA	-1.43266	NA
95	Intergen_0137	1	CP001363	184547	184558	+	12	XXX	Intergen	-1.55198	NA	-0.499447	NA
96	Intergen_0138	10	CP001363	186174	186561	+	388	XXX	Intergen	0.106038	0.936787	0.115266	0.867943
97	Intergen_0139	2	CP001363	189160	189219	+	60	XXX	Intergen	0.0451485	NA	-0.0814878	NA
98	Intergen_0140	36	CP001363	190063	190307	+	245	XXX	Intergen	-0.0561458	0.95766	-0.0488862	0.923381
99	Intergen_0141	8	CP001363	190671	190904	+	234	XXX	Intergen	-0.16077	NA	-0.196083	NA
100	Intergen_0143	2	CP001363	194877	194905	+	29	XXX	Intergen	-0.317189	NA	-0.579825	NA
101	Intergen_0145	5	CP001363	196582	196687	+	106	XXX	Intergen	0.174288	NA	0.560818	NA
102	Intergen_0146	7	CP001363	197036	197236	+	201	XXX	Intergen	0.0322369	0.984379	0.0600129	0.938204
103	Intergen_0147	5	CP001363	198848	198924	+	77	XXX	Intergen	-0.0380112	NA	0.252402	NA
104	Intergen_0148	8	CP001363	201316	201520	+	205	XXX	Intergen	-0.510165	NA	-0.35948	0.550518
105	Intergen_0149	2	CP001363	202058	202114	+	57	XXX	Intergen	-0.29187	NA	0.295085	NA
106	Intergen_0151	4	CP001363	204580	204695	+	116	XXX	Intergen	-0.179155	NA	-0.214708	NA
107	Intergen_0153	4	CP001363	208331	208356	+	26	XXX	Intergen	-0.0102889	0.995326	-0.202809	0.764215
108	Intergen_0155	4	CP001363	209628	209795	+	168	XXX	Intergen	-0.748542	NA	0.298734	NA
109	Intergen_0156	1	CP001363	209967	209996	+	30	XXX	Intergen	0.507503	NA	-0.709948	NA
110	Intergen_0157	1	CP001363	210438	210498	+	61	XXX	Intergen	0.945547	NA	0.908894	NA
111	Intergen_0158	1	CP001363	211729	211734	+	6	XXX	Intergen	-0.217003	NA	-0.499755	NA
112	Intergen_0159	2	CP001363	212116	212209	+	94	XXX	Intergen	0.165079	NA	-0.153072	NA
113	Intergen_0162	9	CP001363	215997	216136	+	140	XXX	Intergen	0.0655308	NA	0.104705	NA
114	Intergen_0164	4	CP001363	217558	217733	+	176	XXX	Intergen	-0.0923407	0.955409	-0.336238	0.603374
115	Intergen_0166	1	CP001363	218986	219012	+	27	XXX	Intergen	-1.81031	NA	1.4235	NA
116	Intergen_0167	18	CP001363	224151	224288	+	138	XXX	Intergen	0.0942548	0.906158	0.0543446	0.903888
117	Intergen_0169	1	CP001363	226633	226680	+	48	XXX	Intergen	-2.45407	NA	0.90964	NA
118	Intergen_0172	1	CP001363	231145	231360	+	216	XXX	Intergen	-0.175644	NA	1.09013	NA
119	Intergen_0173	14	CP001363	231922	232006	+	85	XXX	Intergen	-0.480857	NA	-0.166514	NA
120	Intergen_0175	2	CP001363	235435	235452	+	18	XXX	Intergen	-0.770173	NA	-0.181462	NA
121	Intergen_0176	3	CP001363	237808	237914	+	107	XXX	Intergen	0.00113242	NA	0.121156	NA
122	Intergen_0178	2	CP001363	240787	240867	+	81	XXX	Intergen	-0.243484	NA	-0.287002	NA
123	Intergen_0180	1	CP001363	241937	241972	+	36	XXX	Intergen	-0.347387	NA	0.345906	NA
124	Intergen_0182	2	CP001363	245067	245195	+	129	XXX	Intergen	-0.173117	NA	0.0179838	NA
125	Intergen_0183	8	CP001363	246624	246775	+	152	XXX	Intergen	0.304732	0.767585	-0.0614426	NA
126	Intergen_0184	10	CP001363	247934	248021	+	88	XXX	Intergen	0.532192	0.453654	0.285589	NA
127	Intergen_0185	9	CP001363	248409	248654	+	246	XXX	Intergen	0.086773	NA	0.255163	NA
128	Intergen_0188	5	CP001363	253521	253756	+	236	XXX	Intergen	0.0159625	NA	-0.0790202	NA
129	Intergen_0189	12	CP001363	254552	254798	+	247	XXX	Intergen	-0.211711	NA	-0.491445	NA
130	Intergen_0190	2	CP001363	255728	255984	+	257	XXX	Intergen	0.564065	NA	-0.981117	NA
131	Intergen_0191	1	CP001363	256837	256980	+	144	XXX	Intergen	-0.0562335	NA	-0.889638	NA
132	Intergen_0192	4	CP001363	257707	257852	+	146	XXX	Intergen	-0.982124	NA	-1.11974	NA
133	Intergen_0194	3	CP001363	259748	259829	+	82	XXX	Intergen	-1.13152	NA	-0.416536	NA
134	Intergen_0197	1	CP001363	261689	261699	+	11	XXX	Intergen	0.220995	NA	0.325091	NA
135	Intergen_0198	2	CP001363	263053	263083	+	31	XXX	Intergen	-0.813081	NA	-0.965928	NA
136	Intergen_0199	6	CP001363	265499	265620	+	122	XXX	Intergen	-0.389225	NA	-0.307152	NA
137	Intergen_0200	1	CP001363	267136	267150	+	15	XXX	Intergen	-1.60005	NA	-3.04799	NA
138	Intergen_0201	1	CP001363	270230	270252	+	23	XXX	Intergen	0.0484213	NA	0.174335	NA
139	Intergen_0202	1	CP001363	273736	273747	+	12	XXX	Intergen	-0.661862	NA	-0.22542	NA
140	Intergen_0203	1	CP001363	274708	274886	+	179	XXX	Intergen	-0.147279	NA	-0.602229	NA
141	Intergen_0204	2	CP001363	276651	276725	+	75	XXX	Intergen	0.837476	NA	0.365414	NA
142	Intergen_0205	2	CP001363	278868	278922	+	55	XXX	Intergen	-0.256354	NA	-0.32299	NA
143	Intergen_0206	2	CP001363	279313	279374	+	62	XXX	Intergen	-0.117328	NA	-0.612092	NA
144	Intergen_0207	4	CP001363	280668	280750	+	83	XXX	Intergen	-0.0141253	NA	-0.165831	NA
145	Intergen_0208	5	CP001363	281217	281395	+	179	XXX	Intergen	-0.662345	NA	-0.43771	NA
146	Intergen_0210	4	CP001363	283094	283166	+	73	XXX	Intergen	0.632768	NA	0.122276	NA
147	Intergen_0212	5	CP001363	286105	286222	+	118	XXX	Intergen	-0.103809	NA	0.153648	NA
148	Intergen_0214	7	CP001363	288755	288943	+	189	XXX	Intergen	-0.392946	NA	-0.221302	0.759592
149	Intergen_0215	1	CP001363	289511	289580	+	70	XXX	Intergen	-0.728504	NA	-0.421396	NA
150	Intergen_0216	6	CP001363	289820	289888	+	69	XXX	Intergen	-0.392834	NA	-0.648593	NA
151	Intergen_0217	3	CP001363	291433	291489	+	57	XXX	Intergen	-0.32694	NA	-1.17232	NA
152	Intergen_0218	2	CP001363	291567	291675	+	109	XXX	Intergen	-0.517893	NA	-0.464335	NA
153	Intergen_0220	2	CP001363	291877	291943	+	67	XXX	Intergen	0.333733	NA	0.542056	NA
154	Intergen_0221	2	CP001363	295037	295218	+	182	XXX	Intergen	-0.45097	NA	0.0695114	NA
155	Intergen_0222	6	CP001363	295341	295527	+	187	XXX	Intergen	-0.505455	NA	-0.234229	NA
156	Intergen_0223	5	CP001363	295605	295768	+	164	XXX	Intergen	0.0694431	NA	-0.152518	NA
157	Intergen_0224	2	CP001363	296573	296592	+	20	XXX	Intergen	0.201206	NA	0.0798788	NA
158	Intergen_0225	3	CP001363	297508	297611	+	104	XXX	Intergen	0.246563	NA	-0.102849	NA
159	Intergen_0226	4	CP001363	298788	298939	+	152	XXX	Intergen	0.123943	NA	0.0414026	NA
160	Intergen_0227	5	CP001363	299720	299796	+	77	XXX	Intergen	-0.257335	NA	-0.174533	NA
161	Intergen_0233	2	CP001363	305044	305166	+	123	XXX	Intergen	0.922406	NA	1.23104	NA
162	Intergen_0234	2	CP001363	305275	305364	+	90	XXX	Intergen	0.374559	NA	0.367776	NA
163	Intergen_0237	2	CP001363	311527	311893	+	367	XXX	Intergen	-0.359866	NA	0.0500079	NA
164	Intergen_0238	1	CP001363	314534	314632	+	99	XXX	Intergen	NA	NA	NA	NA
165	Intergen_0241	3	CP001363	316866	316877	+	12	XXX	Intergen	-0.846031	NA	-0.347963	NA
166	Intergen_0242	4	CP001363	317325	317577	+	253	XXX	Intergen	0.440072	NA	0.228872	NA
167	Intergen_0243	19	CP001363	318064	318367	+	304	XXX	Intergen	-0.116213	0.924447	0.140331	0.806405
168	Intergen_0244	8	CP001363	319222	319363	+	142	XXX	Intergen	-0.443399	NA	-0.537534	NA
169	Intergen_0246	27	CP001363	323879	324080	+	202	XXX	Intergen	-0.533352	NA	-0.378437	NA
170	Intergen_0248	3	CP001363	329617	329639	+	23	XXX	Intergen	-0.274011	NA	0.0604141	NA
171	Intergen_0249	4	CP001363	330162	330302	+	141	XXX	Intergen	-0.699377	NA	-0.44013	NA
172	Intergen_0250	1	CP001363	330513	330557	+	45	XXX	Intergen	-1.72764	NA	-2.56896	NA
173	Intergen_0252	1	CP001363	333218	333235	+	18	XXX	Intergen	0.294011	NA	0.188725	NA
174	Intergen_0253	10	CP001363	337331	337686	+	356	XXX	Intergen	-0.530122	NA	-0.267415	NA
175	Intergen_0254	41	CP001363	338961	339143	+	183	XXX	Intergen	-0.162436	0.858586	-0.19189	0.681791
176	Intergen_0255	1	CP001363	339276	339344	+	69	XXX	Intergen	-3.15161	NA	-5.19856	NA
177	Intergen_0259	7	CP001363	341038	341439	+	402	XXX	Intergen	-0.311095	NA	-0.0170566	NA
178	Intergen_0260	14	CP001363	341638	341862	+	225	XXX	Intergen	-0.207462	0.882309	-0.212299	0.768915
179	Intergen_0261	41	CP001363	342145	342893	+	749	XXX	Intergen	-0.166809	0.906158	0.104781	0.882718
180	Intergen_0262	4	CP001363	343407	343513	+	107	XXX	Intergen	-0.706786	NA	-0.172457	NA
181	Intergen_0264	3	CP001363	346762	346782	+	21	XXX	Intergen	0.422235	NA	0.0149616	NA
182	Intergen_0265	17	CP001363	347254	347658	+	405	XXX	Intergen	0.0324647	0.984379	-0.0303444	0.972583
183	Intergen_0266	3	CP001363	348481	348559	+	79	XXX	Intergen	-0.240281	NA	0.00754796	NA
184	Intergen_0267	30	CP001363	348821	349294	+	474	XXX	Intergen	-0.364886	0.502575	0.226478	0.583527
185	Intergen_0268	13	CP001363	350243	350358	+	116	XXX	Intergen	-0.2365	0.817184	-0.00418423	0.998183
186	Intergen_0269	1	CP001363	351298	351321	+	24	XXX	Intergen	-0.294908	NA	0.141775	NA
187	Intergen_0270	5	CP001363	351451	351627	+	177	XXX	Intergen	0.140197	NA	-0.149242	NA
188	Intergen_0271	3	CP001363	352036	352119	+	84	XXX	Intergen	-0.00313778	NA	-0.966199	NA
189	Intergen_0272	9	CP001363	352228	352405	+	178	XXX	Intergen	0.0848311	0.950702	-0.00195334	0.99841
190	Intergen_0273	2	CP001363	353174	353281	+	108	XXX	Intergen	0.123053	NA	0.0798799	NA
191	Intergen_0274	5	CP001363	355727	355965	+	239	XXX	Intergen	-0.40326	NA	-0.143062	NA
192	Intergen_0275	5	CP001363	356545	356756	+	212	XXX	Intergen	0.064559	NA	-0.072199	NA
193	Intergen_0276	2	CP001363	358236	358484	+	249	XXX	Intergen	-0.0273899	NA	0.125547	NA
194	Intergen_0277	37	CP001363	359541	359758	+	218	XXX	Intergen	0.102224	0.918821	-0.105717	0.839931
195	Intergen_0278	3	CP001363	361503	361657	+	155	XXX	Intergen	1.149	NA	1.07277	NA
196	Intergen_0279	1	CP001363	363116	363363	+	248	XXX	Intergen	0.654195	NA	0.078807	NA
197	Intergen_0280	1	CP001363	363823	363910	+	88	XXX	Intergen	1.20489	NA	-2.1082	NA
198	Intergen_0282	8	CP001363	365615	365664	+	50	XXX	Intergen	0.393187	0.495175	0.270491	0.572327
199	Intergen_0286	3	CP001363	369366	369480	+	115	XXX	Intergen	0.296269	NA	0.621868	NA
200	Intergen_0287	24	CP001363	369557	369881	+	325	XXX	Intergen	-0.0996651	0.897425	0.0533294	0.903279
201	Intergen_0288	6	CP001363	371315	371423	+	109	XXX	Intergen	-0.253108	NA	-0.151549	NA
202	Intergen_0289	12	CP001363	371748	372093	+	346	XXX	Intergen	-0.43815	NA	-0.315474	NA
203	Intergen_0290	2	CP001363	373327	373457	+	131	XXX	Intergen	-3.13979	NA	-1.02	NA
204	Intergen_0293	47	CP001363	378531	379220	+	690	XXX	Intergen	-0.112707	0.882309	0.0782474	0.854031
205	Intergen_0294	14	CP001363	379620	379665	+	46	XXX	Intergen	0.297604	NA	0.223407	NA
206	Intergen_0295	10	CP001363	385033	385093	+	61	XXX	Intergen	0.080454	NA	0.229516	NA
207	Intergen_0296	3	CP001363	385631	385732	+	102	XXX	Intergen	-0.501199	NA	-2.55345	NA
208	Intergen_0297	3	CP001363	385844	386263	+	420	XXX	Intergen	0.362938	NA	0.227087	NA
209	Intergen_0298	46	CP001363	387502	387800	+	299	XXX	Intergen	-0.505755	0.33641	-0.019851	0.980401
210	Intergen_0299	8	CP001363	389376	389474	+	99	XXX	Intergen	0.0818057	NA	0.36866	NA
211	Intergen_0300	10	CP001363	390680	390801	+	122	XXX	Intergen	-0.134916	NA	-0.305243	NA
212	Intergen_0301	6	CP001363	390940	391080	+	141	XXX	Intergen	-1.79518	NA	-2.4791	NA
213	Intergen_0302	8	CP001363	391606	391748	+	143	XXX	Intergen	-0.0398985	NA	-0.265409	NA
214	Intergen_0303	1	CP001363	392391	392400	+	10	XXX	Intergen	0.144667	NA	0.191141	NA
215	Intergen_0304	1	CP001363	392626	392682	+	57	XXX	Intergen	-0.347685	NA	0.328736	NA
216	Intergen_0305	2	CP001363	393043	393111	+	69	XXX	Intergen	-0.149753	NA	-0.41599	NA
217	Intergen_0309	2	CP001363	401542	401552	+	11	XXX	Intergen	-0.678985	NA	-0.29175	NA
218	Intergen_0314	8	CP001363	408965	409083	+	119	XXX	Intergen	0.03616	0.984379	0.220968	0.711893
219	Intergen_0315	5	CP001363	409343	409458	+	116	XXX	Intergen	-0.435727	NA	-0.192501	NA
220	Intergen_0319	1	CP001363	415465	415504	+	40	XXX	Intergen	-0.316424	NA	0.486676	NA
221	Intergen_0320	1	CP001363	416138	416368	+	231	XXX	Intergen	1.34713	NA	-0.161734	NA
222	Intergen_0321	3	CP001363	416645	416779	+	135	XXX	Intergen	0.174616	NA	-0.302003	NA
223	Intergen_0324	2	CP001363	419558	419679	+	122	XXX	Intergen	-0.139605	NA	-0.148752	NA
224	Intergen_0327	1	CP001363	424268	424370	+	103	XXX	Intergen	1.09074	NA	0.396748	NA
225	Intergen_0328	9	CP001363	425346	425564	+	219	XXX	Intergen	-0.210195	0.875897	-0.103601	0.89224
226	Intergen_0329	3	CP001363	425828	425857	+	30	XXX	Intergen	1.00767	NA	0.27951	NA
227	Intergen_0330	7	CP001363	428795	428879	+	85	XXX	Intergen	0.0587487	NA	0.0633679	NA
228	Intergen_0331	12	CP001363	429504	429547	+	44	XXX	Intergen	0.444125	NA	0.0613535	NA
229	Intergen_0332	3	CP001363	430679	430750	+	72	XXX	Intergen	-0.0672662	NA	0.106892	NA
230	Intergen_0336	5	CP001363	433828	433994	+	167	XXX	Intergen	-0.190536	0.875897	0.0205377	0.980401
231	Intergen_0338	3	CP001363	435331	435407	+	77	XXX	Intergen	-0.259854	NA	-0.0539027	NA
232	Intergen_0339	3	CP001363	436122	436289	+	168	XXX	Intergen	-0.143264	NA	0.184176	NA
233	Intergen_0340	11	CP001363	437502	437619	+	118	XXX	Intergen	0.168046	0.882355	-0.210586	0.726762
234	Intergen_0341	38	CP001363	437743	437791	+	49	XXX	Intergen	0.26083	0.438267	0.270238	0.203672
235	Intergen_0343	27	CP001363	438244	438409	+	166	XXX	Intergen	-0.283485	0.535913	-0.255201	0.404597
236	Intergen_0349	10	CP001363	442302	442551	+	250	XXX	Intergen	-0.294616	0.765777	-0.412756	0.421053
237	Intergen_0350	2	CP001363	443230	443299	+	70	XXX	Intergen	0.393675	NA	0.24463	NA
238	Intergen_0351	1	CP001363	443585	443621	+	37	XXX	Intergen	-0.396026	NA	-0.0867568	NA
239	Intergen_0354	3	CP001363	446762	446933	+	172	XXX	Intergen	-0.216174	NA	-0.310953	NA
240	Intergen_0355	1	CP001363	451274	451314	+	41	XXX	Intergen	-0.411883	NA	-0.316895	NA
241	Intergen_0356	1	CP001363	451447	451487	+	41	XXX	Intergen	0.00652324	NA	-0.754736	NA
242	Intergen_0357	1	CP001363	452178	452246	+	69	XXX	Intergen	-0.888475	NA	-0.341126	NA
243	Intergen_0358	4	CP001363	453543	453754	+	212	XXX	Intergen	0.204028	NA	0.0303456	NA
244	Intergen_0359	1	CP001363	453905	453950	+	46	XXX	Intergen	0.648301	NA	0.499575	NA
245	Intergen_0360	7	CP001363	455271	455344	+	74	XXX	Intergen	-0.138664	0.913658	0.227179	0.67229
246	Intergen_0361	7	CP001363	456716	456876	+	161	XXX	Intergen	0.129017	0.91551	0.0231414	0.979475
247	Intergen_0363	3	CP001363	459369	459577	+	209	XXX	Intergen	0.28997	NA	0.350726	NA
248	Intergen_0364	2	CP001363	460160	460252	+	93	XXX	Intergen	-0.0824337	NA	-0.290191	NA
249	Intergen_0365	1	CP001363	461318	461339	+	22	XXX	Intergen	-0.0648559	NA	0.275647	NA
250	Intergen_0370	13	CP001363	465854	466000	+	147	XXX	Intergen	-0.207714	0.790826	-0.0366724	0.955949
251	Intergen_0371	1	CP001363	466367	466391	+	25	XXX	Intergen	0.464191	NA	0.519652	NA
252	Intergen_0372	8	CP001363	467085	467253	+	169	XXX	Intergen	0.14219	0.908107	-0.0440684	0.960247
253	Intergen_0373	1	CP001363	467602	467630	+	29	XXX	Intergen	-0.0565006	NA	0.180059	NA
254	Intergen_0374	1	CP001363	467847	468229	+	383	XXX	Intergen	0.537774	NA	0.159151	NA
255	Intergen_0379	3	CP001363	472640	472717	+	78	XXX	Intergen	-0.262991	NA	-0.906815	NA
256	Intergen_0381	1	CP001363	475267	475322	+	56	XXX	Intergen	-0.145768	NA	0.253965	NA
257	Intergen_0383	11	CP001363	478352	478560	+	209	XXX	Intergen	-0.361805	0.42374	-0.320229	0.318415
258	Intergen_0385	4	CP001363	482826	482830	+	5	XXX	Intergen	0.0442559	0.982534	-0.0485859	NA
259	Intergen_0386	2	CP001363	483845	484041	+	197	XXX	Intergen	-0.31362	NA	-0.309465	NA
260	Intergen_0390	3	CP001363	488385	488509	+	125	XXX	Intergen	0.21434	NA	-0.218437	NA
261	Intergen_0392	22	CP001363	490413	490948	+	536	XXX	Intergen	0.0496845	0.964838	0.104925	0.812427
262	Intergen_0394	5	CP001363	493966	494046	+	81	XXX	Intergen	-0.0623337	0.971227	-0.0187192	0.985321
263	Intergen_0397	16	CP001363	498841	499292	+	452	XXX	Intergen	-0.161344	0.861596	-0.236317	0.617685
264	Intergen_0399	1	CP001363	501391	501467	+	77	XXX	Intergen	-0.619715	NA	0.0931687	NA
265	Intergen_0400	2	CP001363	501654	501693	+	40	XXX	Intergen	0.248501	NA	0.354796	NA
266	Intergen_0402	6	CP001363	502167	502357	+	191	XXX	Intergen	0.0817932	0.957293	-0.00708667	0.99647
267	Intergen_0403	3	CP001363	503657	503902	+	246	XXX	Intergen	0.0161676	NA	0.165796	NA
268	Intergen_0404	4	CP001363	504527	504669	+	143	XXX	Intergen	-1.29608	NA	-1.01714	NA
269	Intergen_0405	3	CP001363	506050	506234	+	185	XXX	Intergen	0.233298	NA	0.0671855	NA
270	Intergen_0406	14	CP001363	508590	508797	+	208	XXX	Intergen	0.00464156	0.995995	0.151722	0.682672
271	Intergen_0407	10	CP001363	509071	509360	+	290	XXX	Intergen	-0.152513	0.906158	0.107063	0.866692
272	Intergen_0408	5	CP001363	511757	511859	+	103	XXX	Intergen	-0.105939	NA	0.148568	NA
273	Intergen_0409	3	CP001363	512259	512363	+	105	XXX	Intergen	0.0985348	NA	0.524326	NA
274	Intergen_0410	1	CP001363	513060	513123	+	64	XXX	Intergen	-0.0623373	NA	-0.229389	NA
275	Intergen_0411	2	CP001363	514825	514924	+	100	XXX	Intergen	-0.0584348	NA	-0.0948374	NA
276	Intergen_0412	1	CP001363	515744	515791	+	48	XXX	Intergen	-0.325424	NA	-0.133859	NA
277	Intergen_0414	3	CP001363	521006	521217	+	212	XXX	Intergen	-0.474279	NA	-0.224159	NA
278	Intergen_0416	2	CP001363	522875	522973	+	99	XXX	Intergen	0.31386	NA	-0.0815598	NA
279	Intergen_0417	2	CP001363	523835	524048	+	214	XXX	Intergen	0.319242	NA	-0.593774	NA
280	Intergen_0418	5	CP001363	524619	524650	+	32	XXX	Intergen	-0.622771	NA	-0.0488346	NA
281	Intergen_0420	7	CP001363	526822	527045	+	224	XXX	Intergen	0.168646	0.845282	-0.00258709	0.998183
282	Intergen_0422	7	CP001363	527453	527507	+	55	XXX	Intergen	0.168623	NA	0.000520247	NA
283	Intergen_0423	6	CP001363	527979	528094	+	116	XXX	Intergen	0.149831	NA	0.153441	NA
284	Intergen_0424	35	CP001363	528647	528824	+	178	XXX	Intergen	-0.120703	0.828092	-0.1241	0.686678
285	Intergen_0426	66	CP001363	529446	529940	+	495	XXX	Intergen	0.0920242	0.833701	0.105407	0.65827
286	Intergen_0427	1	CP001363	533091	533112	+	22	XXX	Intergen	0.219012	NA	-0.45665	NA
287	Intergen_0428	2	CP001363	534307	534447	+	141	XXX	Intergen	0.445425	NA	0.320377	NA
288	Intergen_0430	2	CP001363	538583	538623	+	41	XXX	Intergen	0.418638	NA	0.206721	NA
289	Intergen_0431	5	CP001363	539560	539628	+	69	XXX	Intergen	-0.228777	0.790263	-0.1545	0.78025
290	Intergen_0433	4	CP001363	540326	540405	+	80	XXX	Intergen	-0.38411	NA	0.521504	NA
291	Intergen_0434	6	CP001363	540784	540935	+	152	XXX	Intergen	-0.158565	NA	0.104935	NA
292	Intergen_0436	1	CP001363	543530	543574	+	45	XXX	Intergen	-0.833818	NA	0.0295771	NA
293	Intergen_0437	1	CP001363	544510	544595	+	86	XXX	Intergen	-0.796168	NA	-0.0508805	NA
294	Intergen_0438	3	CP001363	546495	546596	+	102	XXX	Intergen	-0.156323	NA	0.216516	NA
295	Intergen_0443	1	CP001363	552721	552797	+	77	XXX	Intergen	-2.16903	NA	-3.44487	NA
296	Intergen_0445	2	CP001363	554156	554327	+	172	XXX	Intergen	0.238302	NA	-0.124427	NA
297	Intergen_0446	8	CP001363	555981	556096	+	116	XXX	Intergen	0.0823462	0.964838	-0.111807	NA
298	Intergen_0447	3	CP001363	556577	556777	+	201	XXX	Intergen	0.0991671	NA	0.30459	NA
299	Intergen_0448	7	CP001363	557573	557657	+	85	XXX	Intergen	-0.0422611	NA	-0.308652	NA
300	Intergen_0449	8	CP001363	558486	558638	+	153	XXX	Intergen	-0.119698	0.941977	-0.190474	0.787845
301	Intergen_0450	3	CP001363	561141	561249	+	109	XXX	Intergen	0.0360823	NA	0.141691	NA
302	Intergen_0451	27	CP001363	563034	563179	+	146	XXX	Intergen	0.0554704	0.94262	-0.045173	0.921596
303	Intergen_0453	1	CP001363	565564	565622	+	59	XXX	Intergen	-0.456478	NA	-0.289554	NA
304	Intergen_0454	8	CP001363	566394	566547	+	154	XXX	Intergen	0.349961	NA	-0.0116397	NA
305	Intergen_0456	2	CP001363	571651	571805	+	155	XXX	Intergen	-0.202889	NA	0.130905	NA
306	Intergen_0458	1	CP001363	574342	574379	+	38	XXX	Intergen	0.827361	NA	0.210197	NA
307	Intergen_0460	2	CP001363	576471	576696	+	226	XXX	Intergen	-0.100343	NA	-0.275094	NA
308	Intergen_0462	1	CP001363	578077	578160	+	84	XXX	Intergen	0.843297	NA	-0.00927252	NA
309	Intergen_0463	3	CP001363	579943	579954	+	12	XXX	Intergen	-3.13595	NA	0.0453201	NA
310	Intergen_0464	1	CP001363	580732	580831	+	100	XXX	Intergen	-0.784451	NA	-0.990386	NA
311	Intergen_0465	24	CP001363	581711	581775	+	65	XXX	Intergen	-0.156467	0.863968	-0.0053603	0.996139
312	Intergen_0467	6	CP001363	584574	584651	+	78	XXX	Intergen	0.0287478	NA	0.246597	NA
313	Intergen_0468	1	CP001363	586014	586071	+	58	XXX	Intergen	-0.268091	NA	0.299743	NA
314	Intergen_0469	3	CP001363	587371	587392	+	22	XXX	Intergen	0.227628	NA	0.475902	NA
315	Intergen_0473	30	CP001363	591724	592053	+	330	XXX	Intergen	0.0074659	0.995326	0.0367452	0.952705
316	Intergen_0476	1	CP001363	596706	596745	+	40	XXX	Intergen	NA	NA	NA	NA
317	Intergen_0479	1	CP001363	601215	601257	+	43	XXX	Intergen	-0.399808	NA	0.0441867	NA
318	Intergen_0481	1	CP001363	604263	604315	+	53	XXX	Intergen	-0.0562335	NA	-0.889638	NA
319	Intergen_0482	7	CP001363	604556	604823	+	268	XXX	Intergen	-0.529072	NA	-0.144378	NA
320	Intergen_0483	5	CP001363	605367	605441	+	75	XXX	Intergen	0.0351675	NA	-0.031296	NA
321	Intergen_0484	1	CP001363	605976	606018	+	43	XXX	Intergen	-0.0594678	NA	0.362035	NA
322	Intergen_0488	1	CP001363	610905	610949	+	45	XXX	Intergen	1.00018	NA	0.250928	NA
323	Intergen_0489	10	CP001363	611583	612185	+	603	XXX	Intergen	0.0890051	NA	0.54184	NA
324	Intergen_0490	2	CP001363	612909	612926	+	18	XXX	Intergen	-0.548449	NA	-0.00182889	NA
325	Intergen_0491	12	CP001363	613239	613399	+	161	XXX	Intergen	-0.31322	NA	-0.320444	NA
326	Intergen_0493	1	CP001363	614190	614251	+	62	XXX	Intergen	0.504527	NA	0.539039	NA
327	Intergen_0494	10	CP001363	615112	615282	+	171	XXX	Intergen	0.16529	0.908107	-0.0653043	NA
328	Intergen_0495	5	CP001363	615442	615497	+	56	XXX	Intergen	-0.118962	NA	0.296225	0.637835
329	Intergen_0496	7	CP001363	618417	618677	+	261	XXX	Intergen	-0.111379	0.934303	-0.0657681	0.931672
330	Intergen_0497	6	CP001363	618751	618838	+	88	XXX	Intergen	0.66732	NA	0.106258	NA
331	Intergen_0498	5	CP001363	619085	619283	+	199	XXX	Intergen	0.111742	NA	0.066431	NA
332	Intergen_0499	3	CP001363	619614	619736	+	123	XXX	Intergen	0.299752	NA	0.972988	NA
333	Intergen_0503	4	CP001363	623314	623391	+	78	XXX	Intergen	-0.317813	NA	0.025791	NA
334	Intergen_0504	5	CP001363	624568	624892	+	325	XXX	Intergen	-0.189263	NA	-0.0204672	NA
335	Intergen_0505	6	CP001363	626288	626328	+	41	XXX	Intergen	0.287271	0.783436	0.143924	0.847095
336	Intergen_0506	5	CP001363	627577	627602	+	26	XXX	Intergen	-0.554553	NA	-0.0717709	NA
337	Intergen_0507	10	CP001363	627789	627886	+	98	XXX	Intergen	-0.423333	NA	-0.0150848	NA
338	Intergen_0508	5	CP001363	629858	630023	+	166	XXX	Intergen	0.264179	NA	-0.194689	NA
339	Intergen_0509	3	CP001363	632754	632880	+	127	XXX	Intergen	-0.295371	NA	-0.05068	NA
340	Intergen_0510	10	CP001363	633868	633933	+	66	XXX	Intergen	0.222822	NA	0.153102	NA
341	Intergen_0511	2	CP001363	634978	635009	+	32	XXX	Intergen	0.602257	NA	0.550962	NA
342	Intergen_0513	3	CP001363	637523	637721	+	199	XXX	Intergen	0.046944	NA	-0.15492	NA
343	Intergen_0515	7	CP001363	639422	639576	+	155	XXX	Intergen	0.458399	NA	0.238832	NA
344	Intergen_0516	2	CP001363	639685	639709	+	25	XXX	Intergen	0.66941	NA	0.317441	NA
345	Intergen_0520	2	CP001363	642207	642251	+	45	XXX	Intergen	0.153432	NA	-0.0416943	NA
346	Intergen_0521	1	CP001363	644636	644695	+	60	XXX	Intergen	-0.486097	NA	-0.962145	NA
347	Intergen_0522	1	CP001363	645911	645940	+	30	XXX	Intergen	1.11842	NA	0.363488	NA
348	Intergen_0523	13	CP001363	650041	650289	+	249	XXX	Intergen	-0.197625	0.874061	-0.112022	0.877937
349	Intergen_0524	5	CP001363	651427	651478	+	52	XXX	Intergen	-0.152368	NA	0.0503828	NA
350	Intergen_0526	4	CP001363	655622	655683	+	62	XXX	Intergen	0.125237	0.922568	-0.165994	0.800151
351	Intergen_0527	8	CP001363	656641	656948	+	308	XXX	Intergen	0.115897	0.925227	-0.337377	0.483896
352	Intergen_0533	5	CP001363	665459	665584	+	126	XXX	Intergen	0.137158	NA	0.187366	NA
353	Intergen_0534	6	CP001363	668572	668736	+	165	XXX	Intergen	0.778701	NA	0.459458	NA
354	Intergen_0535	35	CP001363	669640	669955	+	316	XXX	Intergen	-0.0279205	0.978847	0.041893	0.938204
355	Intergen_0536	11	CP001363	670703	671142	+	440	XXX	Intergen	-0.166764	0.890186	-0.160693	0.800151
356	Intergen_0537	6	CP001363	671707	671830	+	124	XXX	Intergen	0.128427	NA	0.0643024	NA
357	Intergen_0538	38	CP001363	673514	673844	+	331	XXX	Intergen	-0.0564788	0.944344	0.058293	0.88978
358	Intergen_0539	1	CP001363	677801	677867	+	67	XXX	Intergen	-0.439814	NA	-0.0319485	NA
359	Intergen_0540	1	CP001363	679758	679839	+	82	XXX	Intergen	0.461752	NA	-0.969326	NA
360	Intergen_0545	3	CP001363	688139	688330	+	192	XXX	Intergen	-0.280923	NA	-2.63208	NA
361	Intergen_0546	2	CP001363	688514	688522	+	9	XXX	Intergen	-0.879097	NA	-0.285231	NA
362	Intergen_0547	2	CP001363	690834	690886	+	53	XXX	Intergen	-0.059341	NA	0.173741	NA
363	Intergen_0548	8	CP001363	692273	692332	+	60	XXX	Intergen	0.0176149	NA	0.0739655	NA
364	Intergen_0549	19	CP001363	692444	692650	+	207	XXX	Intergen	-0.144008	0.917018	-0.0358984	0.968391
365	Intergen_0552	4	CP001363	694062	694151	+	90	XXX	Intergen	0.189511	NA	0.198936	NA
366	Intergen_0553	1	CP001363	694941	694968	+	28	XXX	Intergen	-0.1458	NA	-0.320515	NA
367	Intergen_0555	1	CP001363	696324	696363	+	40	XXX	Intergen	-2.14703	NA	-2.29565	NA
368	Intergen_0557	4	CP001363	697483	697583	+	101	XXX	Intergen	0.399747	NA	0.412897	NA
369	Intergen_0558	5	CP001363	697728	697783	+	56	XXX	Intergen	0.0375557	NA	-0.270462	NA
370	Intergen_0559	7	CP001363	698789	698896	+	108	XXX	Intergen	-0.11711	NA	-0.433264	NA
371	Intergen_0560	3	CP001363	700109	700127	+	19	XXX	Intergen	0.550714	NA	-0.155472	NA
372	Intergen_0561	2	CP001363	701394	701403	+	10	XXX	Intergen	0.0216885	NA	0.2786	NA
373	Intergen_0562	1	CP001363	704421	704450	+	30	XXX	Intergen	-0.105791	NA	-0.124589	NA
374	Intergen_0563	3	CP001363	705240	705567	+	328	XXX	Intergen	-0.358418	NA	0.0141185	0.989073
375	Intergen_0568	24	CP001363	713971	714019	+	49	XXX	Intergen	0.0884657	0.942473	0.18341	0.7301
376	Intergen_0569	7	CP001363	714974	715040	+	67	XXX	Intergen	0.0737865	0.965165	0.0278418	0.978018
377	Intergen_0570	4	CP001363	716970	717061	+	92	XXX	Intergen	-0.559968	NA	-0.511585	NA
378	Intergen_0571	3	CP001363	717536	717573	+	38	XXX	Intergen	-0.141293	NA	-0.453246	NA
379	Intergen_0575	1	CP001363	724710	724784	+	75	XXX	Intergen	-0.305248	NA	-0.534036	NA
380	Intergen_0577	3	CP001363	726991	727106	+	116	XXX	Intergen	0.232909	NA	0.511173	NA
381	Intergen_0579	5	CP001363	730597	730668	+	72	XXX	Intergen	-0.221988	NA	-0.381141	NA
382	Intergen_0584	10	CP001363	736409	736551	+	143	XXX	Intergen	0.20284	0.878494	0.160414	0.804467
383	Intergen_0585	3	CP001363	737728	737793	+	66	XXX	Intergen	-0.000443311	NA	0.574078	0.208071
384	Intergen_0586	4	CP001363	738370	738504	+	135	XXX	Intergen	-0.305049	NA	0.0717803	NA
385	Intergen_0587	3	CP001363	738580	738622	+	43	XXX	Intergen	-0.491441	NA	0.154769	NA
386	Intergen_0588	1	CP001363	738698	738743	+	46	XXX	Intergen	-0.281386	NA	-0.065152	NA
387	Intergen_0594	10	CP001363	741101	741389	+	289	XXX	Intergen	0.0605352	0.965165	-0.0225556	0.98
388	Intergen_0595	2	CP001363	742143	742188	+	46	XXX	Intergen	-0.517828	NA	-0.356195	NA
389	Intergen_0596	2	CP001363	744569	744627	+	59	XXX	Intergen	-0.90814	NA	-0.426701	NA
390	Intergen_0598	6	CP001363	745596	745754	+	159	XXX	Intergen	0.156514	NA	0.167971	NA
391	Intergen_0600	3	CP001363	749586	749620	+	35	XXX	Intergen	-0.229002	NA	0.0359398	NA
392	Intergen_0601	13	CP001363	749735	749863	+	129	XXX	Intergen	-0.0693143	0.971227	0.00749076	0.997611
393	Intergen_0602	2	CP001363	751438	751486	+	49	XXX	Intergen	-0.12397	NA	0.00572049	NA
394	Intergen_0604	7	CP001363	753173	753222	+	50	XXX	Intergen	0.2769	0.793169	0.168163	0.819158
395	Intergen_0605	1	CP001363	755753	755849	+	97	XXX	Intergen	-0.169731	NA	0.325005	NA
396	Intergen_0606	3	CP001363	756777	756890	+	114	XXX	Intergen	0.041482	NA	-0.213459	NA
397	Intergen_0607	1	CP001363	757344	757441	+	98	XXX	Intergen	0.192539	NA	-0.369601	NA
398	Intergen_0608	2	CP001363	757592	757624	+	33	XXX	Intergen	-0.191215	NA	-0.76031	NA
399	Intergen_0609	3	CP001363	758255	758317	+	63	XXX	Intergen	-0.0561079	NA	-0.339527	NA
400	Intergen_0612	12	CP001363	759504	759654	+	151	XXX	Intergen	0.143651	0.901554	-0.0244758	0.975552
401	Intergen_0614	1	CP001363	761896	762009	+	114	XXX	Intergen	-0.732692	NA	-1.68085	NA
402	Intergen_0615	2	CP001363	762496	762559	+	64	XXX	Intergen	0.742403	NA	0.318523	NA
403	Intergen_0616	2	CP001363	766075	766192	+	118	XXX	Intergen	-0.426708	NA	-0.257907	NA
404	Intergen_0617	12	CP001363	766319	766471	+	153	XXX	Intergen	-0.626284	NA	-0.131853	NA
405	Intergen_0618	5	CP001363	766586	766835	+	250	XXX	Intergen	-0.048236	NA	-0.358007	NA
406	Intergen_0620	1	CP001363	772833	772852	+	20	XXX	Intergen	0.355224	NA	0.0776833	NA
407	Intergen_0621	1	CP001363	774730	774957	+	228	XXX	Intergen	0.830452	NA	0.567463	NA
408	Intergen_0622	5	CP001363	775165	775274	+	110	XXX	Intergen	0.269236	0.790263	-0.105399	0.89084
409	Intergen_0623	2	CP001363	776697	776734	+	38	XXX	Intergen	-0.683624	NA	0.082826	NA
410	Intergen_0624	6	CP001363	778217	778544	+	328	XXX	Intergen	0.372866	NA	0.00197387	NA
411	Intergen_0625	1	CP001363	779289	779303	+	15	XXX	Intergen	0.0347263	NA	-0.439592	NA
412	Intergen_0626	18	CP001363	781611	781933	+	323	XXX	Intergen	-0.0604291	NA	-0.173101	NA
413	Intergen_0628	1	CP001363	782692	783150	+	459	XXX	Intergen	0.260884	NA	-0.147367	NA
414	Intergen_0629	22	CP001363	784229	784513	+	285	XXX	Intergen	0.0866373	0.94216	0.193887	0.692264
415	Intergen_0633	2	CP001363	791190	791381	+	192	XXX	Intergen	1.45868	NA	0.328331	NA
416	Intergen_0635	9	CP001363	794169	794235	+	67	XXX	Intergen	0.0176137	NA	0.031672	NA
417	Intergen_0636	5	CP001363	794374	794421	+	48	XXX	Intergen	0.298632	NA	0.15049	NA
418	Intergen_0637	1	CP001363	795214	795267	+	54	XXX	Intergen	0.318704	NA	-0.699848	NA
419	Intergen_0638	1	CP001363	796315	796450	+	136	XXX	Intergen	0.65205	NA	-0.132525	NA
420	Intergen_0639	11	CP001363	798081	798488	+	408	XXX	Intergen	-0.213513	NA	-0.296262	NA
421	Intergen_0641	9	CP001363	801719	802241	+	523	XXX	Intergen	-0.401866	NA	-0.358133	NA
422	Intergen_0642	1	CP001363	805044	805057	+	14	XXX	Intergen	-0.114628	NA	-1.03998	NA
423	Intergen_0643	1	CP001363	806267	806407	+	141	XXX	Intergen	0.496728	NA	-0.437015	NA
424	Intergen_0645	52	CP001363	808598	809818	+	1221	XXX	Intergen	-0.364511	0.453654	-0.127374	0.78983
425	Intergen_0648	3	CP001363	812750	812763	+	14	XXX	Intergen	-2.38401	NA	-3.18731	NA
426	Intergen_0649	15	CP001363	813296	813523	+	228	XXX	Intergen	-0.056353	0.964838	-0.0277881	0.969739
427	Intergen_0651	4	CP001363	816338	816460	+	123	XXX	Intergen	-0.603024	NA	-0.801511	NA
428	Intergen_0655	4	CP001363	819351	819481	+	131	XXX	Intergen	0.565792	NA	0.169546	NA
429	Intergen_0656	1	CP001363	819637	819685	+	49	XXX	Intergen	0.549678	NA	0.585185	NA
430	Intergen_0657	5	CP001363	819762	819895	+	134	XXX	Intergen	-0.427442	NA	-0.381801	NA
431	Intergen_0658	1	CP001363	819972	820226	+	255	XXX	Intergen	1.80809	NA	0.949653	NA
432	Intergen_0659	6	CP001363	820323	820574	+	252	XXX	Intergen	0.196045	NA	0.124532	NA
433	Intergen_0661	3	CP001363	823298	823407	+	110	XXX	Intergen	0.55525	NA	-0.14867	NA
434	Intergen_0662	5	CP001363	823795	824113	+	319	XXX	Intergen	0.478228	NA	0.199049	NA
435	Intergen_0663	11	CP001363	825167	825259	+	93	XXX	Intergen	0.0644925	0.965165	0.291173	0.546831
436	Intergen_0664	2	CP001363	825806	825819	+	14	XXX	Intergen	0.76526	NA	-0.733599	NA
437	Intergen_0665	3	CP001363	826666	826794	+	129	XXX	Intergen	-1.22059	NA	0.674277	NA
438	Intergen_0670	2	CP001363	833561	833678	+	118	XXX	Intergen	0.731947	NA	0.233596	NA
439	Intergen_0671	7	CP001363	834378	834756	+	379	XXX	Intergen	0.375162	NA	-0.164931	NA
440	Intergen_0672	3	CP001363	836613	836702	+	90	XXX	Intergen	0.178138	NA	0.049494	NA
441	Intergen_0676	5	CP001363	841938	842159	+	222	XXX	Intergen	0.642592	NA	0.141757	NA
442	Intergen_0681	4	CP001363	845849	846014	+	166	XXX	Intergen	-0.463978	NA	0.534901	NA
443	Intergen_0682	4	CP001363	849358	849520	+	163	XXX	Intergen	0.298005	NA	0.192173	NA
444	Intergen_0683	2	CP001363	850517	850659	+	143	XXX	Intergen	0.357044	NA	0.537686	NA
445	Intergen_0684	2	CP001363	851944	852180	+	237	XXX	Intergen	0.353531	NA	0.269988	NA
446	Intergen_0686	2	CP001363	855113	855308	+	196	XXX	Intergen	-0.239223	NA	0.0727931	NA
447	Intergen_0688	6	CP001363	859078	859134	+	57	XXX	Intergen	-0.0592396	NA	-0.106827	0.891914
448	Intergen_0691	1	CP001363	864494	864549	+	56	XXX	Intergen	-0.190224	NA	-0.561195	NA
449	Intergen_0692	9	CP001363	866796	867103	+	308	XXX	Intergen	-0.407021	NA	-0.183816	NA
450	Intergen_0694	2	CP001363	869583	869673	+	91	XXX	Intergen	-0.155185	NA	-0.0598109	NA
451	Intergen_0695	6	CP001363	870583	870978	+	396	XXX	Intergen	0.0240122	NA	0.109207	NA
452	Intergen_0697	2	CP001363	873683	873729	+	47	XXX	Intergen	0.163788	NA	0.306165	NA
453	Intergen_0698	5	CP001363	874435	874478	+	44	XXX	Intergen	0.18132	NA	-0.226364	NA
454	Intergen_0699	48	CP001363	875083	875291	+	209	XXX	Intergen	-0.139688	0.753287	-0.0315823	0.934133
455	Intergen_0701	2	CP001363	876632	876638	+	7	XXX	Intergen	-0.186345	NA	0.315096	NA
456	Intergen_0702	1	CP001363	880161	880292	+	132	XXX	Intergen	0.301859	NA	0.358945	NA
457	Intergen_0703	3	CP001363	886409	886637	+	229	XXX	Intergen	0.420099	NA	0.52577	NA
458	Intergen_0705	1	CP001363	890355	890383	+	29	XXX	Intergen	-1.68827	NA	-0.605482	NA
459	Intergen_0709	2	CP001363	897173	897315	+	143	XXX	Intergen	0.297497	NA	-0.134402	NA
460	Intergen_0710	6	CP001363	898182	898538	+	357	XXX	Intergen	-0.0741282	NA	0.1173	NA
461	Intergen_0714	1	CP001363	900507	900585	+	79	XXX	Intergen	-0.0292104	NA	0.21549	NA
462	Intergen_0717	1	CP001363	903138	903322	+	185	XXX	Intergen	-0.572157	NA	-0.674925	NA
463	Intergen_0719	18	CP001363	905870	906087	+	218	XXX	Intergen	0.191106	0.798427	0.230563	0.549054
464	Intergen_0720	48	CP001363	907681	908135	+	455	XXX	Intergen	0.0447265	0.948126	0.0671869	0.832503
465	Intergen_0721	2	CP001363	909033	909060	+	28	XXX	Intergen	-0.739653	NA	-1.20779	NA
466	Intergen_0722	5	CP001363	909781	909984	+	204	XXX	Intergen	0.0105189	NA	0.230238	NA
467	Intergen_0723	1	CP001363	911251	911395	+	145	XXX	Intergen	-0.00813173	NA	0.0461677	NA
468	Intergen_0724	2	CP001363	912322	912398	+	77	XXX	Intergen	0.114425	NA	0.316213	NA
469	Intergen_0726	2	CP001363	915737	915877	+	141	XXX	Intergen	0.138079	NA	0.284928	NA
470	Intergen_0729	2	CP001363	921025	921056	+	32	XXX	Intergen	-0.128081	NA	-0.166772	NA
471	Intergen_0733	4	CP001363	926521	926621	+	101	XXX	Intergen	0.0940584	NA	0.120779	NA
472	Intergen_0734	28	CP001363	926763	926969	+	207	XXX	Intergen	-0.00604686	0.995326	0.0939113	0.811893
473	Intergen_0738	17	CP001363	930936	931102	+	167	XXX	Intergen	-0.278556	NA	0.0222365	NA
474	Intergen_0741	40	CP001363	933966	934229	+	264	XXX	Intergen	-0.0735658	0.936787	0.151428	0.689561
475	Intergen_0742	4	CP001363	934656	934779	+	124	XXX	Intergen	0.0657392	NA	-0.390977	NA
476	Intergen_0744	1	CP001363	936306	936548	+	243	XXX	Intergen	1.4453	NA	1.19531	NA
477	Intergen_0746	5	CP001363	938555	938625	+	71	XXX	Intergen	0.0178184	NA	0.62583	NA
478	Intergen_0747	7	CP001363	939235	939546	+	312	XXX	Intergen	0.301312	0.790263	-0.00980511	NA
479	Intergen_0748	2	CP001363	940780	940832	+	53	XXX	Intergen	0.0710074	NA	0.48722	NA
480	Intergen_0751	9	CP001363	945447	945716	+	270	XXX	Intergen	0.0683538	NA	-0.102394	NA
481	Intergen_0753	4	CP001363	946390	946558	+	169	XXX	Intergen	-0.0332844	NA	0.0318466	0.97489
482	Intergen_0755	2	CP001363	948516	948611	+	96	XXX	Intergen	0.153209	NA	0.278214	NA
483	Intergen_0756	1	CP001363	949089	949436	+	348	XXX	Intergen	-0.139787	NA	-0.0218137	NA
484	Intergen_0757	1	CP001363	950550	950636	+	87	XXX	Intergen	-0.170222	NA	-1.10312	NA
485	Intergen_0758	2	CP001363	951771	951779	+	9	XXX	Intergen	0.462607	NA	0.216539	NA
486	Intergen_0760	2	CP001363	954123	954164	+	42	XXX	Intergen	0.197975	NA	0.284122	NA
487	Intergen_0762	13	CP001363	955570	955577	+	8	XXX	Intergen	-0.0694156	0.965165	-0.00437749	0.998183
488	Intergen_0764	1	CP001363	957272	957280	+	9	XXX	Intergen	-0.730754	NA	-0.194142	NA
489	Intergen_0766	4	CP001363	959719	959954	+	236	XXX	Intergen	-0.336133	NA	-0.078424	NA
490	Intergen_0769	2	CP001363	962824	963052	+	229	XXX	Intergen	-0.38046	NA	0.27146	NA
491	Intergen_0771	2	CP001363	965857	965951	+	95	XXX	Intergen	0.443398	NA	0.289104	NA
492	Intergen_0773	4	CP001363	968398	968435	+	38	XXX	Intergen	-0.0414291	NA	0.0142314	NA
493	Intergen_0774	5	CP001363	970155	970311	+	157	XXX	Intergen	0.443312	NA	0.199621	NA
494	Intergen_0777	4	CP001363	976813	976939	+	127	XXX	Intergen	-0.106828	NA	-0.0259411	NA
495	Intergen_0779	8	CP001363	980353	980675	+	323	XXX	Intergen	0.0721652	0.955871	0.119162	0.839718
496	Intergen_0782	12	CP001363	983954	984061	+	108	XXX	Intergen	0.136936	NA	0.246362	0.706446
497	Intergen_0783	1	CP001363	984344	984415	+	72	XXX	Intergen	0.3952	NA	0.429511	NA
498	Intergen_0785	7	CP001363	985672	985771	+	100	XXX	Intergen	0.0161089	NA	-0.0128523	NA
499	Intergen_0786	3	CP001363	985860	986007	+	148	XXX	Intergen	-0.696489	NA	0.26859	NA
500	Intergen_0788	5	CP001363	987566	987673	+	108	XXX	Intergen	0.378297	NA	-0.0327665	NA
501	Intergen_0792	6	CP001363	994526	994688	+	163	XXX	Intergen	0.21056	NA	0.123347	NA
502	Intergen_0793	5	CP001363	995566	995699	+	134	XXX	Intergen	0.256787	NA	0.518047	NA
503	Intergen_0798	4	CP001363	1003444	1003679	+	236	XXX	Intergen	0.15402	NA	0.280389	NA
504	Intergen_0802	8	CP001363	1009116	1009332	+	217	XXX	Intergen	0.282776	NA	-0.0583082	NA
505	Intergen_0803	20	CP001363	1010755	1011046	+	292	XXX	Intergen	0.0950945	0.938432	0.171199	0.76731
506	Intergen_0805	17	CP001363	1012290	1012419	+	130	XXX	Intergen	0.118806	0.926199	0.429126	0.249902
507	Intergen_0806	2	CP001363	1013380	1013454	+	75	XXX	Intergen	-0.0863571	NA	-0.0642616	NA
508	Intergen_0807	3	CP001363	1015738	1015796	+	59	XXX	Intergen	0.466234	NA	0.248554	NA
509	Intergen_0808	22	CP001363	1016613	1017058	+	446	XXX	Intergen	0.0961484	0.934303	0.0542946	0.934133
510	Intergen_0811	2	CP001363	1020923	1020992	+	70	XXX	Intergen	0.27608	NA	0.0377346	NA
511	Intergen_0812	6	CP001363	1022277	1022418	+	142	XXX	Intergen	0.2731	0.790826	-0.111406	NA
512	Intergen_0813	1	CP001363	1024037	1024149	+	113	XXX	Intergen	0.40767	NA	0.271581	NA
513	Intergen_0814	1	CP001363	1025824	1025978	+	155	XXX	Intergen	0.54455	NA	0.710437	NA
514	Intergen_0815	2	CP001363	1026264	1026486	+	223	XXX	Intergen	0.358956	NA	1.17697	NA
515	Intergen_0817	1	CP001363	1031517	1031559	+	43	XXX	Intergen	-0.342964	NA	0.240053	NA
516	Intergen_0819	1	CP001363	1033770	1033791	+	22	XXX	Intergen	-0.793603	NA	-0.413603	NA
517	Intergen_0821	1	CP001363	1035630	1035764	+	135	XXX	Intergen	0.0381518	NA	0.209904	NA
518	Intergen_0822	7	CP001363	1043035	1043378	+	344	XXX	Intergen	0.07292	NA	0.101711	NA
519	Intergen_0823	10	CP001363	1045221	1045479	+	259	XXX	Intergen	0.260504	0.783772	0.195536	0.75559
520	Intergen_0824	1	CP001363	1046029	1046055	+	27	XXX	Intergen	0.638446	NA	-0.0663901	NA
521	Intergen_0825	3	CP001363	1046704	1046764	+	61	XXX	Intergen	0.512736	NA	0.292373	NA
522	Intergen_0829	2	CP001363	1049674	1049837	+	164	XXX	Intergen	0.429583	NA	-0.0886706	NA
523	Intergen_0832	1	CP001363	1052119	1052216	+	98	XXX	Intergen	0.657973	NA	1.33004	NA
524	Intergen_0833	1	CP001363	1053432	1053503	+	72	XXX	Intergen	0.000304995	NA	1.22036	NA
525	Intergen_0835	7	CP001363	1055113	1055189	+	77	XXX	Intergen	-0.239934	NA	-0.118279	NA
526	Intergen_0836	6	CP001363	1056393	1056586	+	194	XXX	Intergen	-0.442519	NA	0.154732	NA
527	Intergen_0838	1	CP001363	1058173	1058212	+	40	XXX	Intergen	0.191449	NA	-0.554944	NA
528	Intergen_0840	1	CP001363	1059605	1059614	+	10	XXX	Intergen	1.37386	NA	1.25294	NA
529	Intergen_0841	9	CP001363	1062501	1062626	+	126	XXX	Intergen	0.113541	0.926199	0.0651789	0.92869
530	Intergen_0847	3	CP001363	1067005	1067081	+	77	XXX	Intergen	0.046798	NA	0.151585	NA
531	Intergen_0848	13	CP001363	1067373	1067663	+	291	XXX	Intergen	0.339508	0.621564	0.105758	0.868199
532	Intergen_0850	3	CP001363	1068231	1068312	+	82	XXX	Intergen	0.384214	NA	0.686155	NA
533	Intergen_0853	12	CP001363	1071050	1071222	+	173	XXX	Intergen	0.12022	0.934303	0.255987	0.662981
534	Intergen_0854	2	CP001363	1071349	1071483	+	135	XXX	Intergen	0.705618	NA	0.424003	NA
535	Intergen_0855	68	CP001363	1071934	1072293	+	360	XXX	Intergen	0.0614249	0.933731	0.0990607	0.78025
536	Intergen_0856	13	CP001363	1072981	1073249	+	269	XXX	Intergen	0.162387	NA	0.314777	NA
537	Intergen_0858	1	CP001363	1074519	1074725	+	207	XXX	Intergen	-1.14683	NA	-1.6066	NA
538	Intergen_0860	3	CP001363	1081107	1081196	+	90	XXX	Intergen	0.634162	NA	0.306066	NA
539	Intergen_0863	2	CP001363	1084289	1084367	+	79	XXX	Intergen	0.60056	NA	0.199267	NA
540	Intergen_0864	2	CP001363	1087685	1087782	+	98	XXX	Intergen	0.00746515	NA	1.11507	NA
541	Intergen_0865	3	CP001363	1088281	1088396	+	116	XXX	Intergen	-0.023562	NA	0.132642	NA
542	Intergen_0866	1	CP001363	1088931	1089019	+	89	XXX	Intergen	0.535024	NA	0.198727	NA
543	Intergen_0867	1	CP001363	1089716	1089724	+	9	XXX	Intergen	-0.183836	NA	-0.267059	NA
544	Intergen_0871	16	CP001363	1097952	1098315	+	364	XXX	Intergen	0.248265	0.78077	0.186943	0.767602
545	Intergen_0872	15	CP001363	1099285	1099351	+	67	XXX	Intergen	0.171531	0.859916	0.151659	0.772854
546	Intergen_0873	4	CP001363	1099801	1099931	+	131	XXX	Intergen	0.557017	NA	0.234041	NA
547	Intergen_0876	1	CP001363	1102060	1102485	+	426	XXX	Intergen	0.288816	NA	0.11578	NA
548	Intergen_0877	1	CP001363	1105099	1105305	+	207	XXX	Intergen	0.641694	NA	0.930984	NA
549	Intergen_0878	3	CP001363	1106446	1106481	+	36	XXX	Intergen	-0.727507	NA	-0.0368574	NA
550	Intergen_0879	1	CP001363	1108131	1108228	+	98	XXX	Intergen	-0.0501281	NA	-0.245963	NA
551	Intergen_0881	1	CP001363	1112258	1112271	+	14	XXX	Intergen	0.270431	NA	0.194429	NA
552	Intergen_0883	1	CP001363	1116153	1116251	+	99	XXX	Intergen	-0.366025	NA	0.1207	NA
553	Intergen_0885	6	CP001363	1118600	1118784	+	185	XXX	Intergen	0.231198	NA	0.962446	NA
554	Intergen_0886	1	CP001363	1119238	1119308	+	71	XXX	Intergen	-0.418801	NA	-0.380906	NA
555	Intergen_0887	6	CP001363	1120362	1120717	+	356	XXX	Intergen	0.809393	NA	0.500488	NA
556	Intergen_0891	2	CP001363	1124655	1124777	+	123	XXX	Intergen	0.237126	NA	0.562512	NA
557	Intergen_0892	1	CP001363	1126833	1126867	+	35	XXX	Intergen	0.68547	NA	0.618259	NA
558	Intergen_0894	1	CP001363	1128084	1128253	+	170	XXX	Intergen	1.17358	NA	0.458235	NA
559	Intergen_0896	1	CP001363	1129033	1129089	+	57	XXX	Intergen	0.249284	NA	0.30654	NA
560	Intergen_0899	2	CP001363	1131870	1131917	+	48	XXX	Intergen	-0.147603	NA	0.152569	NA
561	Intergen_0901	1	CP001363	1133272	1133665	+	394	XXX	Intergen	-0.514883	NA	-0.122974	NA
562	Intergen_0902	1	CP001363	1133754	1133891	+	138	XXX	Intergen	-0.375675	NA	-0.134217	NA
563	Intergen_0903	1	CP001363	1134396	1134793	+	398	XXX	Intergen	NA	NA	NA	NA
564	Intergen_0904	4	CP001363	1135797	1135886	+	90	XXX	Intergen	-0.0562335	NA	-0.889638	NA
565	Intergen_0906	1	CP001363	1136559	1136574	+	16	XXX	Intergen	-1.00335	NA	-1.85315	NA
566	Intergen_0907	11	CP001363	1138261	1138591	+	331	XXX	Intergen	-0.431783	NA	-0.4202	NA
567	Intergen_0910	3	CP001363	1142662	1142796	+	135	XXX	Intergen	0.441909	NA	0.355961	NA
568	Intergen_0911	1	CP001363	1143208	1143229	+	22	XXX	Intergen	0.551531	NA	0.198683	NA
569	Intergen_0912	2	CP001363	1143338	1143360	+	23	XXX	Intergen	0.167441	NA	0.0746916	NA
570	Intergen_0914	2	CP001363	1145633	1145849	+	217	XXX	Intergen	-0.32645	NA	0.219326	NA
571	Intergen_0916	1	CP001363	1150171	1150179	+	9	XXX	Intergen	1.02669	NA	-0.169476	NA
572	Intergen_0918	1	CP001363	1152309	1152379	+	71	XXX	Intergen	1.06405	NA	1.61827	NA
573	Intergen_0921	11	CP001363	1155783	1156021	+	239	XXX	Intergen	0.0904195	NA	0.0885915	NA
574	Intergen_0922	6	CP001363	1156385	1156831	+	447	XXX	Intergen	-0.464204	NA	0.108951	NA
575	Intergen_0923	6	CP001363	1156988	1157037	+	50	XXX	Intergen	0.82638	NA	0.966367	NA
576	Intergen_0924	6	CP001363	1158264	1158382	+	119	XXX	Intergen	0.400842	NA	0.144298	NA
577	Intergen_0929	7	CP001363	1164164	1164293	+	130	XXX	Intergen	0.394052	0.649991	0.288633	0.646551
578	Intergen_0930	1	CP001363	1164716	1164851	+	136	XXX	Intergen	0.653793	NA	0.408929	NA
579	Intergen_0931	2	CP001363	1165883	1165940	+	58	XXX	Intergen	0.715788	NA	0.400262	NA
580	Intergen_0932	2	CP001363	1169904	1170029	+	126	XXX	Intergen	-0.34162	NA	0.311027	NA
581	Intergen_0933	3	CP001363	1170287	1170324	+	38	XXX	Intergen	-0.0852003	NA	0.21556	NA
582	Intergen_0934	13	CP001363	1171834	1172346	+	513	XXX	Intergen	-0.0530777	0.974076	-0.0689385	0.930289
583	Intergen_0937	2	CP001363	1176283	1176313	+	31	XXX	Intergen	-0.787523	NA	-2.42377	NA
584	Intergen_0939	8	CP001363	1177300	1177412	+	113	XXX	Intergen	0.343778	NA	0.189273	NA
585	Intergen_0940	4	CP001363	1177521	1177572	+	52	XXX	Intergen	-0.335777	NA	-0.416947	NA
586	Intergen_0943	23	CP001363	1179704	1179985	+	282	XXX	Intergen	-0.413827	NA	-0.737084	NA
587	Intergen_0945	8	CP001363	1182384	1182902	+	519	XXX	Intergen	-0.0822998	0.964838	0.122296	0.882151
588	Intergen_0947	2	CP001363	1184166	1184249	+	84	XXX	Intergen	0.639974	NA	0.500179	NA
589	Intergen_0950	2	CP001363	1186149	1186186	+	38	XXX	Intergen	0.809148	NA	0.638972	NA
590	Intergen_0956	2	CP001363	1189751	1189791	+	41	XXX	Intergen	-0.822972	NA	-0.28477	NA
591	Intergen_0957	1	CP001363	1190248	1190308	+	61	XXX	Intergen	-2.0748	NA	1.33303	NA
592	Intergen_0958	5	CP001363	1190636	1190765	+	130	XXX	Intergen	0.249244	NA	0.694274	NA
593	Intergen_0961	1	CP001363	1194309	1194338	+	30	XXX	Intergen	-0.732354	NA	-0.756765	NA
594	Intergen_0962	2	CP001363	1194510	1194579	+	70	XXX	Intergen	-0.0783705	NA	-0.300333	NA
595	Intergen_0963	1	CP001363	1198652	1198724	+	73	XXX	Intergen	0.0688749	NA	0.303712	NA
596	Intergen_0964	1	CP001363	1199328	1199408	+	81	XXX	Intergen	1.17916	NA	1.63049	NA
597	Intergen_0965	5	CP001363	1201699	1201917	+	219	XXX	Intergen	-0.183062	NA	0.0143558	NA
598	Intergen_0969	2	CP001363	1204543	1204582	+	40	XXX	Intergen	-0.0444404	NA	0.100259	NA
599	Intergen_0970	16	CP001363	1205702	1205813	+	112	XXX	Intergen	-0.0944186	0.946466	0.249385	0.649676
600	Intergen_0971	12	CP001363	1206069	1206357	+	289	XXX	Intergen	0.284839	0.726061	0.108953	0.866888
601	Intergen_0974	2	CP001363	1208389	1208512	+	124	XXX	Intergen	0.792094	NA	0.464593	NA
602	Intergen_0975	2	CP001363	1209161	1209223	+	63	XXX	Intergen	0.649975	NA	1.10411	NA
603	Intergen_0976	12	CP001363	1210433	1210668	+	236	XXX	Intergen	0.159691	0.874148	0.282789	0.496192
604	Intergen_0977	1	CP001363	1211254	1211288	+	35	XXX	Intergen	1.3162	NA	-0.197376	NA
605	Intergen_0978	4	CP001363	1212862	1212982	+	121	XXX	Intergen	0.0545235	NA	-0.100601	NA
606	Intergen_0983	2	CP001363	1217945	1217970	+	26	XXX	Intergen	1.0815	0.00544302	0.770207	NA
607	Intergen_0984	1	CP001363	1219183	1219202	+	20	XXX	Intergen	1.7502	NA	1.69653	NA
608	Intergen_0985	1	CP001363	1219959	1219971	+	13	XXX	Intergen	0.638825	NA	0.692134	NA
609	Intergen_0986	1	CP001363	1220755	1220808	+	54	XXX	Intergen	0.829335	NA	-0.0115767	NA
610	Intergen_0987	1	CP001363	1221508	1221518	+	11	XXX	Intergen	0.4649	NA	0.517692	NA
611	Intergen_0988	4	CP001363	1223567	1223630	+	64	XXX	Intergen	0.387873	0.627063	0.384842	0.43345
612	Intergen_0992	1	CP001363	1229721	1229810	+	90	XXX	Intergen	-1.34773	NA	1.10738	NA
613	Intergen_0995	2	CP001363	1232153	1232357	+	205	XXX	Intergen	0.396421	NA	0.728789	NA
614	Intergen_0996	2	CP001363	1232583	1232653	+	71	XXX	Intergen	0.603818	NA	0.73981	NA
615	Intergen_0998	2	CP001363	1233958	1234008	+	51	XXX	Intergen	-1.67672	NA	-0.339714	NA
616	Intergen_0999	3	CP001363	1234183	1234315	+	133	XXX	Intergen	-0.305967	NA	-1.58654	NA
617	Intergen_1000	3	CP001363	1235396	1235474	+	79	XXX	Intergen	0.180256	NA	-0.273343	NA
618	Intergen_1005	5	CP001363	1239840	1239962	+	123	XXX	Intergen	0.44917	NA	0.445177	NA
619	Intergen_1008	4	CP001363	1244399	1244531	+	133	XXX	Intergen	-0.118666	NA	0.474694	NA
620	Intergen_1009	8	CP001363	1245966	1246049	+	84	XXX	Intergen	0.352468	0.686933	0.391506	0.476537
621	Intergen_1010	3	CP001363	1248225	1248565	+	341	XXX	Intergen	0.295332	NA	0.00631708	NA
622	Intergen_1012	2	CP001363	1250760	1250769	+	10	XXX	Intergen	-0.394136	NA	-0.24143	NA
623	Intergen_1014	2	CP001363	1252363	1252616	+	254	XXX	Intergen	-0.307715	NA	0.14335	NA
624	Intergen_1017	2	CP001363	1255350	1255590	+	241	XXX	Intergen	-0.861576	NA	-0.780476	NA
625	Intergen_1018	2	CP001363	1255849	1255944	+	96	XXX	Intergen	0.497951	NA	0.684124	NA
626	Intergen_1019	1	CP001363	1260505	1260841	+	337	XXX	Intergen	0.537293	NA	0.502328	NA
627	Intergen_1022	1	CP001363	1265760	1265840	+	81	XXX	Intergen	0.0144911	NA	0.3475	NA
628	Intergen_1024	3	CP001363	1267692	1267793	+	102	XXX	Intergen	0.432758	NA	1.06964	NA
629	Intergen_1025	3	CP001363	1267917	1268006	+	90	XXX	Intergen	0.350735	NA	0.102971	NA
630	Intergen_1027	2	CP001363	1269241	1269345	+	105	XXX	Intergen	1.10365	NA	0.123968	NA
631	Intergen_1028	7	CP001363	1271330	1271579	+	250	XXX	Intergen	0.103866	NA	0.196548	NA
632	Intergen_1030	10	CP001363	1273479	1274897	+	1419	XXX	Intergen	-0.426277	0.655621	-0.23901	0.729454
633	Intergen_1031	2	CP001363	1276020	1276099	+	80	XXX	Intergen	0.485009	NA	0.327839	NA
634	Intergen_1032	2	CP001363	1278238	1278360	+	123	XXX	Intergen	0.758401	NA	0.699152	NA
635	Intergen_1034	2	CP001363	1281570	1281622	+	53	XXX	Intergen	-0.52438	NA	0.360617	NA
636	Intergen_1035	1	CP001363	1282085	1282095	+	11	XXX	Intergen	-0.83045	NA	0.300345	NA
637	Intergen_1036	1	CP001363	1283088	1283258	+	171	XXX	Intergen	0.178236	NA	0.00603986	NA
638	Intergen_1038	3	CP001363	1285991	1286039	+	49	XXX	Intergen	0.477397	NA	0.206036	NA
639	Intergen_1040	1	CP001363	1288100	1290944	+	2845	XXX	Intergen	1.03701	NA	1.71298	NA
640	Intergen_1041	7	CP001363	1291225	1291514	+	290	XXX	Intergen	0.174621	0.904053	0.0896992	0.918005
641	Intergen_1042	7	CP001363	1291722	1291828	+	107	XXX	Intergen	0.404853	NA	0.379062	NA
642	Intergen_1043	4	CP001363	1292915	1293065	+	151	XXX	Intergen	0.488445	NA	0.488121	NA
643	Intergen_1048	3	CP001363	1297883	1297993	+	111	XXX	Intergen	0.0788682	NA	0.283485	NA
644	Intergen_1049	6	CP001363	1298186	1298443	+	258	XXX	Intergen	0.237967	NA	0.47778	NA
645	Intergen_1050	5	CP001363	1298678	1298793	+	116	XXX	Intergen	0.328745	0.752413	0.00787474	NA
646	Intergen_1051	2	CP001363	1299043	1299076	+	34	XXX	Intergen	-0.415411	NA	-0.289899	NA
647	Intergen_1052	7	CP001363	1300882	1300962	+	81	XXX	Intergen	-0.0346851	0.984379	0.145387	0.844268
648	Intergen_1053	4	CP001363	1301524	1301765	+	242	XXX	Intergen	0.0837678	NA	0.0178517	NA
649	Intergen_1054	12	CP001363	1301955	1302107	+	153	XXX	Intergen	0.301061	NA	0.275551	NA
650	Intergen_1055	1	CP001363	1302327	1302337	+	11	XXX	Intergen	1.07156	NA	0.959291	NA
651	Intergen_1056	8	CP001363	1302878	1303054	+	177	XXX	Intergen	-0.291125	NA	0.0573411	NA
652	Intergen_1057	1	CP001363	1303875	1304043	+	169	XXX	Intergen	0.482903	NA	1.52833	NA
653	Intergen_1058	14	CP001363	1304648	1304873	+	226	XXX	Intergen	-0.0573559	NA	-0.0408916	NA
654	Intergen_1059	2	CP001363	1305276	1305560	+	285	XXX	Intergen	0.637341	NA	0.491577	NA
655	Intergen_1063	1	CP001363	1313125	1313134	+	10	XXX	Intergen	-1.14546	NA	-0.019441	NA
656	Intergen_1064	1	CP001363	1313519	1313545	+	27	XXX	Intergen	0.0715944	NA	-0.384148	NA
657	Intergen_1065	2	CP001363	1314125	1314172	+	48	XXX	Intergen	0.855663	NA	0.546419	NA
658	Intergen_1067	1	CP001363	1316568	1316617	+	50	XXX	Intergen	-0.0529457	NA	-0.327954	NA
659	Intergen_1071	3	CP001363	1322745	1322805	+	61	XXX	Intergen	0.239896	NA	-0.0236386	NA
660	Intergen_1074	3	CP001363	1329529	1329625	+	97	XXX	Intergen	0.00870884	NA	0.407122	NA
661	Intergen_1075	16	CP001363	1329827	1330853	+	1027	XXX	Intergen	0.289268	NA	0.153026	NA
662	Intergen_1076	5	CP001363	1331880	1332050	+	171	XXX	Intergen	0.605325	NA	0.154868	NA
663	Intergen_1077	2	CP001363	1334154	1334472	+	319	XXX	Intergen	0.365703	NA	0.022349	NA
664	Intergen_1078	4	CP001363	1335145	1335445	+	301	XXX	Intergen	0.172171	NA	0.316472	NA
665	Intergen_1080	1	CP001363	1337183	1337213	+	31	XXX	Intergen	NA	NA	NA	NA
666	Intergen_1081	7	CP001363	1337586	1338163	+	578	XXX	Intergen	-0.426833	NA	0.633315	NA
667	Intergen_1082	8	CP001363	1338953	1339440	+	488	XXX	Intergen	0.1145	NA	0.0476342	NA
668	Intergen_1083	6	CP001363	1339681	1339870	+	190	XXX	Intergen	1.05649	NA	0.387872	NA
669	Intergen_1085	16	CP001363	1340576	1340806	+	231	XXX	Intergen	0.115484	NA	0.0113382	NA
670	Intergen_1086	15	CP001363	1341020	1341059	+	40	XXX	Intergen	-0.343921	NA	0.21583	NA
671	Intergen_1088	1	CP001363	1341641	1341717	+	77	XXX	Intergen	1.08085	NA	1.23596	NA
672	Intergen_1089	2	CP001363	1341826	1342042	+	217	XXX	Intergen	-1.3082	NA	0.0198958	NA
673	Intergen_1091	11	CP001363	1342784	1342961	+	178	XXX	Intergen	0.238199	0.847794	0.357657	0.549054
674	Intergen_1092	5	CP001363	1343097	1343188	+	92	XXX	Intergen	0.0783636	NA	0.017233	NA
675	Intergen_1093	7	CP001363	1343266	1343516	+	251	XXX	Intergen	0.567296	NA	0.291486	NA
676	Intergen_1094	16	CP001363	1343693	1344019	+	327	XXX	Intergen	-0.0634813	0.971227	0.0819104	0.923381
677	Intergen_1095	1	CP001363	1344365	1344492	+	128	XXX	Intergen	-1.50446	NA	0.332737	NA
678	Intergen_1096	1	CP001363	1344637	1344741	+	105	XXX	Intergen	-0.78704	NA	-1.62353	NA
679	Intergen_1097	13	CP001363	1344868	1345066	+	199	XXX	Intergen	0.10177	0.928045	0.012627	0.988352
680	Intergen_1099	3	CP001363	1345959	1346066	+	108	XXX	Intergen	0.251037	NA	0.228069	NA
681	Intergen_1101	4	CP001363	1347341	1347422	+	82	XXX	Intergen	1.29109	NA	0.594091	NA
682	Intergen_1102	2	CP001363	1347954	1348101	+	148	XXX	Intergen	0.810641	NA	-0.981718	NA
683	Intergen_1103	2	CP001363	1348417	1348507	+	91	XXX	Intergen	-0.215642	NA	-0.445081	NA
684	Intergen_1104	12	CP001363	1348667	1349097	+	431	XXX	Intergen	0.139646	NA	0.0644284	NA
685	Intergen_1106	2	CP001363	1355099	1355291	+	193	XXX	Intergen	1.08876	NA	0.901735	NA
686	Intergen_1108	1	CP001363	1355704	1355814	+	111	XXX	Intergen	-0.0192859	NA	-0.158582	NA
687	Intergen_1109	5	CP001363	1357360	1357503	+	144	XXX	Intergen	-0.460009	NA	0.421932	NA
688	Intergen_1111	4	CP001363	1359202	1359268	+	67	XXX	Intergen	-0.875129	NA	-0.218254	NA
689	Intergen_1112	2	CP001363	1359518	1359595	+	78	XXX	Intergen	0.72918	NA	-0.33541	NA
690	Intergen_1114	2	CP001363	1360374	1360569	+	196	XXX	Intergen	0.0583764	NA	0.100621	NA
691	Intergen_1120	4	CP001363	1363600	1363794	+	195	XXX	Intergen	0.229904	NA	0.100369	NA
692	Intergen_1124	1	CP001363	1368212	1368260	+	49	XXX	Intergen	-0.225261	NA	-0.261864	NA
693	Intergen_1125	10	CP001363	1369755	1370047	+	293	XXX	Intergen	0.00703457	NA	-0.619798	NA
694	Intergen_1126	14	CP001363	1370268	1370394	+	127	XXX	Intergen	0.00828529	0.995995	0.130251	0.844268
695	Intergen_1128	1	CP001363	1374028	1374165	+	138	XXX	Intergen	0.492776	NA	0.182765	NA
696	Intergen_1129	1	CP001363	1374913	1375201	+	289	XXX	Intergen	1.37736	NA	-0.256462	NA
697	Intergen_1130	6	CP001363	1376399	1376494	+	96	XXX	Intergen	0.448899	NA	0.4102	NA
698	Intergen_1131	2	CP001363	1377353	1377450	+	98	XXX	Intergen	0.886116	NA	0.980963	NA
699	Intergen_1132	4	CP001363	1378512	1378669	+	158	XXX	Intergen	-0.297978	NA	0.011524	NA
700	Intergen_1133	5	CP001363	1379796	1379976	+	181	XXX	Intergen	0.613788	NA	0.960024	NA
701	Intergen_1134	1	CP001363	1380421	1380461	+	41	XXX	Intergen	1.50677	NA	0.416344	NA
702	Intergen_1135	1	CP001363	1380741	1380897	+	157	XXX	Intergen	-0.671222	NA	-0.163853	NA
703	Intergen_1138	5	CP001363	1384743	1384915	+	173	XXX	Intergen	0.220884	NA	0.453388	NA
704	Intergen_1139	2	CP001363	1385468	1385584	+	117	XXX	Intergen	-1.01876	NA	-0.180218	NA
705	Intergen_1141	3	CP001363	1389956	1390193	+	238	XXX	Intergen	0.573262	NA	0.600095	NA
706	Intergen_1143	2	CP001363	1391725	1391858	+	134	XXX	Intergen	0.72529	NA	0.684944	NA
707	Intergen_1145	6	CP001363	1398198	1398233	+	36	XXX	Intergen	-0.00908867	NA	0.462844	NA
708	Intergen_1147	1	CP001363	1399019	1399092	+	74	XXX	Intergen	0.365443	NA	0.828676	NA
709	Intergen_1150	2	CP001363	1401483	1401609	+	127	XXX	Intergen	0.186501	NA	-0.623936	NA
710	Intergen_1151	1	CP001363	1401733	1401782	+	50	XXX	Intergen	1.42594	NA	-0.296927	NA
711	Intergen_1155	1	CP001363	1404796	1404919	+	124	XXX	Intergen	0.822444	NA	-1.23593	NA
712	Intergen_1159	1	CP001363	1409648	1409706	+	59	XXX	Intergen	-0.476017	NA	-0.94222	NA
713	Intergen_1160	2	CP001363	1409950	1410050	+	101	XXX	Intergen	-0.0528653	NA	0.117442	NA
714	Intergen_1161	1	CP001363	1411443	1411578	+	136	XXX	Intergen	1.46159	NA	0.588287	NA
715	Intergen_1162	2	CP001363	1412167	1412315	+	149	XXX	Intergen	0.195799	NA	0.47428	NA
716	Intergen_1163	3	CP001363	1412985	1413132	+	148	XXX	Intergen	-0.40884	NA	-1.36694	NA
717	Intergen_1164	2	CP001363	1413670	1413711	+	42	XXX	Intergen	0.114642	NA	0.404043	NA
718	Intergen_1168	1	CP001363	1417046	1417093	+	48	XXX	Intergen	-0.220043	NA	0.836682	NA
719	Intergen_1169	6	CP001363	1418054	1418195	+	142	XXX	Intergen	0.530402	NA	0.0747523	NA
720	Intergen_1170	7	CP001363	1419362	1419533	+	172	XXX	Intergen	0.178044	NA	0.217283	NA
721	Intergen_1171	6	CP001363	1419741	1420062	+	322	XXX	Intergen	0.352434	NA	-0.942424	NA
722	Intergen_1172	16	CP001363	1421287	1421768	+	482	XXX	Intergen	0.399783	0.457805	0.354604	0.360153
723	Intergen_1180	3	CP001363	1430528	1430618	+	91	XXX	Intergen	-0.1434	NA	-0.079336	NA
724	Intergen_1182	6	CP001363	1432461	1432576	+	116	XXX	Intergen	0.199418	NA	0.441326	NA
725	Intergen_1184	2	CP001363	1433488	1433548	+	61	XXX	Intergen	0.11882	NA	0.488963	NA
726	Intergen_1188	3	CP001363	1437410	1437585	+	176	XXX	Intergen	0.829806	NA	-0.44708	NA
727	Intergen_1191	2	CP001363	1441807	1441895	+	89	XXX	Intergen	0.811323	NA	0.615247	NA
728	Intergen_1194	2	CP001363	1445251	1445505	+	255	XXX	Intergen	-0.441099	NA	0.450299	NA
729	Intergen_1195	1	CP001363	1445659	1445712	+	54	XXX	Intergen	NA	NA	NA	NA
730	Intergen_1198	1	CP001363	1449440	1449592	+	153	XXX	Intergen	-1.51504	NA	0.620496	NA
731	Intergen_1202	1	CP001363	1452839	1452927	+	89	XXX	Intergen	0.869914	NA	-0.223896	NA
732	Intergen_1203	20	CP001363	1454140	1454279	+	140	XXX	Intergen	0.0478042	NA	-0.115532	NA
733	Intergen_1204	7	CP001363	1454640	1455096	+	457	XXX	Intergen	0.593108	NA	-0.0858416	NA
734	Intergen_1205	1	CP001363	1456216	1456307	+	92	XXX	Intergen	-0.472452	NA	0.876044	NA
735	Intergen_1207	2	CP001363	1460231	1460517	+	287	XXX	Intergen	-0.420381	NA	-0.194236	NA
736	Intergen_1208	3	CP001363	1461865	1462290	+	426	XXX	Intergen	-0.215072	NA	0.197281	NA
737	Intergen_1212	2	CP001363	1467811	1467964	+	154	XXX	Intergen	0.527754	NA	0.170375	NA
738	Intergen_1213	2	CP001363	1468967	1469032	+	66	XXX	Intergen	0.147417	NA	0.429237	NA
739	Intergen_1215	1	CP001363	1469592	1469901	+	310	XXX	Intergen	-0.422855	NA	-0.943777	NA
740	Intergen_1216	2	CP001363	1471315	1471715	+	401	XXX	Intergen	-0.0650923	NA	0.673661	NA
741	Intergen_1218	6	CP001363	1473975	1474032	+	58	XXX	Intergen	-0.0806131	NA	-0.399895	NA
742	Intergen_1220	12	CP001363	1476009	1476330	+	322	XXX	Intergen	0.225127	NA	0.0674545	NA
743	Intergen_1221	1	CP001363	1481162	1481324	+	163	XXX	Intergen	0.271077	NA	-0.29638	NA
744	Intergen_1228	4	CP001363	1489575	1489974	+	400	XXX	Intergen	-3.40221	NA	-2.81476	NA
745	Intergen_1230	5	CP001363	1493314	1493409	+	96	XXX	Intergen	0.41424	NA	0.567064	NA
746	Intergen_1231	3	CP001363	1493518	1493576	+	59	XXX	Intergen	0.521948	NA	0.491556	NA
747	Intergen_1232	1	CP001363	1493904	1493909	+	6	XXX	Intergen	-0.754018	NA	2.00121	NA
748	Intergen_1233	1	CP001363	1496428	1496442	+	15	XXX	Intergen	-0.437001	NA	-0.880737	NA
749	Intergen_1240	4	CP001363	1503222	1503278	+	57	XXX	Intergen	0.431243	NA	-0.80884	NA
750	Intergen_1241	4	CP001363	1508653	1508719	+	67	XXX	Intergen	-3.57773	NA	-2.00499	NA
751	Intergen_1242	1	CP001363	1511466	1511476	+	11	XXX	Intergen	-1.38095	NA	0.550357	NA
752	Intergen_1246	1	CP001363	1513312	1513527	+	216	XXX	Intergen	-0.280692	NA	-0.50028	NA
753	Intergen_1248	1	CP001363	1515360	1515648	+	289	XXX	Intergen	-0.997843	NA	-1.08721	NA
754	Intergen_1249	1	CP001363	1516855	1516966	+	112	XXX	Intergen	-3.01831	NA	-1.64314	NA
755	Intergen_1251	2	CP001363	1519971	1520096	+	126	XXX	Intergen	0.609914	NA	-0.216047	NA
756	Intergen_1256	1	CP001363	1524000	1524057	+	58	XXX	Intergen	0.109142	NA	1.03809	NA
757	Intergen_1257	2	CP001363	1524658	1524759	+	102	XXX	Intergen	0.508945	NA	0.148541	NA
758	Intergen_1259	2	CP001363	1525947	1526025	+	79	XXX	Intergen	0.265057	NA	0.448167	NA
759	Intergen_1260	1	CP001363	1529662	1529861	+	200	XXX	Intergen	0.660771	NA	0.81976	NA
760	Intergen_1261	1	CP001363	1530297	1530343	+	47	XXX	Intergen	-0.102585	NA	-0.102085	NA
761	Intergen_1262	2	CP001363	1530812	1531082	+	271	XXX	Intergen	0.90913	NA	-0.463039	NA
762	Intergen_1267	3	CP001363	1535658	1535715	+	58	XXX	Intergen	0.62933	NA	0.591183	NA
763	Intergen_1268	2	CP001363	1536322	1536425	+	104	XXX	Intergen	0.229328	NA	0.339646	NA
764	Intergen_1269	5	CP001363	1537932	1538109	+	178	XXX	Intergen	0.753261	NA	0.177372	NA
765	Intergen_1270	2	CP001363	1538278	1538532	+	255	XXX	Intergen	0.240903	NA	0.409127	0.416604
766	Intergen_1273	5	CP001363	1545742	1546023	+	282	XXX	Intergen	0.224309	NA	0.441479	NA
767	Intergen_1274	5	CP001363	1546180	1546356	+	177	XXX	Intergen	-0.0417268	NA	0.228796	NA
768	Intergen_1275	2	CP001363	1547398	1547471	+	74	XXX	Intergen	0.29049	NA	-0.548946	NA
769	Intergen_1280	3	CP001363	1551964	1552162	+	199	XXX	Intergen	0.0565564	NA	-0.275489	NA
770	Intergen_1281	1	CP001363	1553907	1553976	+	70	XXX	Intergen	-1.29971	NA	-0.123045	NA
771	Intergen_1282	1	CP001363	1556307	1556381	+	75	XXX	Intergen	-1.4912	NA	-0.999477	NA
772	Intergen_1285	1	CP001363	1561202	1561265	+	64	XXX	Intergen	0.867571	NA	-2.87931	NA
773	Intergen_1286	2	CP001363	1561998	1562123	+	126	XXX	Intergen	0.774971	NA	0.376415	NA
774	Intergen_1287	1	CP001363	1562460	1562520	+	61	XXX	Intergen	2.39277	NA	1.08833	NA
775	Intergen_1290	1	CP001363	1565360	1565672	+	313	XXX	Intergen	1.10391	NA	1.00194	NA
776	Intergen_1291	1	CP001363	1567203	1567212	+	10	XXX	Intergen	0.0114962	NA	0.616419	NA
777	Intergen_1292	1	CP001363	1568602	1568775	+	174	XXX	Intergen	0.455594	NA	0.362818	NA
778	Intergen_1293	1	CP001363	1569811	1569945	+	135	XXX	Intergen	-0.0562335	NA	-0.888778	NA
779	Intergen_1294	3	CP001363	1570117	1570227	+	111	XXX	Intergen	0.00265788	NA	0.192139	NA
780	Intergen_1297	2	CP001363	1572285	1572461	+	177	XXX	Intergen	-0.189374	NA	0.139519	NA
781	Intergen_1299	2	CP001363	1573933	1574051	+	119	XXX	Intergen	0.705669	NA	0.166983	NA
782	Intergen_1305	3	CP001363	1581948	1582251	+	304	XXX	Intergen	0.430494	NA	0.729779	NA
783	Intergen_1309	2	CP001363	1589834	1589936	+	103	XXX	Intergen	0.618728	NA	-0.0343411	NA
784	Intergen_1316	2	CP001363	1594471	1595844	+	1374	XXX	Intergen	0.332094	NA	-0.115349	NA
785	Intergen_1320	1	CP001363	1598651	1598779	+	129	XXX	Intergen	-1.52585	NA	-0.129345	NA
786	Intergen_1321	1	CP001363	1599542	1599664	+	123	XXX	Intergen	0.278162	NA	0.293191	NA
787	Intergen_1323	1	CP001363	1602235	1602353	+	119	XXX	Intergen	NA	NA	NA	NA
788	Intergen_1325	3	CP001363	1603069	1603307	+	239	XXX	Intergen	-1.34773	NA	-0.784963	NA
789	Intergen_1328	2	CP001363	1605579	1605805	+	227	XXX	Intergen	0.0754967	NA	-0.391841	NA
790	Intergen_1329	2	CP001363	1606709	1606826	+	118	XXX	Intergen	-0.890759	NA	0.439861	NA
791	Intergen_1332	4	CP001363	1607909	1608166	+	258	XXX	Intergen	0.0991134	NA	0.424674	NA
792	Intergen_1337	1	CP001363	1613907	1614129	+	223	XXX	Intergen	-0.620455	NA	-0.348685	NA
793	Intergen_1338	1	CP001363	1615078	1615132	+	55	XXX	Intergen	1.00227	NA	1.84324	NA
794	Intergen_1339	10	CP001363	1615851	1616391	+	541	XXX	Intergen	0.0287733	NA	0.510771	NA
795	Intergen_1340	2	CP001363	1617511	1617650	+	140	XXX	Intergen	0.16325	NA	0.270148	NA
796	Intergen_1346	1	CP001363	1626402	1626566	+	165	XXX	Intergen	0.785207	NA	0.996019	NA
797	Intergen_1347	4	CP001363	1627239	1627296	+	58	XXX	Intergen	0.981606	NA	0.577127	NA
798	Intergen_1354	2	CP001363	1637065	1637215	+	151	XXX	Intergen	1.02991	NA	-0.00392484	NA
799	Intergen_1355	1	CP001363	1637754	1637895	+	142	XXX	Intergen	0.658985	NA	0.978307	NA
800	Intergen_1356	2	CP001363	1639575	1639902	+	328	XXX	Intergen	1.79736	NA	0.450996	NA
801	Intergen_1357	4	CP001363	1640113	1640381	+	269	XXX	Intergen	-0.0612152	NA	-0.084175	NA
802	Intergen_1358	3	CP001363	1641849	1642106	+	258	XXX	Intergen	-0.658904	NA	0.168911	NA
803	Intergen_1361	2	CP001363	1645925	1646036	+	112	XXX	Intergen	1.63422	NA	1.64713	NA
804	Intergen_1363	1	CP001363	1652479	1652606	+	128	XXX	Intergen	-0.557477	NA	0.125252	NA
805	Intergen_1364	1	CP001363	1653393	1653534	+	142	XXX	Intergen	0.251765	NA	0.0707589	NA
806	Intergen_1365	7	CP001363	1653865	1654213	+	349	XXX	Intergen	0.231608	NA	0.169795	NA
807	Intergen_1366	5	CP001363	1654646	1655157	+	512	XXX	Intergen	-0.979049	NA	-0.749851	NA
808	Intergen_1367	3	CP001363	1655374	1655467	+	94	XXX	Intergen	0.284093	NA	-0.27514	NA
809	Intergen_1369	1	CP001363	1657486	1657502	+	17	XXX	Intergen	-3.59617	NA	-0.70539	NA
810	Intergen_1371	2	CP001363	1658782	1658871	+	90	XXX	Intergen	-0.0227102	NA	0.501808	NA
811	Intergen_1372	1	CP001363	1660406	1660418	+	13	XXX	Intergen	1.0848	NA	0.890879	NA
812	Intergen_1374	1	CP001363	1663642	1663743	+	102	XXX	Intergen	-0.107353	NA	-0.4813	NA
813	Intergen_1375	4	CP001363	1664626	1664884	+	259	XXX	Intergen	0.324943	NA	0.482823	NA
814	Intergen_1376	1	CP001363	1665068	1665149	+	82	XXX	Intergen	0.779923	NA	0.441565	NA
815	Intergen_1381	1	CP001363	1677318	1677422	+	105	XXX	Intergen	-0.606329	NA	-0.466011	NA
816	Intergen_1387	1	CP001363	1682418	1682561	+	144	XXX	Intergen	0.289976	NA	0.175201	NA
817	Intergen_1388	2	CP001363	1683624	1683663	+	40	XXX	Intergen	0.443835	NA	0.140141	NA
818	Intergen_1390	2	CP001363	1686008	1686073	+	66	XXX	Intergen	0.795446	NA	0.212433	NA
819	Intergen_1391	5	CP001363	1686740	1686849	+	110	XXX	Intergen	0.619906	NA	0.139678	NA
820	Intergen_1393	1	CP001363	1689525	1689747	+	223	XXX	Intergen	0.692963	NA	0.939564	NA
821	Intergen_1395	2	CP001363	1696422	1696610	+	189	XXX	Intergen	-0.290082	NA	-0.0291457	NA
822	Intergen_1398	12	CP001363	1700702	1700959	+	258	XXX	Intergen	0.212499	NA	0.455536	0.362265
823	Intergen_1400	1	CP001363	1701622	1701680	+	59	XXX	Intergen	3.11147	NA	NA	NA
824	Intergen_1401	1	CP001363	1701786	1702157	+	372	XXX	Intergen	NA	NA	NA	NA
825	Intergen_1402	3	CP001363	1703109	1703381	+	273	XXX	Intergen	0.50672	NA	0.744398	NA
826	Intergen_1408	2	CP001363	1711559	1711641	+	83	XXX	Intergen	1.40389	NA	2.21621	NA
827	Intergen_1412	1	CP001363	1715316	1715446	+	131	XXX	Intergen	0.414976	NA	0.687899	NA
828	Intergen_1415	2	CP001363	1717773	1717818	+	46	XXX	Intergen	0.624519	NA	0.320845	NA
829	Intergen_1417	5	CP001363	1719609	1719700	+	92	XXX	Intergen	0.193316	NA	-0.114096	NA
830	Intergen_1418	2	CP001363	1721460	1721678	+	219	XXX	Intergen	0.259593	NA	0.408313	NA
831	Intergen_1420	1	CP001363	1724580	1724871	+	292	XXX	Intergen	0.665116	NA	0.125404	NA
832	Intergen_1423	5	CP001363	1729076	1729597	+	522	XXX	Intergen	0.12381	NA	0.273345	NA
833	Intergen_1427	8	CP001363	1732497	1732616	+	120	XXX	Intergen	-1.29057	NA	-0.342615	NA
834	Intergen_1428	6	CP001363	1732962	1733661	+	700	XXX	Intergen	0.746868	NA	0.492207	NA
835	Intergen_1432	3	CP001363	1736717	1736852	+	136	XXX	Intergen	0.648026	NA	-0.512733	NA
836	Intergen_1433	3	CP001363	1738404	1738866	+	463	XXX	Intergen	0.157328	NA	-0.403091	NA
837	Intergen_1434	2	CP001363	1739530	1739799	+	270	XXX	Intergen	0.0804555	NA	-0.106749	NA
838	Intergen_1437	1	CP001363	1745157	1745413	+	257	XXX	Intergen	-0.0418821	NA	0.844963	NA
839	Intergen_1440	5	CP001363	1749767	1750005	+	239	XXX	Intergen	-0.141204	NA	0.045224	NA
840	Intergen_1441	1	CP001363	1750996	1751105	+	110	XXX	Intergen	1.71173	NA	1.0237	NA
841	Intergen_1442	1	CP001363	1751517	1751559	+	43	XXX	Intergen	0.857519	NA	-0.0276244	NA
842	Intergen_1443	1	CP001363	1752042	1752101	+	60	XXX	Intergen	0.854234	NA	0.562068	NA
843	Intergen_1445	13	CP001363	1755895	1756107	+	213	XXX	Intergen	0.473039	0.561405	0.267561	NA
844	Intergen_1446	1	CP001363	1756543	1756591	+	49	XXX	Intergen	-0.921828	NA	0.465419	NA
845	Intergen_1449	1	CP001363	1758222	1758264	+	43	XXX	Intergen	-0.0562335	NA	-0.888778	NA
846	Intergen_1452	1	CP001363	1762409	1762418	+	10	XXX	Intergen	-0.942413	NA	0.517287	NA
847	Intergen_1453	10	CP001363	1762581	1762818	+	238	XXX	Intergen	0.179276	NA	0.325054	NA
848	Intergen_1454	2	CP001363	1763383	1763639	+	257	XXX	Intergen	0.359684	NA	-1.20388	NA
849	Intergen_1455	1	CP001363	1764156	1764350	+	195	XXX	Intergen	-1.84481	NA	0.0447212	NA
850	Intergen_1456	2	CP001363	1765104	1765253	+	150	XXX	Intergen	-1.60474	NA	-1.30442	NA
851	Intergen_1458	2	CP001363	1766511	1766748	+	238	XXX	Intergen	0.702276	NA	0.992582	NA
852	Intergen_1459	5	CP001363	1767781	1767865	+	85	XXX	Intergen	0.518968	NA	0.197847	NA
853	Intergen_1462	2	CP001363	1769565	1769669	+	105	XXX	Intergen	1.60505	NA	1.47195	NA
854	Intergen_1464	1	CP001363	1771157	1771176	+	20	XXX	Intergen	-0.046573	NA	-0.564826	NA
855	Intergen_1465	2	CP001363	1773160	1773233	+	74	XXX	Intergen	-1.67672	NA	-1.13463	NA
856	Intergen_1467	13	CP001363	1775232	1775621	+	390	XXX	Intergen	0.0064177	NA	0.365354	NA
857	Intergen_1468	4	CP001363	1776732	1776944	+	213	XXX	Intergen	0.0284472	NA	-0.264457	NA
858	Intergen_1469	2	CP001363	1777182	1777309	+	128	XXX	Intergen	NA	NA	NA	NA
859	Intergen_1471	1	CP001363	1778692	1778781	+	90	XXX	Intergen	0.522781	NA	0.11409	NA
860	Intergen_1475	3	CP001363	1781879	1781974	+	96	XXX	Intergen	0.578756	NA	0.459491	NA
861	Intergen_1476	4	CP001363	1783589	1783777	+	189	XXX	Intergen	0.661316	NA	0.600872	NA
862	Intergen_1477	2	CP001363	1785447	1785561	+	115	XXX	Intergen	0.493046	NA	0.22581	NA
863	Intergen_1479	7	CP001363	1786758	1786869	+	112	XXX	Intergen	-0.0462758	0.974691	-0.481237	0.285266
864	Intergen_1481	1	CP001363	1791021	1791162	+	142	XXX	Intergen	1.2461	NA	0.103819	NA
865	Intergen_1482	2	CP001363	1791478	1791552	+	75	XXX	Intergen	0.9918	NA	0.0287375	NA
866	Intergen_1484	1	CP001363	1792378	1792436	+	59	XXX	Intergen	-0.0469394	NA	0.827641	NA
867	Intergen_1487	1	CP001363	1799657	1799671	+	15	XXX	Intergen	-1.18314	NA	-0.0964935	NA
868	Intergen_1493	2	CP001363	1803614	1803681	+	68	XXX	Intergen	-0.987825	NA	-0.607337	NA
869	Intergen_1496	1	CP001363	1806970	1807078	+	109	XXX	Intergen	-0.698423	NA	-0.299414	NA
870	Intergen_1499	1	CP001363	1809515	1809600	+	86	XXX	Intergen	1.39697	NA	0.365583	NA
871	Intergen_1500	4	CP001363	1810354	1810466	+	113	XXX	Intergen	-0.217452	NA	0.35187	NA
872	Intergen_1505	1	CP001363	1813689	1813837	+	149	XXX	Intergen	-1.03093	NA	-0.0476907	NA
873	Intergen_1507	2	CP001363	1815389	1815443	+	55	XXX	Intergen	0.381795	NA	0.699165	NA
874	Intergen_1508	1	CP001363	1818120	1818503	+	384	XXX	Intergen	0.864723	NA	-0.61991	NA
875	Intergen_1511	7	CP001363	1820402	1820480	+	79	XXX	Intergen	-0.179638	NA	0.0600698	NA
876	Intergen_1513	3	CP001363	1823365	1823480	+	116	XXX	Intergen	0.833327	NA	0.32194	NA
877	Intergen_1515	5	CP001363	1824821	1824903	+	83	XXX	Intergen	0.255597	NA	0.383168	NA
878	Intergen_1516	2	CP001363	1825015	1825057	+	43	XXX	Intergen	1.09524	NA	0.330968	NA
879	Intergen_1518	1	CP001363	1827369	1827468	+	100	XXX	Intergen	-0.199757	NA	1.04013	NA
880	Intergen_1520	2	CP001363	1828979	1829099	+	121	XXX	Intergen	0.776113	NA	0.238127	NA
881	Intergen_1523	5	CP001363	1835768	1836246	+	479	XXX	Intergen	0.442356	NA	0.813194	NA
882	Intergen_1524	3	CP001363	1836430	1836518	+	89	XXX	Intergen	-0.966786	NA	-1.48726	NA
883	Intergen_1528	1	CP001363	1839221	1839557	+	337	XXX	Intergen	-0.322107	NA	0.925111	NA
884	Intergen_1531	2	CP001363	1841328	1841487	+	160	XXX	Intergen	0.228998	NA	0.555914	NA
885	Intergen_1534	1	CP001363	1843198	1843240	+	43	XXX	Intergen	-0.00449712	NA	-0.0628537	NA
886	Intergen_1535	1	CP001363	1843415	1843556	+	142	XXX	Intergen	1.12953	NA	1.8211	NA
887	Intergen_1541	2	CP001363	1850176	1850296	+	121	XXX	Intergen	0.156957	NA	0.487734	NA
888	Intergen_1542	1	CP001363	1851929	1851995	+	67	XXX	Intergen	0.117486	NA	0.560096	NA
889	Intergen_1543	7	CP001363	1852311	1852692	+	382	XXX	Intergen	0.384929	NA	0.175386	NA
890	Intergen_1544	6	CP001363	1853341	1853816	+	476	XXX	Intergen	0.295419	NA	0.211522	NA
891	Intergen_1545	3	CP001363	1856496	1856691	+	196	XXX	Intergen	0.317811	NA	0.520044	NA
892	Intergen_1546	9	CP001363	1857310	1857496	+	187	XXX	Intergen	-0.472134	NA	0.0314147	NA
893	Intergen_1547	9	CP001363	1857623	1857971	+	349	XXX	Intergen	0.0026131	NA	0.0551386	NA
894	Intergen_1549	3	CP001363	1859426	1859627	+	202	XXX	Intergen	0.524695	NA	0.353669	NA
895	Intergen_1555	3	CP001363	1863632	1864414	+	783	XXX	Intergen	0.456033	NA	0.447402	NA
896	Intergen_1556	2	CP001363	1865945	1865979	+	35	XXX	Intergen	-0.906309	NA	-0.0238265	NA
897	Intergen_1558	1	CP001363	1872846	1872923	+	78	XXX	Intergen	0.523773	NA	0.351219	NA
898	Intergen_1559	6	CP001363	1873044	1873232	+	189	XXX	Intergen	0.205961	NA	0.584273	NA
899	Intergen_1561	3	CP001363	1874904	1874970	+	67	XXX	Intergen	0.317613	NA	0.251097	NA
900	Intergen_1562	2	CP001363	1878836	1879011	+	176	XXX	Intergen	0.143722	NA	0.527577	NA
901	Intergen_1564	1	CP001363	1879676	1879941	+	266	XXX	Intergen	0.605589	NA	0.164162	NA
902	Intergen_1565	2	CP001363	1881043	1881095	+	53	XXX	Intergen	0.145486	NA	0.173931	NA
903	Intergen_1568	2	CP001363	1886400	1886566	+	167	XXX	Intergen	0.952585	NA	-0.00524718	NA
904	Intergen_1571	4	CP001363	1889398	1889521	+	124	XXX	Intergen	0.341345	NA	0.374211	NA
905	Intergen_1575	7	CP001363	1893702	1893756	+	55	XXX	Intergen	0.546636	NA	0.511095	NA
906	Intergen_1576	10	CP001363	1895023	1895292	+	270	XXX	Intergen	0.0325233	NA	0.294223	NA
907	Intergen_1577	2	CP001363	1895422	1895516	+	95	XXX	Intergen	0.266695	NA	-0.275304	NA
908	Intergen_1579	1	CP001363	1901008	1901081	+	74	XXX	Intergen	1.04935	NA	0.654024	NA
909	Intergen_1580	1	CP001363	1902627	1902637	+	11	XXX	Intergen	0.630147	NA	0.143077	NA
910	Intergen_1581	1	CP001363	1903775	1903786	+	12	XXX	Intergen	0.103147	NA	0.937573	NA
911	Intergen_1582	1	CP001363	1903877	1904219	+	343	XXX	Intergen	0.722494	NA	0.213679	NA
912	Intergen_1585	5	CP001363	1907472	1907533	+	62	XXX	Intergen	0.149909	NA	0.150904	NA
913	Intergen_1586	4	CP001363	1907789	1907956	+	168	XXX	Intergen	0.587056	NA	0.757327	NA
914	Intergen_1587	1	CP001363	1908692	1908704	+	13	XXX	Intergen	NA	NA	NA	NA
915	Intergen_1588	3	CP001363	1909317	1909486	+	170	XXX	Intergen	0.329434	NA	-0.353227	NA
916	Intergen_1589	3	CP001363	1910402	1910497	+	96	XXX	Intergen	-0.645835	NA	-0.387174	NA
917	Intergen_1590	2	CP001363	1912232	1912293	+	62	XXX	Intergen	0.0394197	NA	0.149333	NA
918	Intergen_1592	1	CP001363	1914677	1914823	+	147	XXX	Intergen	1.28616	NA	0.954735	NA
919	Intergen_1594	1	CP001363	1916532	1916577	+	46	XXX	Intergen	-0.1044	NA	0.39941	NA
920	Intergen_1595	1	CP001363	1917298	1917516	+	219	XXX	Intergen	-0.168913	NA	-0.0969011	NA
921	Intergen_1596	5	CP001363	1919062	1919202	+	141	XXX	Intergen	0.676615	NA	0.196667	NA
922	Intergen_1597	3	CP001363	1919734	1919841	+	108	XXX	Intergen	0.438798	NA	0.88388	NA
923	Intergen_1598	1	CP001363	1920184	1920254	+	71	XXX	Intergen	1.08083	NA	-0.077432	NA
924	Intergen_1602	8	CP001363	1920900	1921108	+	209	XXX	Intergen	0.0663269	0.967936	0.336524	0.529736
925	Intergen_1603	2	CP001363	1921556	1921647	+	92	XXX	Intergen	0.172834	NA	-0.190355	NA
926	Intergen_1604	1	CP001363	1922308	1922356	+	49	XXX	Intergen	0.828869	NA	-0.303099	NA
927	Intergen_1608	8	CP001363	1925839	1925974	+	136	XXX	Intergen	0.360125	NA	0.164962	NA
928	Intergen_1609	1	CP001363	1926579	1926623	+	45	XXX	Intergen	0.323252	NA	0.451785	NA
929	Intergen_1610	2	CP001363	1928310	1928328	+	19	XXX	Intergen	0.656736	NA	0.442449	NA
930	Intergen_1611	2	CP001363	1929096	1929166	+	71	XXX	Intergen	-0.268963	NA	-0.189899	NA
931	Intergen_1612	1	CP001363	1929863	1929919	+	57	XXX	Intergen	-0.660701	NA	0.176735	NA
932	Intergen_1613	1	CP001363	1931831	1931960	+	130	XXX	Intergen	0.541669	NA	-0.246163	NA
933	Intergen_1614	2	CP001363	1932306	1932310	+	5	XXX	Intergen	-0.515512	NA	-0.0135443	NA
934	Intergen_1616	13	CP001363	1934518	1934780	+	263	XXX	Intergen	0.136354	0.908107	0.0868939	0.898605
935	Intergen_1619	5	CP001363	1939789	1939937	+	149	XXX	Intergen	0.0373556	NA	-0.206021	NA
936	Intergen_1621	1	CP001363	1942624	1942680	+	57	XXX	Intergen	0.499956	NA	-0.289601	NA
937	Intergen_1622	8	CP001363	1943140	1943494	+	355	XXX	Intergen	0.641179	NA	-0.0225546	NA
938	Intergen_1623	1	CP001363	1944922	1944986	+	65	XXX	Intergen	-0.182608	NA	-0.243409	NA
939	Intergen_1627	9	CP001363	1947318	1947433	+	116	XXX	Intergen	0.259202	NA	0.389205	NA
940	Intergen_1628	1	CP001363	1947542	1947555	+	14	XXX	Intergen	-0.192773	NA	-0.0304981	NA
941	Intergen_1629	4	CP001363	1947741	1947965	+	225	XXX	Intergen	0.313746	NA	0.599691	NA
942	Intergen_1631	9	CP001363	1948468	1948624	+	157	XXX	Intergen	0.171697	NA	0.275568	NA
943	Intergen_1633	5	CP001363	1949979	1950042	+	64	XXX	Intergen	-0.151692	NA	0.29014	NA
944	Intergen_1635	2	CP001363	1952346	1952538	+	193	XXX	Intergen	0.259817	NA	0.220138	NA
945	Intergen_1638	4	CP001363	1955976	1956016	+	41	XXX	Intergen	0.525233	NA	0.00396283	NA
946	Intergen_1641	8	CP001363	1961774	1961883	+	110	XXX	Intergen	0.25751	0.81584	0.0985949	0.903888
947	Intergen_1644	2	CP001363	1963133	1963182	+	50	XXX	Intergen	-0.749668	NA	-1.12415	NA
948	Intergen_1645	2	CP001363	1963312	1963416	+	105	XXX	Intergen	-1.71509	NA	-2.55345	NA
949	Intergen_1646	1	CP001363	1964140	1964428	+	289	XXX	Intergen	-3.14288	NA	-1.05055	NA
950	Intergen_1649	44	CP001363	1965219	1965547	+	329	XXX	Intergen	0.0931368	0.932207	0.26101	0.542798
951	Intergen_1650	17	CP001363	1966025	1966411	+	387	XXX	Intergen	0.254519	0.790826	0.134416	0.842269
952	Intergen_1651	3	CP001363	1966832	1966959	+	128	XXX	Intergen	-0.000317811	NA	0.511541	NA
953	Intergen_1653	2	CP001363	1967471	1967602	+	132	XXX	Intergen	0.486721	NA	0.132596	NA
954	Intergen_1654	6	CP001363	1967777	1968258	+	482	XXX	Intergen	-0.30826	NA	0.282928	NA
955	Intergen_1655	2	CP001363	1969117	1969278	+	162	XXX	Intergen	0.332467	NA	0.243217	NA
956	Intergen_1656	7	CP001363	1969609	1970093	+	485	XXX	Intergen	-0.413305	NA	0.168733	NA
957	Intergen_1657	28	CP001363	1970295	1970911	+	617	XXX	Intergen	0.0120827	0.994022	-0.106472	0.839128
958	Intergen_1658	2	CP001363	1971827	1971958	+	132	XXX	Intergen	-1.30906	NA	-1.17773	NA
959	Intergen_1660	18	CP001363	1972742	1973189	+	448	XXX	Intergen	0.105131	NA	0.407517	NA
960	Intergen_1661	1	CP001363	1973376	1973493	+	118	XXX	Intergen	0.936554	NA	0.266931	NA
961	Intergen_1665	2	CP001363	1974785	1974880	+	96	XXX	Intergen	0.488596	NA	0.722194	NA
962	Intergen_1668	2	CP001363	1976656	1976704	+	49	XXX	Intergen	0.317237	NA	-0.125461	NA
963	Intergen_1669	2	CP001363	1977446	1977498	+	53	XXX	Intergen	-2.03903	NA	-0.648327	NA
964	Intergen_1675	3	CP001363	1981690	1981796	+	107	XXX	Intergen	-0.104487	NA	-0.746147	NA
965	Intergen_1679	2	CP001363	1986134	1986226	+	93	XXX	Intergen	-0.509675	NA	-0.58006	NA
966	Intergen_1683	1	CP001363	1988989	1989025	+	37	XXX	Intergen	0.596407	NA	1.12468	NA
967	Intergen_1691	1	CP001363	2000381	2000458	+	78	XXX	Intergen	0.479239	NA	-0.0108404	NA
968	Intergen_1693	6	CP001363	2002090	2002146	+	57	XXX	Intergen	0.0414064	NA	0.0596666	NA
969	Intergen_1695	5	CP001363	2003405	2004030	+	626	XXX	Intergen	-0.185911	NA	-0.904084	NA
970	Intergen_1696	1	CP001363	2005154	2005189	+	36	XXX	Intergen	0.978894	NA	0.395759	NA
971	Intergen_1698	4	CP001363	2006413	2006514	+	102	XXX	Intergen	0.117864	NA	0.373517	NA
972	Intergen_1700	2	CP001363	2008563	2008611	+	49	XXX	Intergen	0.119043	NA	0.541356	NA
973	Intergen_1701	5	CP001363	2009994	2010045	+	52	XXX	Intergen	0.146527	NA	0.224046	NA
974	Intergen_1702	1	CP001363	2010442	2010481	+	40	XXX	Intergen	-0.323305	NA	-0.309277	NA
975	Intergen_1703	4	CP001363	2012194	2012428	+	235	XXX	Intergen	0.616462	NA	0.158547	NA
976	Intergen_1705	1	CP001363	2013765	2013868	+	104	XXX	Intergen	-1.15345	NA	-0.106612	NA
977	Intergen_1710	1	CP001363	2018988	2019223	+	236	XXX	Intergen	0.251268	NA	-0.172524	NA
978	Intergen_1711	2	CP001363	2022839	2022929	+	91	XXX	Intergen	1.05427	NA	0.974332	NA
979	Intergen_1714	3	CP001363	2026007	2026159	+	153	XXX	Intergen	0.255135	NA	0.344276	NA
980	Intergen_1715	1	CP001363	2027822	2028057	+	236	XXX	Intergen	-0.334452	NA	-1.28992	NA
981	Intergen_1718	5	CP001363	2033472	2033683	+	212	XXX	Intergen	0.810441	0.00159288	0.87248	3.79395e-06
982	Intergen_1719	13	CP001363	2033828	2034144	+	317	XXX	Intergen	-0.0853715	NA	0.0887508	NA
983	Intergen_1721	4	CP001363	2036904	2037065	+	162	XXX	Intergen	0.150379	NA	0.45001	NA
984	Intergen_1722	15	CP001363	2037309	2037536	+	228	XXX	Intergen	0.259818	0.783649	0.354867	0.448996
985	Intergen_1723	6	CP001363	2038095	2038155	+	61	XXX	Intergen	0.477817	NA	-0.000673278	NA
986	Intergen_1724	25	CP001363	2038306	2038644	+	339	XXX	Intergen	0.0860279	0.926891	0.0163255	0.98
987	Intergen_1725	2	CP001363	2039149	2039326	+	178	XXX	Intergen	0.0879912	NA	-0.118729	NA
988	Intergen_1726	7	CP001363	2039966	2040220	+	255	XXX	Intergen	0.326927	NA	0.577152	NA
989	Intergen_1727	17	CP001363	2040557	2040795	+	239	XXX	Intergen	0.324396	0.661842	0.302618	0.506726
990	Intergen_1728	7	CP001363	2041294	2041338	+	45	XXX	Intergen	-0.549403	NA	-0.135091	NA
991	Intergen_1730	1	CP001363	2043017	2043090	+	74	XXX	Intergen	0.0515414	NA	0.703054	NA
992	Intergen_1731	8	CP001363	2043757	2043993	+	237	XXX	Intergen	0.348539	0.755662	0.531366	0.306165
993	Intergen_1732	48	CP001363	2044321	2044532	+	212	XXX	Intergen	-0.00700799	0.995326	0.116776	0.78983
994	Intergen_1733	18	CP001363	2045973	2046184	+	212	XXX	Intergen	0.0307707	0.986553	-0.00974191	0.994264
995	Intergen_1734	12	CP001363	2046518	2046766	+	249	XXX	Intergen	0.113123	0.936787	0.212254	0.753174
996	Intergen_1739	18	CP001363	2050309	2050619	+	311	XXX	Intergen	0.470173	0.806417	0.196308	0.808604
997	Intergen_1740	3	CP001363	2050997	2051062	+	66	XXX	Intergen	0.471461	NA	0.208242	NA
998	Intergen_1743	6	CP001363	2054442	2054594	+	153	XXX	Intergen	0.241505	NA	0.401298	NA
999	Intergen_1744	5	CP001363	2055396	2055541	+	146	XXX	Intergen	0.482871	NA	0.426519	NA
1000	Intergen_1745	2	CP001363	2056094	2056151	+	58	XXX	Intergen	0.402604	NA	0.585541	NA
1001	Intergen_1746	4	CP001363	2056872	2057139	+	268	XXX	Intergen	0.973556	NA	0.506423	NA
1002	Intergen_1748	1	CP001363	2058985	2059062	+	78	XXX	Intergen	1.10244	NA	0.974833	NA
1003	Intergen_1751	3	CP001363	2062211	2062224	+	14	XXX	Intergen	0.274684	NA	-0.121662	NA
1004	Intergen_1754	2	CP001363	2065022	2065146	+	125	XXX	Intergen	0.414233	NA	-0.547603	NA
1005	Intergen_1755	21	CP001363	2066643	2066906	+	264	XXX	Intergen	0.207475	0.808753	0.179669	0.738416
1006	Intergen_1756	5	CP001363	2067294	2067412	+	119	XXX	Intergen	-0.161939	NA	-0.324096	NA
1007	Intergen_1757	1	CP001363	2067728	2067773	+	46	XXX	Intergen	1.93981	NA	1.80277	NA
1008	Intergen_1758	1	CP001363	2067903	2067943	+	41	XXX	Intergen	1.79829	NA	-0.833423	NA
1009	Intergen_1759	2	CP001363	2072685	2072705	+	21	XXX	Intergen	0.0784088	NA	0.0174797	NA
1010	Intergen_1760	4	CP001363	2074364	2074467	+	104	XXX	Intergen	0.420798	NA	0.53681	0.294312
1011	Intergen_1763	42	CP001363	2078551	2078831	+	281	XXX	Intergen	-0.429475	NA	-0.27283	NA
1012	Intergen_1764	10	CP001363	2079456	2079493	+	38	XXX	Intergen	-0.142855	NA	-0.0603323	NA
1013	Intergen_1765	3	CP001363	2079689	2079816	+	128	XXX	Intergen	0.379252	NA	0.379142	NA
1014	Intergen_1766	1	CP001363	2080045	2080353	+	309	XXX	Intergen	-1.02657	NA	1.1221	NA
1015	Intergen_1767	2	CP001363	2082861	2083024	+	164	XXX	Intergen	-0.950192	NA	-0.45632	NA
1016	Intergen_1772	5	CP001363	2088325	2088842	+	518	XXX	Intergen	-0.118996	NA	-0.147127	NA
1017	Intergen_1774	5	CP001363	2090171	2090430	+	260	XXX	Intergen	0.001765	NA	0.489272	NA
1018	Intergen_1775	3	CP001363	2090843	2091088	+	246	XXX	Intergen	0.0597411	NA	-0.364858	NA
1019	Intergen_1778	1	CP001363	2093496	2093577	+	82	XXX	Intergen	NA	NA	NA	NA
1020	Intergen_1779	8	CP001363	2093640	2093905	+	266	XXX	Intergen	0.250662	NA	-0.0996883	NA
1021	Intergen_1780	1	CP001363	2094128	2094339	+	212	XXX	Intergen	0.000304995	NA	0.488203	NA
1022	Intergen_1781	11	CP001363	2095498	2095631	+	134	XXX	Intergen	-0.687063	NA	0.177835	NA
1023	Intergen_1784	2	CP001363	2109107	2109156	+	50	XXX	Intergen	-0.185188	NA	0.0917296	NA
1024	Intergen_1786	1	CP001363	2112429	2112439	+	11	XXX	Intergen	NA	NA	NA	NA
1025	Intergen_1787	2	CP001363	2114665	2114789	+	125	XXX	Intergen	0.691714	NA	0.165384	NA
1026	Intergen_1788	2	CP001363	2115141	2115200	+	60	XXX	Intergen	0.313431	NA	0.141461	NA
1027	Intergen_1789	3	CP001363	2115504	2115611	+	108	XXX	Intergen	0.14955	NA	-0.029371	NA
1028	Intergen_1790	5	CP001363	2116143	2116354	+	212	XXX	Intergen	0.0418752	NA	0.0988436	NA
1029	Intergen_1792	12	CP001363	2117968	2118323	+	356	XXX	Intergen	0.241227	NA	0.442243	NA
1030	Intergen_1794	2	CP001363	2119338	2119347	+	10	XXX	Intergen	-0.115866	NA	-0.397697	NA
1031	Intergen_1795	3	CP001363	2120302	2120344	+	43	XXX	Intergen	0.749937	NA	0.718532	NA
1032	Intergen_1797	2	CP001363	2125730	2125757	+	28	XXX	Intergen	-0.509129	NA	0.0332599	NA
1033	Intergen_1799	13	CP001363	2126776	2127589	+	814	XXX	Intergen	0.016818	0.994022	0.0112994	0.991532
1034	Intergen_1800	1	CP001363	2127962	2128018	+	57	XXX	Intergen	0.894686	NA	1.11631	NA
1035	Intergen_1801	7	CP001363	2128847	2128982	+	136	XXX	Intergen	0.304217	NA	0.0399971	NA
1036	Intergen_1802	5	CP001363	2129523	2129592	+	70	XXX	Intergen	0.124392	NA	0.0981348	NA
1037	Intergen_1804	2	CP001363	2133611	2133901	+	291	XXX	Intergen	-0.246774	NA	0.199911	NA
1038	Intergen_1805	5	CP001363	2134700	2134799	+	100	XXX	Intergen	0.332423	NA	-0.0217695	NA
1039	Intergen_1806	3	CP001363	2134876	2135042	+	167	XXX	Intergen	1.17421	NA	0.0689852	NA
1040	Intergen_1807	2	CP001363	2135362	2135769	+	408	XXX	Intergen	-0.138459	NA	0.393926	NA
1041	Intergen_1809	2	CP001363	2136483	2136956	+	474	XXX	Intergen	0.192936	NA	0.116642	NA
1042	Intergen_1810	16	CP001363	2137656	2137997	+	342	XXX	Intergen	0.246125	0.798427	0.194778	0.743509
1043	Intergen_1811	6	CP001363	2140167	2140222	+	56	XXX	Intergen	-0.556094	NA	-0.211679	NA
1044	Intergen_1813	1	CP001363	2142337	2142486	+	150	XXX	Intergen	0.523728	NA	0.153965	NA
1045	Intergen_1814	3	CP001363	2142742	2142857	+	116	XXX	Intergen	-0.0619038	NA	-0.0604975	NA
1046	Intergen_1815	4	CP001363	2144313	2144507	+	195	XXX	Intergen	0.404236	NA	0.831558	NA
1047	Intergen_1816	8	CP001363	2145215	2145539	+	325	XXX	Intergen	0.11798	NA	-0.289616	NA
1048	Intergen_1819	4	CP001363	2147621	2147846	+	226	XXX	Intergen	0.230976	NA	0.412273	NA
1049	Intergen_1820	2	CP001363	2148777	2148853	+	77	XXX	Intergen	0.399023	NA	0.253403	NA
1050	Intergen_1824	1	CP001363	2163007	2163016	+	10	XXX	Intergen	-0.0756718	NA	-0.442877	NA
1051	Intergen_1825	18	CP001363	2165353	2165667	+	315	XXX	Intergen	0.153187	0.879173	0.0890025	0.882151
1052	Intergen_1827	8	CP001363	2166862	2167077	+	216	XXX	Intergen	0.145826	NA	0.0774687	NA
1053	Intergen_1828	5	CP001363	2167873	2168397	+	525	XXX	Intergen	-0.0657248	NA	-0.0730861	NA
1054	Intergen_1829	1	CP001363	2169492	2169509	+	18	XXX	Intergen	-0.0246203	NA	0.361139	NA
1055	Intergen_1836	1	CP001363	2184207	2184263	+	57	XXX	Intergen	0.576512	NA	1.34418	NA
1056	Intergen_1837	2	CP001363	2185167	2185199	+	33	XXX	Intergen	0.471331	NA	-1.02576	NA
1057	Intergen_1840	2	CP001363	2186839	2186956	+	118	XXX	Intergen	-0.592726	NA	-0.553753	NA
1058	Intergen_1842	1	CP001363	2188750	2188872	+	123	XXX	Intergen	0.385619	NA	0.805847	NA
1059	Intergen_1843	1	CP001363	2190213	2190226	+	14	XXX	Intergen	NA	NA	NA	NA
1060	Intergen_1844	23	CP001363	2192504	2192949	+	446	XXX	Intergen	-0.0346375	0.992834	0.338205	0.427702
1061	Intergen_1845	10	CP001363	2195471	2195673	+	203	XXX	Intergen	0.258473	0.802581	0.195095	0.758035
1062	Intergen_1846	3	CP001363	2195797	2195812	+	16	XXX	Intergen	-0.68478	NA	0.025064	NA
1063	Intergen_1847	2	CP001363	2197244	2197378	+	135	XXX	Intergen	-0.0108795	NA	0.654987	NA
1064	Intergen_1849	5	CP001363	2199938	2199982	+	45	XXX	Intergen	0.275946	0.793372	0.23001	0.729454
1065	Intergen_1850	6	CP001363	2200808	2201166	+	359	XXX	Intergen	0.214561	NA	-0.0541349	NA
1066	Intergen_1851	2	CP001363	2202067	2202168	+	102	XXX	Intergen	-0.898801	NA	-0.49301	NA
1067	Intergen_1853	4	CP001363	2209368	2209509	+	142	XXX	Intergen	1.12445	NA	-0.328181	NA
1068	Intergen_1855	14	CP001363	2212320	2212482	+	163	XXX	Intergen	0.33146	0.579093	0.148047	0.76935
1069	Intergen_1856	2	CP001363	2213914	2213984	+	71	XXX	Intergen	0.875207	NA	1.15064	NA
1070	Intergen_1857	15	CP001363	2218852	2219170	+	319	XXX	Intergen	0.0889676	0.926199	0.108796	0.822631
1071	Intergen_1858	2	CP001363	2221470	2221550	+	81	XXX	Intergen	0.677529	NA	0.308753	NA
1072	Intergen_1859	1	CP001363	2222451	2222477	+	27	XXX	Intergen	0.645354	NA	1.01439	NA
1073	Intergen_1861	2	CP001363	2226665	2226669	+	5	XXX	Intergen	2.01896	NA	1.50204	NA
1074	Intergen_1863	43	CP001363	2230133	2230508	+	376	XXX	Intergen	0.892374	3.11906e-07	0.75763	2.17567e-08
1075	Intergen_1864	2	CP001363	2231403	2231579	+	177	XXX	Intergen	0.0695505	NA	0.384759	NA
1076	Intergen_1866	3	CP001363	2235492	2235512	+	21	XXX	Intergen	0.693122	NA	0.773127	NA
1077	Intergen_1867	2	CP001363	2236992	2237123	+	132	XXX	Intergen	0.593832	NA	-0.405519	NA
1078	Intergen_1868	1	CP001363	2238519	2238571	+	53	XXX	Intergen	-0.440712	NA	-0.742675	NA
1079	Intergen_1870	1	CP001363	2245856	2245870	+	15	XXX	Intergen	-0.407309	NA	-0.369176	NA
1080	Intergen_1871	2	CP001363	2246618	2246629	+	12	XXX	Intergen	-1.24819	NA	-0.827978	NA
1081	Intergen_1874	2	CP001363	2254204	2254276	+	73	XXX	Intergen	-0.611475	NA	0.056924	NA
1082	Intergen_1875	10	CP001363	2254523	2254877	+	355	XXX	Intergen	0.263479	NA	0.557603	NA
1083	Intergen_1876	6	CP001363	2256459	2256543	+	85	XXX	Intergen	0.0149961	NA	0.131396	NA
1084	Intergen_1877	2	CP001363	2258401	2258438	+	38	XXX	Intergen	-0.382961	NA	0.0130888	NA
1085	Intergen_1878	6	CP001363	2259021	2259110	+	90	XXX	Intergen	-1.56967	NA	-1.02721	NA
1086	Intergen_1880	2	CP001363	2259999	2260082	+	84	XXX	Intergen	-0.0859559	NA	0.200468	NA
1087	Intergen_1882	3	CP001363	2265397	2265632	+	236	XXX	Intergen	0.147263	NA	0.224954	NA
1088	Intergen_1884	12	CP001363	2276813	2277080	+	268	XXX	Intergen	0.358524	0.684501	0.0552129	0.953325
1089	Intergen_1885	1	CP001363	2279000	2279009	+	10	XXX	Intergen	0.921954	NA	0.768695	NA
1090	Intergen_1886	3	CP001363	2281122	2281236	+	115	XXX	Intergen	0.410988	NA	0.01516	NA
1091	Intergen_1887	2	CP001363	2282599	2282707	+	109	XXX	Intergen	0.293054	NA	0.363819	NA
1092	Intergen_1888	20	CP001363	2282822	2283048	+	227	XXX	Intergen	0.0799275	0.938471	0.097112	0.856178
1093	Intergen_1889	3	CP001363	2284096	2284130	+	35	XXX	Intergen	1.49432	NA	0.803539	NA
1094	Intergen_1890	28	CP001363	2284548	2284668	+	121	XXX	Intergen	0.073274	0.934477	-0.134192	0.758035
1095	Intergen_1891	34	CP001363	2285005	2285113	+	109	XXX	Intergen	-0.125499	0.936787	-0.033207	0.970302
1096	Intergen_1892	4	CP001363	2285234	2285365	+	132	XXX	Intergen	-0.00660183	NA	0.0220493	NA
1097	Intergen_1894	1	CP001363	2286466	2286517	+	52	XXX	Intergen	-0.204387	NA	-0.168483	NA
1098	Intergen_1895	4	CP001363	2287571	2287823	+	253	XXX	Intergen	0.225313	NA	0.119098	NA
1099	Intergen_1896	4	CP001363	2291779	2291813	+	35	XXX	Intergen	0.406633	NA	0.500816	NA
1100	Intergen_1897	5	CP001363	2293399	2293496	+	98	XXX	Intergen	0.0274884	NA	-0.177853	NA
1101	Intergen_1898	2	CP001363	2293683	2293807	+	125	XXX	Intergen	0.0430713	NA	0.466778	NA
1102	Intergen_1899	4	CP001363	2294123	2294184	+	62	XXX	Intergen	-0.0556724	NA	-0.0448812	NA
1103	Intergen_1900	2	CP001363	2294344	2294384	+	41	XXX	Intergen	-1.68618	NA	-0.0973997	NA
1104	Intergen_1901	3	CP001363	2295393	2295407	+	15	XXX	Intergen	-2.4946	NA	-0.24442	NA
1105	Intergen_1904	3	CP001363	2299181	2299458	+	278	XXX	Intergen	-0.922712	NA	-0.0160491	NA
1106	Intergen_1905	40	CP001363	2299741	2300017	+	277	XXX	Intergen	0.0694441	0.958029	0.206367	0.681791
1107	Intergen_1906	2	CP001363	2301128	2301291	+	164	XXX	Intergen	-0.594065	NA	-0.00059579	NA
1108	Intergen_1907	15	CP001363	2303326	2303565	+	240	XXX	Intergen	0.486424	0.322214	0.156015	0.789375
1109	Intergen_1908	6	CP001363	2304025	2304195	+	171	XXX	Intergen	-0.0707248	NA	0.297945	NA
1110	Intergen_1909	4	CP001363	2304727	2304782	+	56	XXX	Intergen	0.794272	NA	-0.0119871	NA
1111	Intergen_1911	3	CP001363	2307801	2307920	+	120	XXX	Intergen	0.502394	NA	1.26626	NA
1112	Intergen_1913	4	CP001363	2312546	2312725	+	180	XXX	Intergen	0.228357	0.859289	0.0287364	NA
1113	Intergen_1914	1	CP001363	2315024	2315123	+	100	XXX	Intergen	-0.284377	NA	-0.412097	NA
1114	Intergen_1915	2	CP001363	2315238	2315289	+	52	XXX	Intergen	-0.156401	NA	0.339264	NA
1115	Intergen_1916	4	CP001363	2317021	2317077	+	57	XXX	Intergen	0.112788	NA	0.0191988	NA
1116	Intergen_1917	3	CP001363	2318779	2318809	+	31	XXX	Intergen	-0.67268	NA	-0.0874273	NA
1117	Intergen_1919	2	CP001363	2320317	2320381	+	65	XXX	Intergen	-0.467433	NA	-0.276488	NA
1118	Intergen_1920	6	CP001363	2321819	2322008	+	190	XXX	Intergen	0.366856	NA	0.380097	NA
1119	Intergen_1922	3	CP001363	2323216	2323323	+	108	XXX	Intergen	-0.385541	NA	-0.150396	NA
1120	Intergen_1927	3	CP001363	2328310	2328434	+	125	XXX	Intergen	-0.0856524	NA	-0.258719	NA
1121	Intergen_1928	4	CP001363	2329344	2329474	+	131	XXX	Intergen	0.0873268	NA	0.0671266	NA
1122	Intergen_1929	3	CP001363	2330566	2330718	+	153	XXX	Intergen	-0.188083	NA	-0.338273	NA
1123	Intergen_1931	2	CP001363	2332742	2332945	+	204	XXX	Intergen	-1.00678	NA	-1.3386	NA
1124	Intergen_1932	3	CP001363	2335417	2335490	+	74	XXX	Intergen	0.124282	NA	0.227612	NA
1125	Intergen_1933	2	CP001363	2336502	2336516	+	15	XXX	Intergen	-1.03517	NA	-2.34823	NA
1126	Intergen_1934	6	CP001363	2338038	2338064	+	27	XXX	Intergen	-0.475611	NA	0.14231	NA
1127	Intergen_1935	6	CP001363	2339170	2339343	+	174	XXX	Intergen	0.366497	NA	0.0525083	NA
1128	Intergen_1936	4	CP001363	2339452	2339667	+	216	XXX	Intergen	0.248876	0.827622	0.046701	0.963517
1129	Intergen_1941	1	CP001363	2348062	2348104	+	43	XXX	Intergen	-0.0820933	NA	0.295015	NA
1130	Intergen_1943	2	CP001363	2351911	2351962	+	52	XXX	Intergen	0.474803	NA	0.36796	NA
1131	Intergen_1947	1	CP001363	2356823	2356838	+	16	XXX	Intergen	0.840665	NA	0.320405	NA
1132	Intergen_1950	12	CP001363	2360458	2360521	+	64	XXX	Intergen	0.278243	NA	0.0909645	NA
1133	Intergen_1951	3	CP001363	2361312	2361471	+	160	XXX	Intergen	-0.382252	NA	-0.142617	NA
1134	Intergen_1952	2	CP001363	2361577	2361698	+	122	XXX	Intergen	-0.321333	NA	-0.157634	NA
1135	Intergen_1953	5	CP001363	2362143	2362276	+	134	XXX	Intergen	-0.225461	NA	0.0415774	NA
1136	Intergen_1954	5	CP001363	2362850	2363061	+	212	XXX	Intergen	0.785077	NA	0.921388	NA
1137	Intergen_1956	7	CP001363	2364798	2364974	+	177	XXX	Intergen	0.0367956	0.980249	0.0950661	0.882718
1138	Intergen_1958	3	CP001363	2365784	2365896	+	113	XXX	Intergen	-0.239466	NA	-0.445033	NA
1139	Intergen_1959	3	CP001363	2366041	2366108	+	68	XXX	Intergen	-0.107096	NA	-0.0706101	NA
1140	Intergen_1960	1	CP001363	2367666	2367771	+	106	XXX	Intergen	0.963298	NA	0.219718	NA
1141	Intergen_1964	10	CP001363	2375950	2376100	+	151	XXX	Intergen	0.307296	0.686815	0.249462	0.637835
1142	Intergen_1966	1	CP001363	2379000	2379026	+	27	XXX	Intergen	1.01227	NA	1.58483	NA
1143	Intergen_1969	1	CP001363	2382234	2382306	+	73	XXX	Intergen	-0.0133725	NA	-0.243432	NA
1144	Intergen_1971	2	CP001363	2382985	2383044	+	60	XXX	Intergen	-0.292771	NA	0.0248233	NA
1145	Intergen_1972	20	CP001363	2383336	2383682	+	347	XXX	Intergen	-0.0630744	0.965165	-0.0544228	0.94443
1146	Intergen_1975	1	CP001363	2388159	2388218	+	60	XXX	Intergen	0.144316	NA	-0.304839	NA
1147	Intergen_1978	11	CP001363	2389208	2389376	+	169	XXX	Intergen	0.223634	0.817184	0.171145	0.77658
1148	Intergen_1979	5	CP001363	2390709	2390736	+	28	XXX	Intergen	-0.237886	NA	-0.529927	NA
1149	Intergen_1983	4	CP001363	2394805	2394972	+	168	XXX	Intergen	0.0682855	NA	0.204503	NA
1150	Intergen_1984	16	CP001363	2395177	2395472	+	296	XXX	Intergen	0.241551	0.794828	0.131798	0.841397
1151	Intergen_1986	22	CP001363	2396771	2396961	+	191	XXX	Intergen	-0.128726	0.922355	0.0854477	0.902631
1152	Intergen_1987	11	CP001363	2397526	2397714	+	189	XXX	Intergen	0.418416	NA	-0.0665015	NA
1153	Intergen_1988	32	CP001363	2397862	2398254	+	393	XXX	Intergen	0.284307	0.585118	0.0982496	0.842566
1154	Intergen_1990	2	CP001363	2403891	2403941	+	51	XXX	Intergen	0.505781	NA	-0.347522	NA
1155	Intergen_1993	4	CP001363	2406298	2406412	+	115	XXX	Intergen	-0.117928	NA	-0.144658	NA
1156	Intergen_1995	4	CP001363	2411199	2411309	+	111	XXX	Intergen	-0.148668	NA	0.219183	NA
1157	Intergen_1997	1	CP001363	2412107	2412314	+	208	XXX	Intergen	0.00991276	NA	0.772056	NA
1158	Intergen_1999	2	CP001363	2415749	2415828	+	80	XXX	Intergen	0.330021	NA	-0.0885492	NA
1159	Intergen_2000	1	CP001363	2416882	2416995	+	114	XXX	Intergen	0.122935	NA	-0.106985	NA
1160	Intergen_2001	6	CP001363	2418257	2418860	+	604	XXX	Intergen	0.507461	NA	0.544191	NA
1161	Intergen_2003	3	CP001363	2422198	2422299	+	102	XXX	Intergen	0.205111	NA	-0.435474	NA
1162	Intergen_2005	1	CP001363	2427901	2427979	+	79	XXX	Intergen	1.21978	NA	-1.39242	NA
1163	Intergen_2006	5	CP001363	2428294	2428309	+	16	XXX	Intergen	0.125741	NA	0.244483	NA
1164	Intergen_2009	6	CP001363	2431787	2431868	+	82	XXX	Intergen	-1.51349	NA	-0.847037	NA
1165	Intergen_2010	6	CP001363	2432598	2432656	+	59	XXX	Intergen	-0.148457	NA	0.0821007	NA
1166	Intergen_2011	1	CP001363	2432774	2432952	+	179	XXX	Intergen	-0.382523	NA	0.148506	NA
1167	Intergen_2012	1	CP001363	2435239	2435350	+	112	XXX	Intergen	0.479741	NA	0.284487	NA
1168	Intergen_2013	1	CP001363	2437928	2438088	+	161	XXX	Intergen	-1.51204	NA	-0.335133	NA
1169	Intergen_2014	3	CP001363	2438968	2439082	+	115	XXX	Intergen	0.0792968	0.958029	0.314745	0.542798
1170	Intergen_2015	3	CP001363	2441517	2441788	+	272	XXX	Intergen	-0.107474	NA	-0.124838	NA
1171	Intergen_2018	41	CP001363	2447302	2447410	+	109	XXX	Intergen	0.0243653	0.97969	0.018917	0.970302
1172	Intergen_2021	3	CP001363	2449712	2449766	+	55	XXX	Intergen	0.440843	NA	0.589704	NA
1173	Intergen_2022	18	CP001363	2451769	2452017	+	249	XXX	Intergen	0.100683	0.926891	0.267034	0.514685
1174	Intergen_2023	8	CP001363	2453215	2453328	+	114	XXX	Intergen	0.220112	NA	0.262059	NA
1175	Intergen_2024	10	CP001363	2453977	2454149	+	173	XXX	Intergen	0.0980695	0.936787	0.0697246	0.92078
1176	Intergen_2025	19	CP001363	2454576	2454619	+	44	XXX	Intergen	0.00410274	0.998209	0.213565	0.693832
1177	Intergen_2026	25	CP001363	2455226	2455276	+	51	XXX	Intergen	0.0207849	0.991377	-0.183251	0.764215
1178	Intergen_2027	14	CP001363	2455406	2455523	+	118	XXX	Intergen	0.218043	0.843221	0.157544	0.810599
1179	Intergen_2028	3	CP001363	2463129	2463225	+	97	XXX	Intergen	0.441954	NA	0.0795752	NA
1180	Intergen_2030	9	CP001363	2468850	2468934	+	85	XXX	Intergen	0.223337	0.843683	0.174675	0.787808
1181	Intergen_2031	8	CP001363	2470231	2470330	+	100	XXX	Intergen	0.200817	NA	0.0260223	NA
1182	Intergen_2032	5	CP001363	2470643	2470690	+	48	XXX	Intergen	-0.659321	NA	-0.109394	NA
1183	Intergen_2034	3	CP001363	2473197	2473236	+	40	XXX	Intergen	0.0488363	NA	-0.438203	NA
1184	Intergen_2035	7	CP001363	2475019	2475406	+	388	XXX	Intergen	0.0584795	NA	0.443129	NA
1185	Intergen_2038	1	CP001363	2475837	2475905	+	69	XXX	Intergen	-0.156689	NA	0.664816	NA
1186	Intergen_2047	1	CP001363	2491358	2491444	+	87	XXX	Intergen	-0.112625	NA	-0.228636	NA
1187	Intergen_2049	331	CP001363	2492616	2493546	+	931	XXX	Intergen	0.197209	0.0556456	0.187802	0.0175677
1188	Intergen_2050	3	CP001363	2494762	2494854	+	93	XXX	Intergen	0.373391	NA	0.460316	NA
1189	Intergen_2051	7	CP001363	2495455	2495545	+	91	XXX	Intergen	0.0417951	NA	0.112317	NA
1190	Intergen_2052	7	CP001363	2497373	2497448	+	76	XXX	Intergen	-0.219805	0.870768	-0.227452	0.740335
1191	Intergen_2056	1	CP001363	2499455	2499490	+	36	XXX	Intergen	NA	NA	NA	NA
1192	Intergen_2057	2	CP001363	2500694	2500769	+	76	XXX	Intergen	-3.51641	NA	-2.52364	NA
1193	Intergen_2058	6	CP001363	2502915	2503131	+	217	XXX	Intergen	0.216158	NA	0.00512359	NA
1194	Intergen_2061	10	CP001363	2508159	2508238	+	80	XXX	Intergen	-0.680512	NA	-0.692498	NA
1195	Intergen_2066	9	CP001363	2511823	2511964	+	142	XXX	Intergen	0.126372	NA	0.204994	NA
1196	Intergen_2067	14	CP001363	2512613	2512737	+	125	XXX	Intergen	0.14256	0.844516	0.0532425	0.917543
1197	Intergen_2068	3	CP001363	2513632	2513682	+	51	XXX	Intergen	0.186482	NA	0.348106	NA
1198	Intergen_2070	2	CP001363	2515861	2516042	+	182	XXX	Intergen	0.166145	NA	0.51733	NA
1199	Intergen_2071	4	CP001363	2516826	2517062	+	237	XXX	Intergen	0.0337485	NA	0.145394	NA
1200	Intergen_2072	1	CP001363	2517846	2517874	+	29	XXX	Intergen	0.4198	NA	0.444061	NA
1201	Intergen_2076	19	CP001363	2522727	2522816	+	90	XXX	Intergen	-0.0385481	0.97444	0.0251936	0.970302
1202	Intergen_2077	2	CP001363	2524215	2524424	+	210	XXX	Intergen	0.483292	NA	0.34097	NA
1203	Intergen_2079	3	CP001363	2527406	2527442	+	37	XXX	Intergen	0.0550711	NA	0.512024	NA
1204	Intergen_2081	5	CP001363	2528103	2528241	+	139	XXX	Intergen	-0.244199	NA	0.411713	NA
1205	Intergen_2085	2	CP001363	2533840	2533906	+	67	XXX	Intergen	-2.2157	NA	-1.10058	NA
1206	Intergen_2087	1	CP001363	2537439	2537502	+	64	XXX	Intergen	-0.705287	NA	-0.356169	NA
1207	Intergen_2088	7	CP001363	2537878	2538049	+	172	XXX	Intergen	-0.154555	NA	-0.0892444	NA
1208	Intergen_2089	4	CP001363	2538299	2538466	+	168	XXX	Intergen	-0.222378	NA	-1.95006	NA
1209	Intergen_2090	17	CP001363	2539354	2539419	+	66	XXX	Intergen	0.0145023	0.99437	0.0785577	0.925497
1210	Intergen_2091	14	CP001363	2540077	2540173	+	97	XXX	Intergen	0.076181	0.955871	0.149712	0.78983
1211	Intergen_2093	2	CP001363	2543549	2543599	+	51	XXX	Intergen	0.011632	NA	-0.28895	NA
1212	Intergen_2094	1	CP001363	2543876	2543907	+	32	XXX	Intergen	0.0790869	NA	-0.0949977	NA
1213	Intergen_2095	1	CP001363	2547179	2547213	+	35	XXX	Intergen	0.0474696	NA	-1.3393	NA
1214	Intergen_2096	7	CP001363	2548147	2548311	+	165	XXX	Intergen	0.0186441	NA	0.0063136	NA
1215	Intergen_2097	1	CP001363	2548864	2548962	+	99	XXX	Intergen	0.480964	NA	0.279767	NA
1216	Intergen_2098	9	CP001363	2549449	2549656	+	208	XXX	Intergen	0.0220539	0.992834	0.111644	0.887154
1217	Intergen_2099	4	CP001363	2553115	2553291	+	177	XXX	Intergen	-0.344076	NA	-0.392066	NA
1218	Intergen_2101	2	CP001363	2555255	2555314	+	60	XXX	Intergen	-0.433139	NA	0.623195	NA
1219	Intergen_2102	14	CP001363	2556167	2556358	+	192	XXX	Intergen	0.128915	0.906158	0.121349	0.831745
1220	Intergen_2103	4	CP001363	2557301	2557375	+	75	XXX	Intergen	-0.372604	NA	-0.646458	NA
1221	Intergen_2104	29	CP001363	2557451	2557606	+	156	XXX	Intergen	0.067663	0.942529	0.0876102	0.854063
1222	Intergen_2105	26	CP001363	2558546	2558812	+	267	XXX	Intergen	-0.248397	0.813061	0.0110344	0.992821
1223	Intergen_2106	4	CP001363	2563364	2563681	+	318	XXX	Intergen	-0.713801	NA	-0.389798	NA
1224	Intergen_2107	22	CP001363	2565074	2565348	+	275	XXX	Intergen	0.114338	0.893421	-0.0750199	0.879978
1225	Intergen_2108	27	CP001363	2565592	2565751	+	160	XXX	Intergen	-0.112333	0.925227	-0.120035	0.839931
1226	Intergen_2109	31	CP001363	2565866	2566112	+	247	XXX	Intergen	-0.291921	0.705625	-0.244247	0.648701
1227	Intergen_2110	20	CP001363	2567034	2567556	+	523	XXX	Intergen	-0.0998028	0.884278	-0.141416	0.671175
1228	Intergen_2111	3	CP001363	2568796	2569136	+	341	XXX	Intergen	-0.160293	NA	-0.20166	NA
1229	Intergen_2112	13	CP001363	2569284	2569515	+	232	XXX	Intergen	0.115188	0.926336	0.0971633	0.88555
1230	Intergen_2113	10	CP001363	2570482	2570684	+	203	XXX	Intergen	0.159988	0.90787	-0.0484436	0.960218
1231	Intergen_2114	1	CP001363	2571921	2571939	+	19	XXX	Intergen	-0.196742	NA	-0.632614	NA
1232	Intergen_2116	1	CP001363	2575211	2575270	+	60	XXX	Intergen	0.473797	NA	-0.447585	NA
1233	Intergen_2117	20	CP001363	2576513	2576854	+	342	XXX	Intergen	0.22739	0.731008	0.0538768	0.930074
1234	Intergen_2118	1	CP001363	2578058	2578109	+	52	XXX	Intergen	-0.210931	NA	0.0803599	NA
1235	Intergen_2119	2	CP001363	2580300	2580489	+	190	XXX	Intergen	-0.617532	NA	-0.385359	NA
1236	Intergen_2121	1	CP001363	2580684	2580904	+	221	XXX	Intergen	0.355362	NA	0.403097	NA
1237	Intergen_2122	1	CP001363	2581662	2581714	+	53	XXX	Intergen	-0.231627	NA	0.0157807	NA
1238	Intergen_2123	3	CP001363	2583131	2583388	+	258	XXX	Intergen	-0.247228	NA	-1.21674	NA
1239	Intergen_2126	4	CP001363	2583783	2583945	+	163	XXX	Intergen	0.398845	NA	0.468033	NA
1240	Intergen_2127	10	CP001363	2584831	2584881	+	51	XXX	Intergen	0.233639	0.834611	-0.0201486	0.983494
1241	Intergen_2128	4	CP001363	2585041	2585098	+	58	XXX	Intergen	-0.319507	NA	0.621932	NA
1242	Intergen_2129	3	CP001363	2586356	2586409	+	54	XXX	Intergen	0.443569	NA	0.115164	NA
1243	Intergen_2130	5	CP001363	2587334	2587498	+	165	XXX	Intergen	-0.56717	NA	-1.15886	NA
1244	Intergen_2131	2	CP001363	2588261	2588321	+	61	XXX	Intergen	0.417766	NA	0.433988	NA
1245	Intergen_2133	1	CP001363	2592569	2592639	+	71	XXX	Intergen	0.573145	NA	0.562993	NA
1246	Intergen_2134	3	CP001363	2593627	2593746	+	120	XXX	Intergen	0.415055	NA	0.40447	NA
1247	Intergen_2135	15	CP001363	2594620	2594782	+	163	XXX	Intergen	-0.126501	0.890987	-0.0151278	0.980497
1248	Intergen_2138	1	CP001363	2596396	2596443	+	48	XXX	Intergen	0.0944027	NA	-0.969535	NA
1249	Intergen_2145	4	CP001363	2603073	2603202	+	130	XXX	Intergen	-0.31658	NA	-0.502628	NA
1250	Intergen_2146	3	CP001363	2604115	2604181	+	67	XXX	Intergen	0.533052	NA	0.114455	NA
1251	Intergen_2147	2	CP001363	2607994	2608150	+	157	XXX	Intergen	-0.0160617	NA	0.0902845	NA
1252	Intergen_2148	6	CP001363	2608943	2609179	+	237	XXX	Intergen	0.380631	NA	0.214771	NA
1253	Intergen_2149	3	CP001363	2610080	2610173	+	94	XXX	Intergen	-0.597169	NA	-0.0951755	NA
1254	Intergen_2150	1	CP001363	2610750	2610810	+	61	XXX	Intergen	0.781903	NA	0.0219641	NA
1255	Intergen_2151	2	CP001363	2611673	2611884	+	212	XXX	Intergen	-0.433053	NA	-0.268813	NA
1256	Intergen_2152	1	CP001363	2613657	2613676	+	20	XXX	Intergen	-0.188025	NA	0.0531285	NA
1257	Intergen_2153	9	CP001363	2614007	2614134	+	128	XXX	Intergen	-0.0943785	NA	-0.16399	NA
1258	Intergen_2154	3	CP001363	2615413	2615611	+	199	XXX	Intergen	-0.0572616	NA	0.255736	NA
1259	Intergen_2158	1	CP001363	2618785	2618802	+	18	XXX	Intergen	0.199778	NA	-0.0298625	NA
1260	Intergen_2162	1	CP001363	2626353	2626363	+	11	XXX	Intergen	-0.16089	NA	-0.330565	NA
1261	Intergen_2164	2	CP001363	2627055	2627094	+	40	XXX	Intergen	0.240473	NA	-0.146773	NA
1262	Intergen_2166	46	CP001363	2630403	2630882	+	480	XXX	Intergen	0.229699	0.507665	0.117444	0.696496
1263	Intergen_2167	2	CP001363	2631487	2631530	+	44	XXX	Intergen	-0.234615	NA	-0.0620452	NA
1264	Intergen_2169	2	CP001363	2635033	2635051	+	19	XXX	Intergen	0.768359	NA	0.162894	NA
1265	Intergen_2170	3	CP001363	2637053	2637114	+	62	XXX	Intergen	-0.4254	NA	0.178868	NA
1266	Intergen_2171	6	CP001363	2638517	2638640	+	124	XXX	Intergen	0.0823389	NA	0.0156475	NA
1267	Intergen_2172	13	CP001363	2639217	2639419	+	203	XXX	Intergen	0.201394	0.797547	0.107266	0.84879
1268	Intergen_2173	6	CP001363	2640719	2640805	+	87	XXX	Intergen	0.313618	NA	-0.0988456	NA
1269	Intergen_2174	17	CP001363	2640914	2641166	+	253	XXX	Intergen	0.441584	0.380057	-0.0402001	0.957554
1270	Intergen_2175	3	CP001363	2643129	2643313	+	185	XXX	Intergen	0.75421	NA	0.825975	NA
1271	Intergen_2176	1	CP001363	2645015	2645095	+	81	XXX	Intergen	-0.1085	NA	0.686714	NA
1272	Intergen_2177	6	CP001363	2648313	2648885	+	573	XXX	Intergen	0.314368	NA	-0.0808163	NA
1273	Intergen_2178	1	CP001363	2650374	2650400	+	27	XXX	Intergen	0.251423	NA	-0.0192607	NA
1274	Intergen_2181	3	CP001363	2653526	2653655	+	130	XXX	Intergen	-0.00528387	NA	0.476439	NA
1275	Intergen_2182	3	CP001363	2654370	2654543	+	174	XXX	Intergen	0.184964	NA	0.248909	NA
1276	Intergen_2184	1	CP001363	2656474	2656618	+	145	XXX	Intergen	0.642714	NA	-0.569017	NA
1277	Intergen_2185	2	CP001363	2657662	2657707	+	46	XXX	Intergen	0.059295	NA	-0.184675	NA
1278	Intergen_2187	4	CP001363	2659316	2659522	+	207	XXX	Intergen	0.223412	NA	0.479273	NA
1279	Intergen_2189	1	CP001363	2661386	2661411	+	26	XXX	Intergen	-0.466217	NA	0.136683	NA
1280	Intergen_2191	1	CP001363	2663498	2663584	+	87	XXX	Intergen	0.206108	NA	-0.50824	NA
1281	Intergen_2194	11	CP001363	2666301	2666488	+	188	XXX	Intergen	0.132204	0.922998	0.108808	0.882718
1282	Intergen_2196	44	CP001363	2672351	2672446	+	96	XXX	Intergen	-0.0547837	0.963073	-0.320534	0.360153
1283	Intergen_2197	5	CP001363	2672585	2672654	+	70	XXX	Intergen	-0.302171	NA	-0.543872	NA
1284	Intergen_2199	2	CP001363	2673270	2673509	+	240	XXX	Intergen	-0.86546	NA	-1.01455	NA
1285	Intergen_2200	1	CP001363	2673825	2673843	+	19	XXX	Intergen	-0.198527	NA	-0.938701	NA
1286	Intergen_2201	3	CP001363	2674201	2674356	+	156	XXX	Intergen	-0.0692775	NA	-0.686713	NA
1287	Intergen_2203	1	CP001363	2677555	2677630	+	76	XXX	Intergen	0.308884	NA	0.667753	NA
1288	Intergen_2204	3	CP001363	2678981	2679141	+	161	XXX	Intergen	0.0433504	NA	0.22745	NA
1289	Intergen_2205	21	CP001363	2685112	2685670	+	559	XXX	Intergen	-0.0227124	0.988161	-0.0432304	0.952457
1290	Intergen_2206	1	CP001363	2693262	2693426	+	165	XXX	Intergen	-0.204768	NA	0.98964	NA
1291	Intergen_2207	3	CP001363	2699025	2699143	+	119	XXX	Intergen	-0.574268	NA	-0.135061	NA
1292	Intergen_2210	1	CP001363	2702685	2702698	+	14	XXX	Intergen	0.5479	NA	-0.201106	NA
1293	Intergen_2212	1	CP001363	2704582	2704599	+	18	XXX	Intergen	-0.407727	NA	-3.06366	NA
1294	Intergen_2215	2	CP001363	2707698	2707807	+	110	XXX	Intergen	-0.429739	NA	-1.14496	NA
1295	Intergen_2217	10	CP001363	2709958	2710093	+	136	XXX	Intergen	-0.552282	0.423292	-0.181164	0.789077
1296	Intergen_2219	8	CP001363	2711416	2711621	+	206	XXX	Intergen	-0.0542182	0.971227	-0.0203004	0.980401
1297	Intergen_2221	5	CP001363	2716871	2716998	+	128	XXX	Intergen	0.326574	NA	0.231647	NA
1298	Intergen_2222	5	CP001363	2724250	2724457	+	208	XXX	Intergen	0.134444	0.926891	0.116895	0.882718
1299	Intergen_2224	6	CP001363	2726216	2726252	+	37	XXX	Intergen	-0.402371	NA	-0.125053	NA
1300	Intergen_2225	3	CP001363	2726388	2726783	+	396	XXX	Intergen	0.604523	NA	0.196478	NA
1301	Intergen_2226	3	CP001363	2727570	2727669	+	100	XXX	Intergen	0.138807	NA	-0.0885359	NA
1302	Intergen_2227	5	CP001363	2728954	2729199	+	246	XXX	Intergen	-0.18941	NA	0.0413175	NA
1303	Intergen_2228	3	CP001363	2729401	2729411	+	11	XXX	Intergen	-0.0885213	NA	-0.509118	NA
1304	Intergen_2230	3	CP001363	2732128	2732322	+	195	XXX	Intergen	-0.453001	NA	-0.569475	NA
1305	Intergen_2231	1	CP001363	2732647	2732674	+	28	XXX	Intergen	NA	NA	NA	NA
1306	Intergen_2237	30	CP001363	2737815	2737995	+	181	XXX	Intergen	0.179511	0.837084	0.0500402	0.934133
1307	Intergen_2238	1	CP001363	2739862	2739871	+	10	XXX	Intergen	0.0163706	NA	-0.348418	NA
1308	Intergen_2239	2	CP001363	2742502	2742626	+	125	XXX	Intergen	0.286609	NA	0.00784593	NA
1309	Intergen_2243	4	CP001363	2748003	2748183	+	181	XXX	Intergen	-0.134054	NA	-0.17744	NA
1310	Intergen_2244	77	CP001363	2749729	2750088	+	360	XXX	Intergen	-0.226293	0.57437	-0.147206	0.642861
1311	Intergen_2245	5	CP001363	2751421	2751502	+	82	XXX	Intergen	0.268212	0.782348	0.227306	0.705288
1312	Intergen_2246	1	CP001363	2753648	2753702	+	55	XXX	Intergen	-1.26302	NA	-1.40626	NA
1313	Intergen_2249	2	CP001363	2759170	2759419	+	250	XXX	Intergen	0.159575	NA	-0.0453768	NA
1314	Intergen_2250	6	CP001363	2759549	2759806	+	258	XXX	Intergen	-0.129499	NA	0.0106883	NA
1315	Intergen_2253	4	CP001363	2766097	2766120	+	24	XXX	Intergen	-0.00616683	NA	-0.334123	NA
1316	Intergen_2256	1	CP001363	2769990	2770027	+	38	XXX	Intergen	-1.10791	NA	0.267113	NA
1317	Intergen_2257	1	CP001363	2770946	2770966	+	21	XXX	Intergen	NA	NA	NA	NA
1318	Intergen_2258	1	CP001363	2772164	2772278	+	115	XXX	Intergen	-1.00335	NA	-1.85315	NA
1319	Intergen_2260	7	CP001363	2773504	2773614	+	111	XXX	Intergen	-0.150777	NA	-0.528483	NA
1320	Intergen_2262	3	CP001363	2775467	2775477	+	11	XXX	Intergen	-0.417918	NA	-1.28847	NA
1321	Intergen_2263	4	CP001363	2777061	2777333	+	273	XXX	Intergen	-0.110259	NA	-0.240186	NA
1322	Intergen_2265	66	CP001363	2780125	2780528	+	404	XXX	Intergen	0.0256133	0.971227	-0.00117824	0.998183
1323	Intergen_2266	19	CP001363	2782023	2782225	+	203	XXX	Intergen	-0.185092	NA	-0.256031	NA
1324	Intergen_2267	51	CP001363	2782355	2782884	+	530	XXX	Intergen	-0.406686	0.430338	-0.127641	0.800151
1325	Intergen_2268	72	CP001363	2783431	2784541	+	1111	XXX	Intergen	0.0338522	0.965165	0.0228963	0.960247
1326	Intergen_2269	3	CP001363	2784770	2784865	+	96	XXX	Intergen	-0.392801	NA	-0.169979	NA
1327	Intergen_2275	1	CP001363	2798513	2798562	+	50	XXX	Intergen	0.846432	NA	0.775282	NA
1328	Intergen_2285	11	CP001363	2810258	2810492	+	235	XXX	Intergen	-0.36813	NA	-0.260873	NA
1329	Intergen_2286	2	CP001363	2811729	2811770	+	42	XXX	Intergen	0.00115294	NA	-0.694185	NA
1330	Intergen_2287	6	CP001363	2811909	2812003	+	95	XXX	Intergen	-0.0398519	0.984379	-0.0506383	0.96502
1331	Intergen_2288	19	CP001363	2812691	2812904	+	214	XXX	Intergen	-0.0801411	0.922355	0.0192683	0.972583
1332	Intergen_2289	6	CP001363	2813094	2813181	+	88	XXX	Intergen	0.156604	0.918821	0.0937455	NA
1333	Intergen_2290	12	CP001363	2813259	2813599	+	341	XXX	Intergen	0.0465631	0.974377	-0.289809	0.635697
1334	Intergen_2291	2	CP001363	2814286	2814435	+	150	XXX	Intergen	-0.174685	NA	-0.336391	NA
1335	Intergen_2293	4	CP001363	2816670	2816703	+	34	XXX	Intergen	0.56807	NA	-0.0261302	NA
1336	Intergen_2294	3	CP001363	2816884	2816905	+	22	XXX	Intergen	0.457129	NA	0.0541713	NA
1337	Intergen_2296	5	CP001363	2817303	2817544	+	242	XXX	Intergen	0.166953	NA	-0.203238	NA
1338	Intergen_2297	2	CP001363	2818178	2818284	+	107	XXX	Intergen	0.410022	NA	-0.507845	NA
1339	Intergen_2298	1	CP001363	2818984	2818996	+	13	XXX	Intergen	-0.401575	NA	0.208408	NA
1340	Intergen_2299	1	CP001363	2820574	2820664	+	91	XXX	Intergen	-2.78741	NA	-0.355318	NA
1341	Intergen_2301	2	CP001363	2821737	2821794	+	58	XXX	Intergen	-0.413968	NA	-0.2049	NA
1342	Intergen_2302	9	CP001363	2823676	2824016	+	341	XXX	Intergen	-0.150766	0.912922	-0.0133037	0.991532
1343	Intergen_2304	4	CP001363	2824663	2824788	+	126	XXX	Intergen	0.183123	NA	0.179698	NA
1344	Intergen_2306	1	CP001363	2828837	2828878	+	42	XXX	Intergen	0.681034	NA	0.82325	NA
1345	Intergen_2307	1	CP001363	2829119	2829158	+	40	XXX	Intergen	1.01109	NA	-0.391112	NA
1346	Intergen_2308	1	CP001363	2830651	2830867	+	217	XXX	Intergen	0.488235	NA	0.784724	NA
1347	Intergen_2311	3	CP001363	2834178	2834261	+	84	XXX	Intergen	0.438714	NA	0.190365	NA
1348	Intergen_2312	1	CP001363	2836726	2836736	+	11	XXX	Intergen	-1.7734	NA	0.31737	NA
1349	Intergen_2314	1	CP001363	2838989	2839090	+	102	XXX	Intergen	0.580414	NA	-0.243985	NA
1350	Intergen_2317	3	CP001363	2841132	2841246	+	115	XXX	Intergen	0.25673	0.797547	0.0548124	0.951435
1351	Intergen_2318	6	CP001363	2842285	2842487	+	203	XXX	Intergen	0.0187402	0.994022	-0.41084	0.435309
1352	Intergen_2319	2	CP001363	2842908	2842979	+	72	XXX	Intergen	0.206699	NA	-0.247206	NA
1353	Intergen_2321	1	CP001363	2847845	2847888	+	44	XXX	Intergen	0.20977	NA	0.629405	NA
1354	Intergen_2322	1	CP001363	2849511	2849613	+	103	XXX	Intergen	-0.636266	NA	-0.483367	NA
1355	Intergen_2323	7	CP001363	2850070	2850273	+	204	XXX	Intergen	-0.0267808	NA	-0.0177858	NA
1356	Intergen_2324	2	CP001363	2850566	2850587	+	22	XXX	Intergen	0.690924	NA	0.319639	NA
1357	Intergen_2325	4	CP001363	2853682	2853874	+	193	XXX	Intergen	-0.816518	NA	-0.395631	NA
1358	Intergen_2326	14	CP001363	2853951	2854034	+	84	XXX	Intergen	-0.104473	0.930977	-0.368902	0.390357
1359	Intergen_2328	1	CP001363	2855838	2855914	+	77	XXX	Intergen	1.22096	NA	0.412204	NA
1360	Intergen_2329	6	CP001363	2858607	2858735	+	129	XXX	Intergen	0.229202	NA	0.186798	NA
1361	Intergen_2330	4	CP001363	2860445	2860575	+	131	XXX	Intergen	-0.316069	NA	-0.206223	NA
1362	Intergen_2333	2	CP001363	2861924	2861932	+	9	XXX	Intergen	-2.27055	NA	0.0656923	NA
1363	Intergen_2337	5	CP001363	2866463	2866576	+	114	XXX	Intergen	-0.106784	NA	0.177878	NA
1364	Intergen_2338	13	CP001363	2866751	2866901	+	151	XXX	Intergen	-0.013813	0.994022	-0.134061	0.828084
1365	Intergen_2339	9	CP001363	2868634	2868789	+	156	XXX	Intergen	-0.219609	0.867684	-0.211922	0.754314
1366	Intergen_2344	2	CP001363	2871009	2871118	+	110	XXX	Intergen	0.322842	NA	0.0459461	NA
1367	Intergen_2347	3	CP001363	2874744	2874863	+	120	XXX	Intergen	-0.231159	NA	-0.0190401	NA
1368	Intergen_2351	1	CP001363	2878843	2878990	+	148	XXX	Intergen	-0.177549	NA	0.03699	NA
1369	Intergen_2352	2	CP001363	2879330	2879361	+	32	XXX	Intergen	-0.0944496	NA	0.165622	NA
1370	Intergen_2354	4	CP001363	2880252	2880400	+	149	XXX	Intergen	0.108923	0.936787	0.219317	0.692477
1371	Intergen_2355	45	CP001363	2880884	2881055	+	172	XXX	Intergen	-0.0466222	0.94727	0.0793616	0.807918
1372	Intergen_2356	20	CP001363	2881161	2881387	+	227	XXX	Intergen	-0.376787	0.557994	-0.047752	0.945544
1373	Intergen_2360	3	CP001363	2898237	2899685	+	1449	XXX	Intergen	-0.0506534	0.974205	-0.02991	0.97489
1374	Intergen_2361	63	CP001363	2900280	2900668	+	389	XXX	Intergen	-0.0285031	0.965165	-0.178892	0.383546
1375	Intergen_2362	93	CP001363	2901863	2902196	+	334	XXX	Intergen	-0.0936382	0.857175	-0.0916558	0.746959
1376	Intergen_2363	51	CP001363	2903025	2903474	+	450	XXX	Intergen	-0.127449	0.77173	-0.101212	0.713315
1377	Intergen_2364	2	CP001363	2903691	2903725	+	35	XXX	Intergen	0.0112021	NA	0.499913	NA
1378	Intergen_2366	3	CP001363	2906041	2906297	+	257	XXX	Intergen	0.167166	NA	-0.508048	NA
1379	Intergen_2372	18	CP001363	2912340	2912633	+	294	XXX	Intergen	0.0342812	0.978847	0.0020537	0.998218
1380	Intergen_2373	6	CP001363	2913837	2913909	+	73	XXX	Intergen	-0.436474	NA	0.144795	NA
1381	Intergen_2374	1	CP001363	2914546	2914568	+	23	XXX	Intergen	0.141998	NA	0.0353392	NA
1382	Intergen_2375	7	CP001363	2915975	2916103	+	129	XXX	Intergen	0.232691	NA	0.142798	NA
1383	Intergen_2377	3	CP001363	2919548	2919625	+	78	XXX	Intergen	0.320477	NA	0.535127	NA
1384	Intergen_2378	15	CP001363	2919740	2920663	+	924	XXX	Intergen	-0.0648155	0.950702	-0.110496	0.808604
1385	Intergen_2379	3	CP001363	2921540	2921704	+	165	XXX	Intergen	0.422669	NA	-1.34646	NA
1386	Intergen_2380	1	CP001363	2923580	2923838	+	259	XXX	Intergen	0.0036347	NA	-0.0953681	NA
1387	Intergen_2381	10	CP001363	2925123	2925699	+	577	XXX	Intergen	-0.304611	NA	-0.196421	NA
1388	Intergen_2382	5	CP001363	2926297	2926749	+	453	XXX	Intergen	-0.532046	NA	0.0414657	NA
1389	Intergen_2384	96	CP001363	2927568	2928019	+	452	XXX	Intergen	-0.0501673	0.929693	0.00198472	0.998183
1390	Intergen_2385	17	CP001363	2930638	2930915	+	278	XXX	Intergen	-0.0806218	0.944969	-0.0405953	0.952457
1391	Intergen_2386	100	CP001363	2932079	2932857	+	779	XXX	Intergen	-0.0720559	0.878494	-0.0909861	0.702956
1392	Intergen_2387	2	CP001363	2933398	2933464	+	67	XXX	Intergen	-0.665824	NA	-0.637235	NA
1393	Intergen_2388	2	CP001363	2934986	2935076	+	91	XXX	Intergen	-0.0826857	NA	0.0724042	NA
1394	Intergen_2389	12	CP001363	2935650	2935805	+	156	XXX	Intergen	-0.197539	NA	-0.0531706	NA
1395	Intergen_2390	5	CP001363	2935977	2936001	+	25	XXX	Intergen	-0.296535	NA	-0.418662	NA
1396	Intergen_2391	2	CP001363	2936230	2936296	+	67	XXX	Intergen	0.0266253	NA	-0.128571	NA
1397	Intergen_2393	3	CP001363	2937728	2937807	+	80	XXX	Intergen	-0.242865	NA	-0.531195	NA
1398	Intergen_2395	1	CP001363	2942816	2942846	+	31	XXX	Intergen	-0.679737	NA	-0.139085	NA
1399	Intergen_2396	1	CP001363	2943783	2943823	+	41	XXX	Intergen	0.466136	NA	0.894826	NA
1400	Intergen_2397	6	CP001363	2946005	2946328	+	324	XXX	Intergen	0.297633	0.777835	0.056211	NA
1401	Intergen_2398	3	CP001363	2946863	2947036	+	174	XXX	Intergen	-1.63631	NA	-0.0999854	NA
1402	Intergen_2400	60	CP001363	2948500	2948607	+	108	XXX	Intergen	-0.134896	0.958029	-0.075534	0.95895
1403	Intergen_2401	42	CP001363	2949538	2949635	+	98	XXX	Intergen	-0.0304698	0.97444	-0.0288941	0.958616
1404	Intergen_2402	2	CP001363	2950727	2950804	+	78	XXX	Intergen	-0.303199	NA	0.0434545	NA
1405	Intergen_2404	2	CP001363	2951227	2951241	+	15	XXX	Intergen	0.657846	NA	0.515335	NA
1406	Intergen_2405	5	CP001363	2951356	2951447	+	92	XXX	Intergen	-0.691372	NA	-0.257766	NA
1407	Intergen_2406	1	CP001363	2952462	2952593	+	132	XXX	Intergen	-0.109246	NA	-1.95198	NA
1408	Intergen_2410	7	CP001363	2957774	2957936	+	163	XXX	Intergen	-0.283689	0.767646	-0.143065	0.828345
1409	Intergen_2411	3	CP001363	2958051	2958075	+	25	XXX	Intergen	-0.218963	NA	-0.22252	NA
1410	Intergen_2414	2	CP001363	2961818	2961831	+	14	XXX	Intergen	-0.531312	NA	-0.235887	NA
1411	Intergen_2415	3	CP001363	2963116	2963244	+	129	XXX	Intergen	-0.464106	NA	0.525332	NA
1412	Intergen_2416	1	CP001363	2964646	2964686	+	41	XXX	Intergen	-0.695513	NA	-0.587419	NA
1413	Intergen_2417	4	CP001363	2965365	2965385	+	21	XXX	Intergen	0.329244	NA	0.1373	NA
1414	Intergen_2418	11	CP001363	2966094	2966275	+	182	XXX	Intergen	0.16197	0.912922	0.136368	0.865285
1415	Intergen_2420	1	CP001363	2967113	2967190	+	78	XXX	Intergen	0.305761	NA	-1.27082	NA
1416	Intergen_2421	3	CP001363	2967371	2967459	+	89	XXX	Intergen	-1.13423	NA	-0.726136	NA
1417	Intergen_2422	62	CP001363	2967862	2968219	+	358	XXX	Intergen	-0.00852758	0.994022	-0.00268589	0.998101
1418	Intergen_2426	1	CP001363	2969495	2969543	+	49	XXX	Intergen	-0.502331	NA	-1.07547	NA
1419	Intergen_2428	2	CP001363	2971301	2971388	+	88	XXX	Intergen	-0.321009	NA	0.256414	NA
1420	Intergen_2431	10	CP001363	2975832	2976185	+	354	XXX	Intergen	0.032027	0.984455	-0.0669099	0.934133
1421	Intergen_2432	4	CP001363	2978446	2978514	+	69	XXX	Intergen	-0.0863812	NA	-0.451669	NA
1422	Intergen_2435	4	CP001363	2980860	2981059	+	200	XXX	Intergen	-0.183747	NA	0.231329	NA
1423	Intergen_2438	4	CP001363	2983186	2983201	+	16	XXX	Intergen	0.285896	NA	0.27009	NA
1424	Intergen_2440	11	CP001363	2986160	2986504	+	345	XXX	Intergen	0.202751	NA	0.0275358	NA
1425	Intergen_2442	1	CP001363	2988727	2988802	+	76	XXX	Intergen	-0.174736	NA	0.0285615	NA
1426	Intergen_2443	7	CP001363	2989792	2990161	+	370	XXX	Intergen	-0.203595	0.878494	0.0534253	0.952993
1427	Intergen_2444	8	CP001363	2990239	2990431	+	193	XXX	Intergen	0.263737	0.796784	-0.137914	0.857078
1428	Intergen_2446	1	CP001363	2990648	2990709	+	62	XXX	Intergen	-1.00335	NA	-0.230604	NA
1429	Intergen_2449	2	CP001363	2991372	2991605	+	234	XXX	Intergen	0.259273	NA	0.185629	NA
1430	Intergen_2450	3	CP001363	2994973	2995088	+	116	XXX	Intergen	-0.439748	NA	-0.496825	NA
1431	Intergen_2451	3	CP001363	2996151	2996234	+	84	XXX	Intergen	-3.3323	NA	0.64037	NA
1432	Intergen_2452	3	CP001363	2996733	2996926	+	194	XXX	Intergen	0.373695	NA	-0.0721684	NA
1433	Intergen_2453	2	CP001363	2997173	2997209	+	37	XXX	Intergen	0.124103	NA	-0.360545	NA
1434	Intergen_2458	3	CP001363	3001240	3001314	+	75	XXX	Intergen	-0.056197	NA	0.282915	NA
1435	Intergen_2463	1	CP001363	3011007	3011103	+	97	XXX	Intergen	-0.123485	NA	-1.16629	NA
1436	Intergen_2466	1	CP001363	3015839	3015855	+	17	XXX	Intergen	0.346218	NA	0.60769	NA
1437	Intergen_2468	2	CP001363	3019343	3019361	+	19	XXX	Intergen	0.483574	NA	-0.249011	NA
1438	Intergen_2469	1	CP001363	3019824	3019868	+	45	XXX	Intergen	-0.371343	NA	-0.788059	NA
1439	Intergen_2470	1	CP001363	3020390	3020457	+	68	XXX	Intergen	0.107396	NA	0.152375	NA
1440	Intergen_2472	2	CP001363	3026019	3026079	+	61	XXX	Intergen	0.215961	NA	0.255964	NA
1441	Intergen_2474	1	CP001363	3030038	3031203	+	1166	XXX	Intergen	0.120702	NA	0.658172	NA
1442	Intergen_2475	42	CP001363	3031960	3032211	+	252	XXX	Intergen	-0.331524	0.721431	-0.152953	0.81659
1443	Intergen_2476	1	CP001363	3032320	3032343	+	24	XXX	Intergen	NA	NA	NA	NA
1444	Intergen_2477	7	CP001363	3033232	3033295	+	64	XXX	Intergen	-1.37288	NA	-0.791989	NA
1445	Intergen_2479	4	CP001363	3036294	3036311	+	18	XXX	Intergen	-0.319901	NA	-0.251876	NA
1446	Intergen_2480	1	CP001363	3036555	3036578	+	24	XXX	Intergen	1.86152	NA	0.017291	NA
1447	Intergen_2481	18	CP001363	3037758	3038072	+	315	XXX	Intergen	-0.186839	NA	-0.387927	NA
1448	Intergen_2486	2	CP001363	3044606	3044648	+	43	XXX	Intergen	0.276151	NA	-0.00621183	NA
1449	Intergen_2489	8	CP001363	3048024	3048093	+	70	XXX	Intergen	-0.0595696	NA	0.204306	NA
1450	Intergen_2491	21	CP001363	3051633	3051769	+	137	XXX	Intergen	-0.0173856	0.993293	0.111836	0.855616
1451	Intergen_2492	1	CP001363	3053883	3053907	+	25	XXX	Intergen	1.19297	NA	-0.757767	NA
1452	Intergen_2494	7	CP001363	3060695	3060718	+	24	XXX	Intergen	-0.00835753	NA	0.214507	NA
1453	Intergen_2495	10	CP001363	3064269	3064625	+	357	XXX	Intergen	0.308378	NA	-0.369277	NA
1454	Intergen_2496	86	CP001363	3065070	3065499	+	430	XXX	Intergen	-0.0309124	0.964838	0.0831366	0.768915
1455	Intergen_2497	1	CP001363	3066282	3066392	+	111	XXX	Intergen	NA	NA	NA	NA
1456	Intergen_2498	10	CP001363	3066498	3066553	+	56	XXX	Intergen	0.73876	NA	-0.574591	NA
1457	Intergen_2499	40	CP001363	3066881	3067339	+	459	XXX	Intergen	-0.132414	0.796185	-0.179043	0.50668
1458	Intergen_2500	2	CP001363	3067484	3067568	+	85	XXX	Intergen	0.392367	NA	0.417519	NA
1459	Intergen_2501	2	CP001363	3068384	3068455	+	72	XXX	Intergen	0.23199	NA	0.384295	NA
1460	Intergen_2503	4	CP001363	3068807	3069007	+	201	XXX	Intergen	-0.279053	NA	0.203696	NA
1461	Intergen_2504	7	CP001363	3069665	3069835	+	171	XXX	Intergen	-0.349314	0.637809	-0.227519	0.668301
1462	Intergen_2505	3	CP001363	3070358	3070515	+	158	XXX	Intergen	-0.197958	NA	-0.334261	NA
1463	Intergen_2506	1	CP001363	3073084	3073138	+	55	XXX	Intergen	-0.289612	NA	0.150824	NA
1464	Intergen_2507	1	CP001363	3074725	3074811	+	87	XXX	Intergen	-0.304443	NA	0.406382	NA
1465	Intergen_2508	5	CP001363	3075745	3075785	+	41	XXX	Intergen	-0.0612156	NA	-0.0890067	NA
1466	Intergen_2510	2	CP001363	3081865	3082060	+	196	XXX	Intergen	-0.152424	NA	0.210491	NA
1467	Intergen_2515	3	CP001363	3086724	3086785	+	62	XXX	Intergen	-0.462421	NA	-0.284384	NA
1468	Intergen_2516	2	CP001363	3087920	3087980	+	61	XXX	Intergen	0.202779	NA	0.206394	NA
1469	Intergen_2518	4	CP001363	3092121	3092212	+	92	XXX	Intergen	0.142309	NA	0.576975	NA
1470	Intergen_2519	3	CP001363	3092570	3092586	+	17	XXX	Intergen	0.870435	NA	0.413817	NA
1471	Intergen_2520	1	CP001363	3094619	3094627	+	9	XXX	Intergen	0.358097	NA	-1.17593	NA
1472	Intergen_2521	18	CP001363	3095537	3095786	+	250	XXX	Intergen	-0.0767839	0.934303	-0.130073	0.764215
1473	Intergen_2522	15	CP001363	3096834	3098419	+	1586	XXX	Intergen	-0.165037	0.786054	0.0347307	0.94431
1474	Intergen_2523	1	CP001363	3101009	3101018	+	10	XXX	Intergen	0.576093	NA	0.941639	NA
1475	Intergen_2526	1	CP001363	3106880	3106977	+	98	XXX	Intergen	NA	NA	2.71518	NA
1476	Intergen_2528	8	CP001363	3108278	3108364	+	87	XXX	Intergen	0.0588889	NA	0.550025	NA
1477	Intergen_2529	6	CP001363	3109100	3109174	+	75	XXX	Intergen	0.264878	NA	0.392777	NA
1478	Intergen_2530	18	CP001363	3112687	3113109	+	423	XXX	Intergen	-0.136686	0.882309	-0.164583	0.710805
1479	Intergen_2531	2	CP001363	3113473	3113559	+	87	XXX	Intergen	-0.0813152	NA	0.425193	NA
1480	Intergen_2532	30	CP001363	3114358	3116366	+	2009	XXX	Intergen	-0.0945769	0.878494	-0.0437805	0.900172
1481	Intergen_2533	1	CP001363	3117039	3117173	+	135	XXX	Intergen	-0.52238	NA	-0.465939	NA
1482	Intergen_2534	1	CP001363	3118473	3118554	+	82	XXX	Intergen	-1.0089	NA	-0.349963	NA
1483	Intergen_2535	1	CP001363	3120193	3120419	+	227	XXX	Intergen	-1.06681	NA	-0.362169	NA
1484	Intergen_2536	18	CP001363	3121221	3121320	+	100	XXX	Intergen	0.0318987	0.982534	0.0452698	0.955313
1485	Intergen_2537	32	CP001363	3121459	3121825	+	367	XXX	Intergen	-0.284627	0.692351	-0.107277	0.86667
1486	Intergen_2539	3	CP001363	3122526	3122689	+	164	XXX	Intergen	-0.310068	NA	-0.378735	NA
1487	Intergen_2540	6	CP001363	3124925	3124975	+	51	XXX	Intergen	0.120558	NA	0.166725	NA
1488	Intergen_2541	4	CP001363	3126272	3126328	+	57	XXX	Intergen	-0.188576	0.793828	-0.251657	0.500577
1489	Intergen_2542	1	CP001363	3129086	3129128	+	43	XXX	Intergen	0.254705	NA	0.775951	NA
1490	Intergen_2543	7	CP001363	3130272	3130348	+	77	XXX	Intergen	-0.146393	0.897725	-0.368197	0.381409
1491	Intergen_2545	1	CP001363	3134406	3134508	+	103	XXX	Intergen	0.146825	NA	0.305159	NA
1492	Intergen_2546	15	CP001363	3134737	3134885	+	149	XXX	Intergen	-0.214248	0.753287	-0.230007	0.563078
1493	Intergen_2547	1	CP001363	3135336	3135353	+	18	XXX	Intergen	-0.431425	NA	0.987783	NA
1494	Intergen_2548	11	CP001363	3136466	3137076	+	611	XXX	Intergen	0.06311	0.954298	0.104832	0.825766
1495	Intergen_2549	1	CP001363	3137623	3137690	+	68	XXX	Intergen	-0.0469152	NA	-0.351154	NA
1496	Intergen_2550	5	CP001363	3138540	3138651	+	112	XXX	Intergen	-0.113713	NA	-0.113503	NA
1497	Intergen_2553	5	CP001363	3140360	3140580	+	221	XXX	Intergen	0.0981051	0.955871	-0.0269883	0.980236
1498	Intergen_2554	2	CP001363	3141871	3141928	+	58	XXX	Intergen	0.243728	NA	0.570431	NA
1499	Intergen_2556	12	CP001363	3146127	3146279	+	153	XXX	Intergen	0.034167	0.980639	0.0487628	0.946844
1500	Intergen_2557	4	CP001363	3146448	3146680	+	233	XXX	Intergen	-1.19153	NA	-0.857814	NA
1501	Intergen_2559	5	CP001363	3149805	3149904	+	100	XXX	Intergen	0.117112	0.936787	0.360914	0.483896
1502	Intergen_2561	2	CP001363	3152516	3152573	+	58	XXX	Intergen	-0.689447	NA	-0.0904164	NA
1503	Intergen_2562	3	CP001363	3154063	3154080	+	18	XXX	Intergen	0.467835	NA	-0.0369083	NA
1504	Intergen_2563	1	CP001363	3154999	3155344	+	346	XXX	Intergen	-0.252973	NA	-0.149763	NA
1505	Intergen_2564	9	CP001363	3155573	3155764	+	192	XXX	Intergen	-0.387447	0.663193	-0.304498	0.608933
1506	Intergen_2565	10	CP001363	3157414	3157562	+	149	XXX	Intergen	0.114559	NA	0.204086	NA
1507	Intergen_2566	9	CP001363	3158601	3158651	+	51	XXX	Intergen	0.43988	NA	0.294612	NA
1508	Intergen_2567	6	CP001363	3159459	3159567	+	109	XXX	Intergen	0.125808	NA	-0.109122	NA
1509	Intergen_2568	4	CP001363	3160666	3160872	+	207	XXX	Intergen	0.0770262	NA	-0.593965	NA
1510	Intergen_2570	3	CP001363	3161056	3161164	+	109	XXX	Intergen	-0.31373	NA	0.122489	NA
1511	Intergen_2571	2	CP001363	3162419	3162650	+	232	XXX	Intergen	0.145819	NA	-0.144977	NA
1512	Intergen_2572	4	CP001363	3163983	3164084	+	102	XXX	Intergen	-0.108987	NA	0.0516078	NA
1513	Intergen_2573	8	CP001363	3172344	3172520	+	177	XXX	Intergen	0.11633	0.936787	0.268477	0.668509
1514	Intergen_2574	1	CP001363	3175893	3175907	+	15	XXX	Intergen	0.115317	NA	0.36784	NA
1515	Intergen_2575	1	CP001363	3177642	3177650	+	9	XXX	Intergen	-0.00207676	NA	-0.660044	NA
1516	Intergen_2577	4	CP001363	3179658	3179717	+	60	XXX	Intergen	0.142148	NA	0.0675422	NA
1517	Intergen_2583	1	CP001363	3183886	3183984	+	99	XXX	Intergen	-0.44334	NA	-0.155072	NA
1518	Intergen_2584	14	CP001363	3184781	3184949	+	169	XXX	Intergen	-0.179479	0.817184	-0.363895	0.322317
1519	Intergen_2585	1	CP001363	3185343	3185358	+	16	XXX	Intergen	-0.462205	NA	0.0921588	NA
1520	Intergen_2587	5	CP001363	3189841	3190308	+	468	XXX	Intergen	0.13085	NA	0.340735	NA
1521	Intergen_2589	1	CP001363	3192495	3192503	+	9	XXX	Intergen	0.540426	NA	-0.14001	NA
1522	Intergen_2590	2	CP001363	3193767	3193883	+	117	XXX	Intergen	0.0628583	NA	-0.234744	NA
1523	Intergen_2591	2	CP001363	3195499	3195610	+	112	XXX	Intergen	0.234996	NA	-0.0737615	NA
1524	Intergen_2592	8	CP001363	3197030	3197130	+	101	XXX	Intergen	0.316184	0.770833	0.0658417	0.945544
1525	Intergen_2594	2	CP001363	3198145	3198200	+	56	XXX	Intergen	-0.000792702	NA	-0.0676361	NA
1526	Intergen_2595	4	CP001363	3199199	3199466	+	268	XXX	Intergen	-0.0486069	0.97444	-0.252449	0.686581
1527	Intergen_2596	1	CP001363	3200646	3200767	+	122	XXX	Intergen	0.411832	NA	0.538843	NA
1528	Intergen_2597	1	CP001363	3201632	3201707	+	76	XXX	Intergen	0.331099	NA	-0.492672	NA
1529	Intergen_2600	4	CP001363	3203865	3203985	+	121	XXX	Intergen	-0.622631	NA	0.410338	NA
1530	Intergen_2601	3	CP001363	3204895	3205103	+	209	XXX	Intergen	0.28072	NA	-0.324629	NA
1531	Intergen_2602	15	CP001363	3206362	3206504	+	143	XXX	Intergen	0.162095	0.875332	0.0823524	0.893795
1532	Intergen_2603	2	CP001363	3208322	3208361	+	40	XXX	Intergen	-0.206981	NA	-0.51156	NA
1533	Intergen_2604	20	CP001363	3211556	3212273	+	718	XXX	Intergen	-0.0984638	0.937925	0.022828	0.98
1534	Intergen_2605	4	CP001363	3212907	3212952	+	46	XXX	Intergen	-0.0439795	NA	-0.133678	NA
1535	Intergen_2606	4	CP001363	3213490	3213533	+	44	XXX	Intergen	0.358838	NA	-0.3861	NA
1536	Intergen_2607	76	CP001363	3213720	3214294	+	575	XXX	Intergen	-0.131965	0.693003	-0.124061	0.576794
1537	Intergen_2609	3	CP001363	3215349	3215424	+	76	XXX	Intergen	-0.23438	NA	-0.193336	NA
1538	Intergen_2610	7	CP001363	3216430	3216560	+	131	XXX	Intergen	-0.317655	0.761818	0.0614851	0.948703
1539	Intergen_2611	2	CP001363	3216635	3216713	+	79	XXX	Intergen	0.290648	NA	-0.011257	NA
1540	Intergen_2612	2	CP001363	3217473	3217518	+	46	XXX	Intergen	-0.185696	NA	-0.017441	NA
1541	Intergen_2613	1	CP001363	3217687	3217736	+	50	XXX	Intergen	0.0442023	NA	0.175248	NA
1542	Intergen_2614	5	CP001363	3218283	3218357	+	75	XXX	Intergen	0.470855	NA	-0.242287	NA
1543	Intergen_2616	3	CP001363	3220962	3221087	+	126	XXX	Intergen	0.00526339	NA	-0.00314133	NA
1544	Intergen_2618	1	CP001363	3223541	3223563	+	23	XXX	Intergen	0.659289	NA	0.680268	NA
1545	Intergen_2619	1	CP001363	3224461	3224572	+	112	XXX	Intergen	0.172547	NA	0.338988	NA
1546	Intergen_2620	3	CP001363	3225095	3225146	+	52	XXX	Intergen	-0.402065	NA	-0.450027	NA
1547	Intergen_2622	9	CP001363	3227038	3227152	+	115	XXX	Intergen	0.177307	0.887433	0.0665637	0.936759
1548	Intergen_2623	4	CP001363	3227813	3227975	+	163	XXX	Intergen	-0.308526	NA	-0.711023	NA
1549	Intergen_2624	7	CP001363	3228288	3228445	+	158	XXX	Intergen	-0.363029	NA	-0.303868	NA
1550	Intergen_2625	6	CP001363	3229880	3229926	+	47	XXX	Intergen	-0.486958	NA	-0.0160901	NA
1551	Intergen_2626	1	CP001363	3230821	3230903	+	83	XXX	Intergen	NA	NA	NA	NA
1552	Intergen_2627	37	CP001363	3231051	3231275	+	225	XXX	Intergen	-0.171331	0.73764	-0.195533	0.506039
1553	Intergen_2628	2	CP001363	3234150	3234311	+	162	XXX	Intergen	0.178943	NA	-0.699526	NA
1554	Intergen_2631	1	CP001363	3240096	3240120	+	25	XXX	Intergen	-0.536414	NA	-2.15331	NA
1555	Intergen_2632	11	CP001363	3240700	3240865	+	166	XXX	Intergen	-0.0694023	0.958029	-0.347116	0.408193
1556	Intergen_2633	1	CP001363	3241196	3241488	+	293	XXX	Intergen	-0.655324	NA	0.00575738	NA
1557	Intergen_2634	7	CP001363	3242038	3242417	+	380	XXX	Intergen	0.0727108	0.964838	0.109233	0.883063
1558	Intergen_2635	4	CP001363	3243651	3243684	+	34	XXX	Intergen	0.0426344	NA	-0.218009	NA
1559	Intergen_2636	2	CP001363	3243796	3243915	+	120	XXX	Intergen	-0.0102264	NA	0.135971	NA
1560	Intergen_2637	1	CP001363	3244576	3244594	+	19	XXX	Intergen	-0.131239	NA	-0.406953	NA
1561	Intergen_2639	7	CP001363	3246635	3246727	+	93	XXX	Intergen	0.0209206	0.992141	-0.148524	0.830299
1562	Intergen_2640	16	CP001363	3247364	3247562	+	199	XXX	Intergen	-0.0426402	0.969879	0.071243	0.883063
1563	Intergen_2641	23	CP001363	3248424	3248649	+	226	XXX	Intergen	-0.1413	0.867409	-0.0782397	0.86667
1564	Intergen_2643	1	CP001363	3250995	3251015	+	21	XXX	Intergen	-1.1642	NA	-0.299221	NA
1565	Intergen_2644	6	CP001363	3252063	3252232	+	170	XXX	Intergen	-0.70074	NA	-0.167484	NA
1566	Intergen_2646	3	CP001363	3255489	3255531	+	43	XXX	Intergen	-0.366287	NA	-0.152596	NA
1567	Intergen_2649	4	CP001363	3258558	3258657	+	100	XXX	Intergen	0.267423	NA	0.076741	NA
1568	Intergen_2650	9	CP001363	3259579	3259782	+	204	XXX	Intergen	-0.45746	0.533022	-0.366742	0.471058
1569	Intergen_2652	11	CP001363	3260825	3260952	+	128	XXX	Intergen	-0.626529	NA	-0.368399	NA
1570	Intergen_2653	1	CP001363	3261427	3261464	+	38	XXX	Intergen	0.802785	NA	-0.282733	NA
1571	Intergen_2654	1	CP001363	3262473	3262485	+	13	XXX	Intergen	1.28059	NA	-0.176397	NA
1572	Intergen_2655	24	CP001363	3264978	3266218	+	1241	XXX	Intergen	-0.074986	0.936787	-0.107876	0.804467
1573	Intergen_2656	11	CP001363	3266969	3267172	+	204	XXX	Intergen	-0.0408843	0.974205	-0.102252	0.865697
1574	Intergen_2657	7	CP001363	3267905	3268047	+	143	XXX	Intergen	-0.550756	NA	-0.138667	NA
1575	Intergen_2659	3	CP001363	3270165	3270458	+	294	XXX	Intergen	-0.407848	NA	0.28944	NA
1576	Intergen_2662	2	CP001363	3272122	3272460	+	339	XXX	Intergen	-0.270988	NA	-0.322694	NA
1577	Intergen_2663	7	CP001363	3273856	3273933	+	78	XXX	Intergen	-0.225194	NA	0.101009	0.898981
1578	Intergen_2664	4	CP001363	3274432	3274525	+	94	XXX	Intergen	0.110571	NA	-0.165828	NA
1579	Intergen_2667	5	CP001363	3277009	3277223	+	215	XXX	Intergen	-0.327671	0.739462	-0.338429	0.554074
1580	Intergen_2668	2	CP001363	3278204	3278249	+	46	XXX	Intergen	-0.364452	NA	-0.073253	NA
1581	Intergen_2669	2	CP001363	3278937	3279067	+	131	XXX	Intergen	-0.507295	NA	0.0147164	NA
1582	Intergen_2673	1	CP001363	3283373	3283462	+	90	XXX	Intergen	-0.0154537	NA	-0.365328	NA
1583	Intergen_2674	2	CP001363	3284471	3284602	+	132	XXX	Intergen	-0.292611	NA	-0.321197	NA
1584	Intergen_2677	3	CP001363	3286558	3286606	+	49	XXX	Intergen	-0.409595	NA	-0.00867168	NA
1585	Intergen_2678	3	CP001363	3287653	3287806	+	154	XXX	Intergen	0.313601	NA	0.269031	NA
1586	Intergen_2681	1	CP001363	3290361	3290424	+	64	XXX	Intergen	-0.478385	NA	-1.77399	NA
1587	Intergen_2683	2	CP001363	3290965	3291025	+	61	XXX	Intergen	-0.865304	NA	-0.370471	NA
1588	Intergen_2685	1	CP001363	3293548	3293585	+	38	XXX	Intergen	1.34276	NA	-0.872981	NA
1589	Intergen_2686	4	CP001363	3294294	3294398	+	105	XXX	Intergen	0.181532	NA	-0.203128	NA
1590	Intergen_2687	12	CP001363	3294475	3294632	+	158	XXX	Intergen	-0.383103	0.541577	-0.150731	0.775785
1591	Intergen_2689	1	CP001363	3296404	3296427	+	24	XXX	Intergen	0.47632	NA	0.0638627	NA
1592	Intergen_2691	5	CP001363	3297822	3297912	+	91	XXX	Intergen	0.100706	NA	0.431529	NA
1593	Intergen_2693	4	CP001363	3300579	3300646	+	68	XXX	Intergen	-0.0841104	NA	-0.102471	NA
1594	Intergen_2694	8	CP001363	3301966	3302109	+	144	XXX	Intergen	-0.335303	NA	0.221121	NA
1595	Intergen_2696	21	CP001363	3303027	3303129	+	103	XXX	Intergen	-0.111976	0.897725	-0.0518397	0.923205
1596	Intergen_2698	11	CP001363	3307064	3307224	+	161	XXX	Intergen	-0.0128322	0.994022	-0.0487098	0.945912
1597	Intergen_2700	13	CP001363	3309711	3310017	+	307	XXX	Intergen	-0.310309	0.664873	-0.196242	0.692477
1598	Intergen_2701	26	CP001363	3310174	3310435	+	262	XXX	Intergen	-0.212151	0.718196	-0.117676	0.789077
1599	Intergen_2702	5	CP001363	3311360	3311397	+	38	XXX	Intergen	0.68871	NA	-0.0756834	NA
1600	Intergen_2704	5	CP001363	3312428	3312495	+	68	XXX	Intergen	-0.346223	NA	-1.18653	NA
1601	Intergen_2705	6	CP001363	3312607	3312669	+	63	XXX	Intergen	-0.102364	NA	-0.127021	NA
1602	Intergen_2709	2	CP001363	3317147	3317157	+	11	XXX	Intergen	-0.000107616	NA	-0.0136855	NA
1603	Intergen_2710	2	CP001363	3318571	3318583	+	13	XXX	Intergen	-1.2824	NA	-0.542184	NA
1604	Intergen_2711	29	CP001363	3318704	3318869	+	166	XXX	Intergen	0.0175321	0.988956	-0.18425	0.660402
1605	Intergen_2712	4	CP001363	3319929	3319989	+	61	XXX	Intergen	-0.96888	NA	-0.261332	NA
1606	Intergen_2713	9	CP001363	3320107	3320289	+	183	XXX	Intergen	-0.568311	NA	-0.264147	NA
1607	Intergen_2714	11	CP001363	3320488	3320597	+	110	XXX	Intergen	-0.0698092	0.957293	-0.169861	0.746959
1608	Intergen_2716	8	CP001363	3322572	3322680	+	109	XXX	Intergen	-0.192784	0.890186	0.0284419	0.976642
1609	Intergen_2717	6	CP001363	3323548	3323614	+	67	XXX	Intergen	-0.173452	0.893097	0.0617337	0.934133
1610	Intergen_2718	4	CP001363	3325378	3325452	+	75	XXX	Intergen	0.0713562	NA	-0.174485	NA
1611	Intergen_2723	39	CP001363	3334219	3334524	+	306	XXX	Intergen	-0.0949139	0.879952	-0.0888971	0.785065
1612	Intergen_2724	17	CP001363	3335020	3335173	+	154	XXX	Intergen	-0.208578	0.790826	-0.169093	0.712865
1613	Intergen_2725	3	CP001363	3335282	3335298	+	17	XXX	Intergen	0.545256	NA	0.193633	NA
1614	Intergen_2726	16	CP001363	3335815	3335905	+	91	XXX	Intergen	-0.0955263	0.934303	-0.175413	0.729454
1615	Intergen_2727	11	CP001363	3336708	3336830	+	123	XXX	Intergen	-0.227359	0.834611	-0.190112	0.764215
1616	Intergen_2728	7	CP001363	3337716	3337827	+	112	XXX	Intergen	-0.169777	0.889549	-0.0350012	0.966383
1617	Intergen_2729	4	CP001363	3338254	3338259	+	6	XXX	Intergen	-0.379017	NA	0.188911	NA
1618	Intergen_2731	4	CP001363	3341233	3341295	+	63	XXX	Intergen	-0.230166	NA	0.151556	NA
1619	Intergen_2732	1	CP001363	3342214	3342233	+	20	XXX	Intergen	1.03177	NA	0.128572	NA
1620	Intergen_2733	2	CP001363	3343552	3343656	+	105	XXX	Intergen	-0.368979	NA	-0.189402	NA
1621	Intergen_2737	5	CP001363	3346925	3347189	+	265	XXX	Intergen	-0.00501103	NA	-0.0436169	NA
1622	Intergen_2738	2	CP001363	3349362	3349440	+	79	XXX	Intergen	-0.336806	NA	-0.59532	NA
1623	Intergen_2739	16	CP001363	3349546	3349848	+	303	XXX	Intergen	0.0552125	0.953287	-0.184541	0.631571
1624	Intergen_2740	7	CP001363	3350833	3350873	+	41	XXX	Intergen	-0.174763	0.900651	0.047187	0.960218
1625	Intergen_2741	2	CP001363	3351357	3351366	+	10	XXX	Intergen	0.0367276	NA	0.151431	NA
1626	Intergen_2742	4	CP001363	3352675	3352718	+	44	XXX	Intergen	-0.0231244	0.989701	-0.119527	0.867943
1627	Intergen_2743	7	CP001363	3354132	3354204	+	73	XXX	Intergen	-0.326041	0.66293	-0.529945	0.100833
1628	Intergen_2744	4	CP001363	3354943	3355198	+	256	XXX	Intergen	0.197668	NA	0.724363	NA
1629	Intergen_2745	3	CP001363	3357458	3357567	+	110	XXX	Intergen	0.206226	NA	-0.0588639	NA
1630	Intergen_2746	6	CP001363	3358435	3358505	+	71	XXX	Intergen	-0.810057	NA	-0.054797	NA
1631	Intergen_2748	4	CP001363	3361744	3361774	+	31	XXX	Intergen	-0.321288	NA	0.110726	NA
1632	Intergen_2751	1	CP001363	3365543	3365566	+	24	XXX	Intergen	-0.0907876	NA	-0.155912	NA
1633	Intergen_2752	15	CP001363	3366619	3366824	+	206	XXX	Intergen	-0.231788	0.687786	-0.0694461	0.884466
1634	Intergen_2753	6	CP001363	3368399	3368506	+	108	XXX	Intergen	0.567604	NA	-0.353705	NA
1635	Intergen_2756	1	CP001363	3371240	3371337	+	98	XXX	Intergen	1.47364	NA	-1.44514	NA
1636	Intergen_2757	5	CP001363	3372112	3372177	+	66	XXX	Intergen	0.302824	NA	0.136128	NA
1637	Intergen_2758	5	CP001363	3372355	3372753	+	399	XXX	Intergen	-0.0885893	NA	-0.14	NA
1638	Intergen_2761	3	CP001363	3375934	3376103	+	170	XXX	Intergen	-0.0402596	0.980249	-0.0659602	0.935411
1639	Intergen_2763	6	CP001363	3377494	3377566	+	73	XXX	Intergen	0.149716	NA	-0.1287	NA
1640	Intergen_2764	2	CP001363	3377777	3377872	+	96	XXX	Intergen	0.0755468	NA	-0.0349865	NA
1641	Intergen_2765	1	CP001363	3378023	3378033	+	11	XXX	Intergen	-0.919895	NA	-0.846419	NA
1642	Intergen_2766	2	CP001363	3378655	3378672	+	18	XXX	Intergen	-0.137769	NA	0.126333	NA
1643	Intergen_2767	3	CP001363	3380353	3380453	+	101	XXX	Intergen	-0.47795	NA	-0.274334	NA
1644	Intergen_2768	1	CP001363	3380652	3380811	+	160	XXX	Intergen	-0.680777	NA	-1.04041	NA
1645	Intergen_2769	1	CP001363	3382246	3382292	+	47	XXX	Intergen	-1.48386	NA	-1.60031	NA
1646	Intergen_2770	5	CP001363	3385137	3385253	+	117	XXX	Intergen	0.196229	NA	0.0953627	NA
1647	Intergen_2771	5	CP001363	3386556	3386796	+	241	XXX	Intergen	-0.215137	0.854479	0.0248298	0.976822
1648	Intergen_2772	1	CP001363	3387412	3387473	+	62	XXX	Intergen	0.621133	NA	-0.221989	NA
1649	Intergen_2773	10	CP001363	3388716	3388819	+	104	XXX	Intergen	-0.0962856	0.945209	-0.0195677	0.981926
1650	Intergen_2774	7	CP001363	3389645	3389738	+	94	XXX	Intergen	-0.180787	0.872531	0.242977	0.602938
1651	Intergen_2775	1	CP001363	3390102	3390204	+	103	XXX	Intergen	0.247457	NA	0.292123	NA
1652	Intergen_2776	8	CP001363	3390817	3390890	+	74	XXX	Intergen	0.178157	0.873787	0.0485229	0.951435
1653	Intergen_2777	18	CP001363	3392081	3392307	+	227	XXX	Intergen	0.0744488	0.936787	-0.00728078	0.993608
1654	Intergen_2778	2	CP001363	3392524	3392758	+	235	XXX	Intergen	-3.09366	NA	-0.605791	NA
1655	Intergen_2780	11	CP001363	3396502	3396624	+	123	XXX	Intergen	0.0493327	0.971323	-0.0514254	0.945544
1656	Intergen_2781	1	CP001363	3397132	3397256	+	125	XXX	Intergen	0.129377	NA	0.226277	NA
1657	Intergen_2782	11	CP001363	3397333	3397411	+	79	XXX	Intergen	-0.131421	0.893482	0.0746167	0.888344
1658	Intergen_2784	65	CP001363	3400621	3401007	+	387	XXX	Intergen	-0.11732	0.761164	-0.0256702	0.936733
1659	Intergen_2786	16	CP001363	3402696	3402930	+	235	XXX	Intergen	0.21085	0.817184	0.216157	0.688415
1660	Intergen_2788	1	CP001363	3404461	3404507	+	47	XXX	Intergen	-1.83326	NA	-0.445375	NA
1661	Intergen_2789	1	CP001363	3406527	3406606	+	80	XXX	Intergen	1.33547	NA	0.314684	NA
1662	Intergen_2790	4	CP001363	3407744	3407828	+	85	XXX	Intergen	0.372608	NA	0.05172	NA
1663	Intergen_2792	1	CP001363	3408460	3408477	+	18	XXX	Intergen	1.10333	NA	1.18811	NA
1664	Intergen_2793	4	CP001363	3409171	3409258	+	88	XXX	Intergen	0.116597	NA	-0.316602	NA
1665	Intergen_2795	8	CP001363	3410436	3410529	+	94	XXX	Intergen	-0.0149638	NA	-0.36023	NA
1666	Intergen_2796	8	CP001363	3411499	3411752	+	254	XXX	Intergen	0.276964	0.702816	-0.131657	0.830774
1667	Intergen_2797	16	CP001363	3413195	3413446	+	252	XXX	Intergen	0.262417	0.859916	0.0607342	0.923455
1668	Intergen_2798	2	CP001363	3414497	3414640	+	144	XXX	Intergen	-0.0932969	NA	-0.143914	NA
1669	Intergen_2800	4	CP001363	3416054	3416197	+	144	XXX	Intergen	-0.375703	NA	-0.20003	NA
1670	Intergen_2801	4	CP001363	3416684	3416750	+	67	XXX	Intergen	0.148607	0.906158	-0.0338923	0.968932
1671	Intergen_2802	6	CP001363	3417738	3417860	+	123	XXX	Intergen	-0.307492	NA	-0.150869	NA
1672	Intergen_2803	1	CP001363	3418227	3418264	+	38	XXX	Intergen	-0.832585	NA	-0.166262	NA
1673	Intergen_2804	2	CP001363	3419162	3419265	+	104	XXX	Intergen	0.123808	NA	-0.101963	NA
1674	Intergen_2807	3	CP001363	3421579	3421603	+	25	XXX	Intergen	0.301095	NA	0.282079	NA
1675	Intergen_2808	5	CP001363	3423044	3423250	+	207	XXX	Intergen	0.203141	NA	0.193881	NA
1676	Intergen_2809	3	CP001363	3424616	3424684	+	69	XXX	Intergen	-0.743634	NA	0.312305	NA
1677	Intergen_2810	5	CP001363	3426980	3427012	+	33	XXX	Intergen	-0.0740948	NA	0.0448008	NA
1678	Intergen_2811	13	CP001363	3428222	3428286	+	65	XXX	Intergen	0.0414173	0.972094	-0.0166214	0.980401
1679	Intergen_2812	11	CP001363	3429619	3429638	+	20	XXX	Intergen	-0.264471	0.790826	-0.0352734	0.966145
1680	Intergen_2813	5	CP001363	3430629	3430725	+	97	XXX	Intergen	-1.07963	NA	-1.12722	NA
1681	Intergen_2814	19	CP001363	3431665	3433462	+	1798	XXX	Intergen	-0.170954	0.834611	-0.24331	0.563178
1682	Intergen_2815	5	CP001363	3434609	3434705	+	97	XXX	Intergen	-0.0358677	NA	-0.0782974	NA
1683	Intergen_2816	1	CP001363	3435597	3435621	+	25	XXX	Intergen	-0.432472	NA	-0.0102473	NA
1684	Intergen_2817	10	CP001363	3436393	3436507	+	115	XXX	Intergen	-0.497205	0.457976	-0.118127	0.856116
1685	Intergen_2818	3	CP001363	3436777	3436921	+	145	XXX	Intergen	0.0140002	NA	-0.166022	NA
1686	Intergen_2819	6	CP001363	3438494	3438732	+	239	XXX	Intergen	0.0501862	NA	-0.17169	NA
1687	Intergen_2821	1	CP001363	3440662	3440857	+	196	XXX	Intergen	1.48699	NA	1.30978	NA
1688	Intergen_2823	1	CP001363	3442638	3442663	+	26	XXX	Intergen	1.86011	NA	0.863309	NA
1689	Intergen_2824	3	CP001363	3443456	3443498	+	43	XXX	Intergen	-0.188197	NA	-0.236117	NA
1690	Intergen_2825	5	CP001363	3444543	3444652	+	110	XXX	Intergen	-0.343812	NA	-0.134971	NA
1691	Intergen_2827	1	CP001363	3446448	3446510	+	63	XXX	Intergen	-0.29896	NA	0.176116	NA
1692	Intergen_2828	1	CP001363	3448907	3448927	+	21	XXX	Intergen	-0.271677	NA	0.261017	NA
1693	Intergen_2829	1	CP001363	3449519	3449527	+	9	XXX	Intergen	0.624469	NA	0.290848	NA
1694	Intergen_2830	4	CP001363	3450104	3450169	+	66	XXX	Intergen	0.158755	NA	0.238542	NA
1695	Intergen_2831	6	CP001363	3450839	3450935	+	97	XXX	Intergen	-0.0920298	NA	-0.182721	NA
1696	Intergen_2833	7	CP001363	3453241	3453456	+	216	XXX	Intergen	-0.0522491	0.971227	-0.11446	0.864473
1697	Intergen_2835	2	CP001363	3455340	3455516	+	177	XXX	Intergen	-0.320661	NA	0.59648	NA
1698	Intergen_2836	1	CP001363	3457222	3457379	+	158	XXX	Intergen	0.748167	NA	0.166735	NA
1699	Intergen_2837	8	CP001363	3457911	3457970	+	60	XXX	Intergen	-0.312683	0.695247	-0.389915	0.408387
1700	Intergen_2838	3	CP001363	3459216	3459368	+	153	XXX	Intergen	-0.253779	NA	-0.0583439	NA
1701	Intergen_2839	9	CP001363	3461259	3461436	+	178	XXX	Intergen	-0.830642	0.0295138	-0.764368	0.00826382
1702	Intergen_2840	6	CP001363	3462322	3462430	+	109	XXX	Intergen	-0.0285147	NA	-0.0700504	NA
1703	Intergen_2842	2	CP001363	3464719	3464807	+	89	XXX	Intergen	-0.0635432	NA	-0.025454	NA
1704	Intergen_2843	3	CP001363	3465078	3465227	+	150	XXX	Intergen	-0.230431	NA	-0.475379	NA
1705	Intergen_2844	1	CP001363	3466574	3466793	+	220	XXX	Intergen	-0.532295	NA	-0.531849	NA
1706	Intergen_2847	1	CP001363	3471480	3471686	+	207	XXX	Intergen	-0.55129	NA	-0.360278	NA
1707	Intergen_2848	12	CP001363	3471764	3472106	+	343	XXX	Intergen	0.0225667	0.988141	0.116442	0.835154
1708	Intergen_2849	3	CP001363	3473451	3473535	+	85	XXX	Intergen	0.240634	NA	-0.196675	NA
1709	Intergen_2850	47	CP001363	3474601	3474935	+	335	XXX	Intergen	-0.111122	0.81148	0.00557758	0.991532
1710	Intergen_2851	1	CP001363	3475023	3475035	+	13	XXX	Intergen	NA	NA	NA	NA
1711	Intergen_2852	6	CP001363	3475369	3475590	+	222	XXX	Intergen	-0.175252	0.835154	0.0233438	0.971299
1712	Intergen_2853	10	CP001363	3477770	3477915	+	146	XXX	Intergen	0.237692	NA	-0.26896	NA
1713	Intergen_2854	9	CP001363	3478520	3478584	+	65	XXX	Intergen	-0.525536	0.438267	-0.275485	0.637835
1714	Intergen_2855	1	CP001363	3480520	3480622	+	103	XXX	Intergen	0.0903018	NA	-0.122829	NA
1715	Intergen_2856	2	CP001363	3481250	3481375	+	126	XXX	Intergen	-0.197846	NA	-0.0226251	NA
1716	Intergen_2857	9	CP001363	3481670	3481824	+	155	XXX	Intergen	-0.368269	0.558243	-0.0335985	0.963866
1717	Intergen_2858	6	CP001363	3482302	3482354	+	53	XXX	Intergen	-0.0282664	NA	0.250148	NA
1718	Intergen_2859	2	CP001363	3482457	3482548	+	92	XXX	Intergen	0.234135	NA	-0.239036	NA
1719	Intergen_2861	6	CP001363	3486268	3486396	+	129	XXX	Intergen	0.324043	NA	0.222076	NA
1720	Intergen_2864	12	CP001363	3488215	3488445	+	231	XXX	Intergen	0.0940581	0.917018	-0.102753	0.830299
1721	Intergen_2865	3	CP001363	3488734	3488790	+	57	XXX	Intergen	-0.488669	NA	-0.545471	NA
1722	Intergen_2866	1	CP001363	3490051	3490103	+	53	XXX	Intergen	-0.374449	NA	0.216618	NA
1723	Intergen_2867	2	CP001363	3490398	3490435	+	38	XXX	Intergen	0.268091	NA	0.287626	NA
1724	Intergen_2870	13	CP001363	3493655	3493866	+	212	XXX	Intergen	-0.099445	0.936787	0.0295712	0.970302
1725	Intergen_2871	1	CP001363	3494845	3494857	+	13	XXX	Intergen	0.393379	NA	-0.159968	NA
1726	Intergen_2873	1	CP001363	3497527	3497532	+	6	XXX	Intergen	-0.156665	NA	-0.381823	NA
1727	Intergen_2874	8	CP001363	3498259	3498305	+	47	XXX	Intergen	-0.526363	NA	-0.143582	NA
1728	Intergen_2876	6	CP001363	3500050	3500166	+	117	XXX	Intergen	-0.4773	NA	-0.351561	NA
1729	Intergen_2877	1	CP001363	3500659	3500703	+	45	XXX	Intergen	0.0830693	NA	0.0605455	NA
1730	Intergen_2878	11	CP001363	3501828	3502075	+	248	XXX	Intergen	-0.159792	0.878494	-0.139016	0.800151
1731	Intergen_2879	7	CP001363	3502709	3502782	+	74	XXX	Intergen	0.155939	0.893568	0.0861656	0.903279
1732	Intergen_2880	1	CP001363	3504162	3504387	+	226	XXX	Intergen	0.255793	NA	-0.135506	NA
1733	Intergen_2881	7	CP001363	3506725	3506817	+	93	XXX	Intergen	-0.343516	0.725234	0.0875761	0.917169
1734	Intergen_2882	7	CP001363	3507748	3508091	+	344	XXX	Intergen	0.0672387	NA	0.110562	NA
1735	Intergen_2883	1	CP001363	3508242	3508280	+	39	XXX	Intergen	0.368804	NA	-0.055194	NA
1736	Intergen_2885	13	CP001363	3514308	3514513	+	206	XXX	Intergen	-0.269485	0.724102	-0.0194059	0.980401
1737	Intergen_2887	7	CP001363	3518255	3518336	+	82	XXX	Intergen	-0.220483	NA	-0.296835	NA
1738	Intergen_2889	13	CP001363	3521900	3522014	+	115	XXX	Intergen	0.0527915	0.958029	-0.16844	0.680341
1739	Intergen_2890	7	CP001363	3522909	3523042	+	134	XXX	Intergen	-0.394856	0.663193	-0.393172	0.484001
1740	Intergen_2891	10	CP001363	3523835	3523942	+	108	XXX	Intergen	-0.111087	0.917018	-0.260085	0.503756
1741	Intergen_2893	1	CP001363	3525206	3525349	+	144	XXX	Intergen	0.345009	NA	0.155933	NA
1742	Intergen_2894	2	CP001363	3526103	3526301	+	199	XXX	Intergen	-0.133382	NA	-0.236489	NA
1743	Intergen_2896	17	CP001363	3527139	3527440	+	302	XXX	Intergen	-0.100094	0.923656	-0.133042	0.795111
1744	Intergen_2897	24	CP001363	3528566	3528751	+	186	XXX	Intergen	-0.0821122	0.918821	-0.0681786	0.867943
1745	Intergen_2898	13	CP001363	3529157	3529312	+	156	XXX	Intergen	-0.0784903	0.944322	-0.18659	0.697861
1746	Intergen_2899	3	CP001363	3530681	3530772	+	92	XXX	Intergen	0.430326	NA	0.388104	NA
1747	Intergen_2900	1	CP001363	3531844	3531876	+	33	XXX	Intergen	-0.0161419	NA	-0.118052	NA
1748	Intergen_2901	1	CP001363	3532609	3532627	+	19	XXX	Intergen	-0.557391	NA	1.59041	NA
1749	Intergen_2904	4	CP001363	3535991	3536145	+	155	XXX	Intergen	-0.233252	NA	-0.265727	NA
1750	Intergen_2906	6	CP001363	3538964	3539173	+	210	XXX	Intergen	-0.253848	NA	-0.126041	NA
1751	Intergen_2909	3	CP001363	3542398	3542761	+	364	XXX	Intergen	-0.429932	NA	-0.0166007	NA
1752	Intergen_2910	2	CP001363	3543026	3543128	+	103	XXX	Intergen	-0.443951	NA	-0.409641	NA
1753	Intergen_2911	4	CP001363	3543396	3543454	+	59	XXX	Intergen	-0.078316	NA	-0.290795	NA
1754	Intergen_2912	3	CP001363	3543728	3543898	+	171	XXX	Intergen	-0.482175	NA	0.00795065	NA
1755	Intergen_2915	3	CP001363	3547016	3547196	+	181	XXX	Intergen	-0.534437	NA	-0.345851	NA
1756	Intergen_2916	6	CP001363	3548127	3548248	+	122	XXX	Intergen	-0.54205	0.442996	-0.128377	0.856475
1757	Intergen_2917	9	CP001363	3549695	3549838	+	144	XXX	Intergen	-0.65047	NA	-0.483855	0.330982
1758	Intergen_2918	15	CP001363	3553640	3553745	+	106	XXX	Intergen	0.0824663	0.936787	0.00318065	0.998183
1759	Intergen_2919	2	CP001363	3555799	3555806	+	8	XXX	Intergen	0.479489	NA	0.213008	NA
1760	Intergen_2920	2	CP001363	3557351	3557414	+	64	XXX	Intergen	-0.914295	NA	-1.34893	NA
1761	Intergen_2921	1	CP001363	3558459	3558565	+	107	XXX	Intergen	0.563798	NA	-2.83772	NA
1762	Intergen_2923	10	CP001363	3560707	3560909	+	203	XXX	Intergen	-0.261034	0.821232	0.0708792	0.934133
1763	Intergen_2924	12	CP001363	3561885	3561996	+	112	XXX	Intergen	0.179516	0.906158	0.0549207	0.955949
1764	Intergen_2932	15	CP001363	3568739	3569169	+	431	XXX	Intergen	-0.0768843	0.936787	-0.0692154	0.887154
1765	Intergen_2934	4	CP001363	3570458	3570542	+	85	XXX	Intergen	-0.304889	NA	0.429283	NA
1766	Intergen_2936	1	CP001363	3571675	3571824	+	150	XXX	Intergen	0.272514	NA	0.105947	NA
1767	Intergen_2937	19	CP001363	3574821	3575002	+	182	XXX	Intergen	-0.104366	0.922355	-0.144288	0.78025
1768	Intergen_2939	16	CP001363	3579286	3579520	+	235	XXX	Intergen	0.0224634	0.987924	-0.166047	0.729454
1769	Intergen_2940	71	CP001363	3579923	3580181	+	259	XXX	Intergen	-0.11677	0.710495	-0.0611933	0.783551
1770	Intergen_2941	17	CP001363	3580317	3580369	+	53	XXX	Intergen	-0.155941	0.86332	-0.139228	0.775785
1771	Intergen_2942	6	CP001363	3580481	3580520	+	40	XXX	Intergen	-0.150883	NA	-0.34181	NA
1772	Intergen_2943	1	CP001363	3580643	3580680	+	38	XXX	Intergen	1.08893	NA	0.896619	NA
1773	Intergen_2946	1	CP001363	3583969	3584162	+	194	XXX	Intergen	NA	NA	NA	NA
1774	Intergen_2947	5	CP001363	3584239	3584320	+	82	XXX	Intergen	0.0157666	NA	-0.388078	NA
1775	Intergen_2948	10	CP001363	3585865	3586042	+	178	XXX	Intergen	-0.183457	NA	-0.341628	NA
1776	Intergen_2949	2	CP001363	3586166	3586339	+	174	XXX	Intergen	-0.190919	0.883775	-0.0847817	0.92078
1777	Intergen_2950	2	CP001363	3589067	3589092	+	26	XXX	Intergen	-0.387456	NA	-0.288062	NA
1778	Intergen_2951	9	CP001363	3590663	3590793	+	131	XXX	Intergen	-0.183157	0.893568	-0.0930206	0.899525
1779	Intergen_2952	2	CP001363	3591304	3591318	+	15	XXX	Intergen	-0.0621997	NA	-0.143673	NA
1780	Intergen_2953	1	CP001363	3592267	3592317	+	51	XXX	Intergen	-2.68589	NA	-0.54385	NA
1781	Intergen_2954	3	CP001363	3593608	3593628	+	21	XXX	Intergen	0.0386755	NA	-0.327787	NA
1782	Intergen_2955	18	CP001363	3595006	3595146	+	141	XXX	Intergen	0.0763963	0.926199	-0.00360404	0.997611
1783	Intergen_2956	3	CP001363	3595766	3595822	+	57	XXX	Intergen	-0.581493	NA	0.0388946	NA
1784	Intergen_2957	2	CP001363	3596249	3596258	+	10	XXX	Intergen	0.00147652	NA	0.101561	NA
1785	Intergen_2958	8	CP001363	3596628	3596734	+	107	XXX	Intergen	-0.250055	0.782934	-0.171606	0.770076
1786	Intergen_2973	2	CP001363	3605269	3605431	+	163	XXX	Intergen	0.0100897	NA	-2.32126	NA
1787	Intergen_2981	1	CP001363	3610389	3610641	+	253	XXX	Intergen	-0.373118	NA	-0.23902	NA
1788	Intergen_2982	20	CP001363	3611709	3611780	+	72	XXX	Intergen	-0.177507	0.789011	-0.132769	0.746959
1789	Intergen_2987	1	CP001363	3616568	3616692	+	125	XXX	Intergen	-0.218573	NA	0.00924385	NA
1790	Intergen_2988	2	CP001363	3616981	3616987	+	7	XXX	Intergen	-1.03976	NA	0.455822	NA
1791	Intergen_2989	43	CP001363	3618453	3618728	+	276	XXX	Intergen	-0.0011008	0.99845	0.108215	0.691551
1792	Intergen_2990	32	CP001363	3619548	3619766	+	219	XXX	Intergen	-0.0132689	0.988956	-0.0881796	0.799928
1793	Intergen_2991	21	CP001363	3619986	3620172	+	187	XXX	Intergen	-0.0632959	0.941977	0.0113693	0.984949
1794	Intergen_2992	22	CP001363	3620764	3620857	+	94	XXX	Intergen	-0.0316685	0.972364	-0.0593098	0.889983
1795	Intergen_2993	2	CP001363	3621059	3621068	+	10	XXX	Intergen	-0.527327	NA	-0.169794	NA
1796	Intergen_2994	18	CP001363	3623426	3623550	+	125	XXX	Intergen	-0.0966896	0.936787	-0.133645	0.81659
1797	Intergen_2995	4	CP001363	3623656	3623690	+	35	XXX	Intergen	0.0060756	0.997038	-0.0260849	0.979475
1798	Intergen_2996	9	CP001363	3625599	3625665	+	67	XXX	Intergen	0.316385	0.732091	0.159078	0.827638
1799	Intergen_2998	7	CP001363	3626296	3626354	+	59	XXX	Intergen	-0.0784827	0.958029	-0.158983	0.808604
1800	Intergen_2999	1	CP001363	3626481	3626492	+	12	XXX	Intergen	0.476775	NA	0.950848	NA
1801	Intergen_3000	4	CP001363	3627776	3627826	+	51	XXX	Intergen	-0.413326	NA	-0.16342	NA
1802	Intergen_3001	10	CP001363	3628697	3628791	+	95	XXX	Intergen	-0.232227	0.835369	-0.31678	0.556503
1803	Intergen_3002	13	CP001363	3629345	3629503	+	159	XXX	Intergen	-0.892066	NA	-0.531021	NA
1804	Intergen_3003	1	CP001363	3630137	3630184	+	48	XXX	Intergen	1.12312	NA	0.742324	NA
1805	Intergen_3004	4	CP001363	3632273	3632314	+	42	XXX	Intergen	-0.0354644	NA	0.309082	NA
1806	Intergen_3006	7	CP001363	3634182	3634212	+	31	XXX	Intergen	-0.0771311	0.965165	-0.0163015	0.988413
1807	Intergen_3008	13	CP001363	3635654	3635784	+	131	XXX	Intergen	-0.204319	0.758158	-0.101012	0.830299
1808	Intergen_3009	6	CP001363	3637112	3637244	+	133	XXX	Intergen	-0.207306	0.793828	0.0211603	0.976822
1809	Intergen_3011	2	CP001363	3641316	3641326	+	11	XXX	Intergen	-0.400513	NA	0.00296816	NA
1810	Intergen_3012	17	CP001363	3642701	3643028	+	328	XXX	Intergen	0.354609	NA	-0.117853	NA
1811	Intergen_3013	25	CP001363	3648924	3649054	+	131	XXX	Intergen	0.0550948	0.958029	0.0347729	0.955363
1812	Intergen_3014	6	CP001363	3649659	3649826	+	168	XXX	Intergen	-0.0555158	NA	-0.174785	NA
1813	Intergen_3015	2	CP001363	3650132	3650141	+	10	XXX	Intergen	0.301361	NA	-0.0639346	NA
1814	Intergen_3017	9	CP001363	3653422	3653601	+	180	XXX	Intergen	-0.144877	0.905417	0.148357	0.789077
1815	Intergen_3018	8	CP001363	3654880	3654976	+	97	XXX	Intergen	-0.976876	NA	-0.621678	NA
1816	Intergen_3019	3	CP001363	3656066	3656121	+	56	XXX	Intergen	-1.85512	NA	-0.372771	NA
1817	Intergen_3020	29	CP001363	3656644	3657107	+	464	XXX	Intergen	-0.589497	0.052513	-0.469611	0.0594828
1818	Intergen_3021	8	CP001363	3660428	3660523	+	96	XXX	Intergen	-0.327863	0.725234	-0.375316	0.489003
1819	Intergen_3023	3	CP001363	3663760	3663869	+	110	XXX	Intergen	-0.0601722	NA	-0.0662821	NA
1820	Intergen_3024	9	CP001363	3663984	3664081	+	98	XXX	Intergen	-0.886598	0.0101952	-0.606264	0.0463671
1821	Intergen_3025	11	CP001363	3666215	3666278	+	64	XXX	Intergen	-0.311927	0.664873	-0.236334	0.633125
1822	Intergen_3026	1	CP001363	3666948	3666957	+	10	XXX	Intergen	-1.26827	NA	0.14283	NA
1823	Intergen_3028	7	CP001363	3668263	3668371	+	109	XXX	Intergen	0.113791	0.936787	0.0476935	0.964888
1824	Intergen_3029	13	CP001363	3670082	3670272	+	191	XXX	Intergen	-0.105702	0.906158	-0.174649	0.667025
1825	Intergen_3030	2	CP001363	3670450	3670460	+	11	XXX	Intergen	0.582373	NA	0.593356	NA
1826	Intergen_3031	3	CP001363	3672081	3672154	+	74	XXX	Intergen	-0.296713	NA	-0.217189	NA
1827	Intergen_3032	23	CP001363	3674224	3674448	+	225	XXX	Intergen	-0.027963	0.97444	0.111723	0.766267
1828	Intergen_3033	12	CP001363	3674923	3675023	+	101	XXX	Intergen	-0.0717887	0.95728	0.126132	0.838474
1829	Intergen_3036	2	CP001363	3678016	3678033	+	18	XXX	Intergen	-0.304566	NA	-0.13671	NA
1830	Intergen_3037	2	CP001363	3680353	3680364	+	12	XXX	Intergen	-1.01225	NA	-0.823739	NA
1831	Intergen_3038	3	CP001363	3680602	3680652	+	51	XXX	Intergen	-0.00888159	NA	-0.165043	NA
1832	Intergen_3039	1	CP001363	3680767	3680835	+	69	XXX	Intergen	-3.33269	NA	-2.79328	NA
1833	Intergen_3040	6	CP001363	3681751	3681785	+	35	XXX	Intergen	0.212335	0.77173	-0.16223	0.775785
1834	Intergen_3041	2	CP001363	3682557	3682593	+	37	XXX	Intergen	-0.417352	NA	-0.374828	NA
1835	Intergen_3042	1	CP001363	3683278	3683335	+	58	XXX	Intergen	-1.82504	NA	-2.14152	NA
1836	Intergen_3043	20	CP001363	3683912	3684139	+	228	XXX	Intergen	-0.0857378	0.924424	0.0108154	0.985321
1837	Intergen_3044	19	CP001363	3685605	3685722	+	118	XXX	Intergen	-0.00552196	0.995995	-0.0551742	0.913015
1838	Intergen_3045	1	CP001363	3687802	3687810	+	9	XXX	Intergen	0.380712	NA	0.203723	NA
1839	Intergen_3046	29	CP001363	3690205	3690392	+	188	XXX	Intergen	-0.194429	0.673004	-0.0899625	0.794863
1840	Intergen_3047	43	CP001363	3690501	3690797	+	297	XXX	Intergen	-0.148068	0.729549	-0.179358	0.45059
1841	Intergen_3048	8	CP001363	3693504	3693590	+	87	XXX	Intergen	-0.00911258	0.9955	-0.163972	0.810599
1842	Intergen_3049	15	CP001363	3694130	3694237	+	108	XXX	Intergen	-0.195886	0.777835	-0.163109	0.701139
1843	Intergen_3050	9	CP001363	3696479	3696822	+	344	XXX	Intergen	-0.118233	0.936787	-0.301954	NA
1844	Intergen_3052	9	CP001363	3701829	3701903	+	75	XXX	Intergen	-0.301275	0.57922	-0.266191	0.432882
1845	Intergen_3053	13	CP001363	3702231	3702428	+	198	XXX	Intergen	-0.19169	0.866883	0.0862342	0.899696
1846	Intergen_3054	3	CP001363	3703938	3703983	+	46	XXX	Intergen	-0.363283	0.696873	0.0408709	0.963866
1847	Intergen_3056	2	CP001363	3706099	3706191	+	93	XXX	Intergen	0.0759701	NA	-0.160099	NA
1848	Intergen_3057	34	CP001363	3707302	3707638	+	337	XXX	Intergen	-0.0669561	0.934303	-0.0463002	0.923381
1849	Intergen_3058	10	CP001363	3710686	3710728	+	43	XXX	Intergen	-0.257324	0.806681	-0.216011	0.713769
1850	Intergen_3059	1	CP001363	3711635	3711677	+	43	XXX	Intergen	-0.097995	NA	0.513183	NA
1851	Intergen_3060	36	CP001363	3712434	3712610	+	177	XXX	Intergen	-0.0991579	0.857175	-0.0835142	0.784669
1852	Intergen_3063	11	CP001363	3721981	3722124	+	144	XXX	Intergen	-0.0160371	0.994022	-0.0657	0.937426
1853	Intergen_3064	3	CP001363	3722299	3722326	+	28	XXX	Intergen	-0.896229	NA	-0.627823	NA
1854	Intergen_3067	8	CP001363	3725728	3725865	+	138	XXX	Intergen	0.0914299	0.943396	-0.0307586	0.969739
1855	Intergen_3069	3	CP001363	3727687	3727809	+	123	XXX	Intergen	-0.14291	NA	0.22338	NA
1856	Intergen_3070	5	CP001363	3728848	3728905	+	58	XXX	Intergen	-0.596559	NA	0.0825398	0.923381
1857	Intergen_3071	2	CP001363	3729032	3729190	+	159	XXX	Intergen	-0.428893	NA	-0.169644	NA
1858	Intergen_3072	24	CP001363	3729805	3730067	+	263	XXX	Intergen	-0.229644	0.621564	-0.205294	0.517074
1859	Intergen_3073	9	CP001363	3731283	3731297	+	15	XXX	Intergen	0.0216332	NA	-0.0398341	NA
1860	Intergen_3074	1	CP001363	3732060	3732112	+	53	XXX	Intergen	-0.356334	NA	-0.526409	NA
1861	Intergen_3075	7	CP001363	3734116	3734159	+	44	XXX	Intergen	-0.348676	NA	-0.233552	0.740335
1862	Intergen_3077	1	CP001363	3736445	3736456	+	12	XXX	Intergen	0.488664	NA	0.544348	NA
1863	Intergen_3079	3	CP001363	3741376	3741633	+	258	XXX	Intergen	-0.603966	NA	-0.498857	NA
1864	Intergen_3080	7	CP001363	3742227	3742351	+	125	XXX	Intergen	0.178841	0.891684	-0.068797	0.937426
1865	Intergen_3082	6	CP001363	3747201	3747317	+	117	XXX	Intergen	-0.373296	NA	-0.134345	0.860214
1866	Intergen_3083	9	CP001363	3747435	3747621	+	187	XXX	Intergen	0.202156	0.817184	0.120518	0.835154
1867	Intergen_3084	4	CP001363	3748118	3748199	+	82	XXX	Intergen	0.0114554	NA	0.124989	NA
1868	Intergen_3085	9	CP001363	3749298	3749624	+	327	XXX	Intergen	-0.0653074	0.959766	0.134265	0.800151
1869	Intergen_3086	7	CP001363	3750606	3750724	+	119	XXX	Intergen	0.0956535	0.95551	0.133582	0.86667
1870	Intergen_3087	7	CP001363	3753920	3754044	+	125	XXX	Intergen	0.12829	NA	-0.267891	NA
1871	Intergen_3088	4	CP001363	3754901	3754921	+	21	XXX	Intergen	-0.158564	NA	-0.0509495	NA
1872	Intergen_3089	12	CP001363	3755294	3755434	+	141	XXX	Intergen	-0.0666098	0.953176	-0.0717688	0.893092
1873	Intergen_3090	2	CP001363	3756062	3756141	+	80	XXX	Intergen	0.169241	NA	0.163864	NA
1874	Intergen_3091	2	CP001363	3758341	3758539	+	199	XXX	Intergen	-0.61224	NA	-0.439347	NA
1875	Intergen_3092	2	CP001363	3760184	3760206	+	23	XXX	Intergen	0.513284	NA	-0.216348	NA
1876	Intergen_3094	3	CP001363	3761288	3761359	+	72	XXX	Intergen	-0.4969	NA	-0.291352	NA
1877	Intergen_3095	7	CP001363	3763139	3763269	+	131	XXX	Intergen	0.116376	0.936807	-0.139894	0.854463
1878	Intergen_3096	2	CP001363	3764320	3764370	+	51	XXX	Intergen	-0.0385327	NA	0.0431845	NA
1879	Intergen_3098	1	CP001363	3765443	3765531	+	89	XXX	Intergen	-0.132179	NA	0.549425	NA
1880	Intergen_3099	1	CP001363	3770462	3770552	+	91	XXX	Intergen	-0.565196	NA	-0.268438	NA
1881	Intergen_3100	3	CP001363	3770685	3770766	+	82	XXX	Intergen	0.402222	NA	0.157165	NA
1882	Intergen_3101	2	CP001363	3771964	3772193	+	230	XXX	Intergen	-0.933781	NA	0.149787	NA
1883	Intergen_3102	19	CP001363	3773691	3773829	+	139	XXX	Intergen	-0.0766827	0.936787	-0.0136168	0.981926
1884	Intergen_3103	22	CP001363	3774166	3774552	+	387	XXX	Intergen	0.11699	0.906158	0.0684017	0.905742
1885	Intergen_3104	14	CP001363	3774988	3775311	+	324	XXX	Intergen	-0.011746	0.994022	-0.0778557	0.884147
1886	Intergen_3105	14	CP001363	3776785	3776875	+	91	XXX	Intergen	-0.180315	0.804061	-0.241237	0.526162
1887	Intergen_3107	21	CP001363	3779684	3779864	+	181	XXX	Intergen	-0.120811	0.870283	0.0625064	0.882718
1888	Intergen_3108	2	CP001363	3781306	3781346	+	41	XXX	Intergen	-0.467012	NA	0.276045	NA
1889	Intergen_3110	6	CP001363	3783647	3783692	+	46	XXX	Intergen	-0.718701	NA	-0.205592	NA
1890	Intergen_3111	2	CP001363	3784737	3784794	+	58	XXX	Intergen	-0.587892	NA	-0.590397	NA
1891	Intergen_3112	29	CP001363	3786115	3786167	+	53	XXX	Intergen	-0.245252	0.645341	-0.207497	0.542798
1892	Intergen_3113	3	CP001363	3787014	3787076	+	63	XXX	Intergen	-0.737364	NA	-0.813152	NA
1893	Intergen_3114	10	CP001363	3788055	3788229	+	175	XXX	Intergen	-0.288007	0.777835	-0.257236	0.67229
1894	Intergen_3115	4	CP001363	3788950	3789091	+	142	XXX	Intergen	-0.0536709	0.974076	0.238384	0.692477
1895	Intergen_3116	1	CP001363	3789218	3789274	+	57	XXX	Intergen	-0.491884	NA	0.284266	NA
1896	Intergen_3117	5	CP001363	3790925	3790936	+	12	XXX	Intergen	0.0901473	NA	-0.140472	NA
1897	Intergen_3118	4	CP001363	3792527	3792674	+	148	XXX	Intergen	-0.489905	NA	0.133227	NA
1898	Intergen_3120	43	CP001363	3793772	3794035	+	264	XXX	Intergen	-0.188929	0.681616	-0.0571027	0.884976
1899	Intergen_3121	2	CP001363	3794266	3794401	+	136	XXX	Intergen	0.237632	NA	-0.078188	NA
1900	Intergen_3122	8	CP001363	3795302	3795373	+	72	XXX	Intergen	-0.000470585	0.999828	0.00241241	0.998399
1901	Intergen_3123	12	CP001363	3796403	3796526	+	124	XXX	Intergen	0.041819	0.980249	0.0214781	0.988985
1902	Intergen_3125	2	CP001363	3798076	3798114	+	39	XXX	Intergen	0.160341	NA	0.383095	NA
1903	Intergen_3126	12	CP001363	3800176	3800284	+	109	XXX	Intergen	-0.131357	0.898971	-0.0559726	0.928305
1904	Intergen_3127	8	CP001363	3801053	3801110	+	58	XXX	Intergen	-0.0741365	0.94727	-0.186709	0.694013
1905	Intergen_3129	2	CP001363	3802211	3802263	+	53	XXX	Intergen	-0.31977	NA	-0.148905	0.846503
1906	Intergen_3130	7	CP001363	3803877	3803970	+	94	XXX	Intergen	-0.499552	0.393962	-0.395944	0.353661
1907	Intergen_3131	1	CP001363	3805258	3805314	+	57	XXX	Intergen	-0.552368	NA	0.253942	NA
1908	Intergen_3132	1	CP001363	3807389	3807399	+	11	XXX	Intergen	0.332458	NA	-0.0400683	NA
1909	Intergen_3134	34	CP001363	3818121	3818230	+	110	XXX	Intergen	-0.0476363	0.94262	-0.0200997	0.960247
1910	Intergen_3135	8	CP001363	3818345	3818364	+	20	XXX	Intergen	-0.00716732	NA	-0.0611777	NA
1911	Intergen_3136	16	CP001363	3821801	3822631	+	831	XXX	Intergen	-0.0267436	0.984379	-0.0776218	0.896699
1912	Intergen_3137	56	CP001363	3823931	3824030	+	100	XXX	Intergen	-0.313794	0.14136	-0.243238	0.177942
1913	Intergen_3140	1	CP001363	3827967	3827981	+	15	XXX	Intergen	-0.256952	NA	-0.73204	NA
1914	Intergen_3142	22	CP001363	3829731	3830285	+	555	XXX	Intergen	-0.146369	0.815986	0.0358824	0.943618
1915	Intergen_3143	4	CP001363	3831612	3831668	+	57	XXX	Intergen	-0.0151231	NA	0.114865	NA
1916	Intergen_3144	5	CP001363	3833951	3834109	+	159	XXX	Intergen	0.206163	NA	0.202654	NA
1917	Intergen_3145	2	CP001363	3834187	3834276	+	90	XXX	Intergen	-0.761098	NA	-0.192485	NA
1918	Intergen_3146	11	CP001363	3835969	3836185	+	217	XXX	Intergen	-0.0414406	0.974631	-0.163535	0.77785
1919	Intergen_3148	2	CP001363	3837789	3837805	+	17	XXX	Intergen	-0.102681	NA	-0.15354	NA
1920	Intergen_3149	2	CP001363	3840335	3840356	+	22	XXX	Intergen	-0.369912	NA	-0.435372	NA
1921	Intergen_3150	23	CP001363	3841056	3841139	+	84	XXX	Intergen	-0.710764	0.0327429	-0.14337	0.774434
1922	Intergen_3151	107	CP001363	3841677	3842018	+	342	XXX	Intergen	-0.258297	0.0999787	-0.20337	0.119038
1923	Intergen_3152	9	CP001363	3842887	3843042	+	156	XXX	Intergen	-0.455779	0.457805	-0.225223	0.670791
1924	Intergen_3154	9	CP001363	3847160	3847244	+	85	XXX	Intergen	0.0753086	0.960716	0.119832	0.867026
1925	Intergen_3155	4	CP001363	3848353	3848401	+	49	XXX	Intergen	0.167062	0.888537	-0.077395	0.92078
1926	Intergen_3156	16	CP001363	3849113	3849550	+	438	XXX	Intergen	0.0015272	0.99845	0.135344	0.801811
1927	Intergen_3157	22	CP001363	3849842	3850129	+	288	XXX	Intergen	-0.19213	0.78077	-0.0135981	0.981926
1928	Intergen_3158	3	CP001363	3850343	3850515	+	173	XXX	Intergen	0.201949	NA	0.0991333	NA
1929	Intergen_3159	90	CP001363	3851056	3851426	+	371	XXX	Intergen	-0.188475	0.389449	-0.0379329	0.881561
1930	Intergen_3161	1	CP001363	3852325	3852364	+	40	XXX	Intergen	0.275785	NA	0.716073	NA
1931	Intergen_3162	72	CP001363	3852833	3852973	+	141	XXX	Intergen	-0.00971818	0.988416	-0.091981	0.692358
1932	Intergen_3163	12	CP001363	3853310	3853460	+	151	XXX	Intergen	-0.167699	0.905417	-0.016983	0.985321
1933	Intergen_3166	4	CP001363	3857020	3857057	+	38	XXX	Intergen	-0.299525	NA	-0.268787	NA
1934	Intergen_3167	11	CP001363	3858054	3858075	+	22	XXX	Intergen	-0.0155181	0.991424	0.085758	0.867943
1935	Intergen_3168	7	CP001363	3858430	3858603	+	174	XXX	Intergen	-0.0227028	0.990935	-0.374211	0.493443
1936	Intergen_3169	16	CP001363	3860059	3860157	+	99	XXX	Intergen	-0.109563	0.906938	0.0123823	0.985321
1937	Intergen_3170	37	CP001363	3861739	3861842	+	104	XXX	Intergen	-0.155155	0.718196	-0.169168	0.521429
1938	Intergen_3171	5	CP001363	3863022	3863081	+	60	XXX	Intergen	-0.160433	0.909948	-0.0954675	0.904817
1939	Intergen_3172	5	CP001363	3866250	3866422	+	173	XXX	Intergen	0.330516	NA	-0.10049	NA
1940	Intergen_3173	2	CP001363	3867674	3867709	+	36	XXX	Intergen	0.236645	NA	0.0248354	NA
1941	Intergen_3174	1	CP001363	3868184	3868299	+	116	XXX	Intergen	-0.355667	NA	0.607274	NA
1942	Intergen_3176	1	CP001363	3869312	3869329	+	18	XXX	Intergen	-0.338385	NA	0.329865	NA
1943	Intergen_3177	3	CP001363	3870329	3870339	+	11	XXX	Intergen	0.204307	NA	0.176891	NA
1944	Intergen_3178	2	CP001363	3870805	3870827	+	23	XXX	Intergen	-0.477502	NA	-0.224781	NA
1945	Intergen_3179	31	CP001363	3871761	3871898	+	138	XXX	Intergen	-0.0862104	0.921287	-0.0685169	0.878587
1946	Intergen_3181	2	CP001363	3878352	3878511	+	160	XXX	Intergen	-0.0625037	NA	-0.558592	NA
1947	Intergen_3182	41	CP001363	3879328	3879590	+	263	XXX	Intergen	-0.107448	0.844516	-0.00676218	0.988413
1948	Intergen_3183	15	CP001363	3883203	3883370	+	168	XXX	Intergen	-0.0811545	0.936787	-0.334885	0.347374
1949	Intergen_3184	23	CP001363	3884253	3884536	+	284	XXX	Intergen	-0.116133	0.903304	0.068977	0.891914
1950	Intergen_3185	2	CP001363	3887776	3887873	+	98	XXX	Intergen	0.445658	NA	0.259838	NA
1951	Intergen_3186	33	CP001363	3888483	3888957	+	475	XXX	Intergen	-0.105389	0.851489	-0.127101	0.667025
1952	Intergen_3187	27	CP001363	3890875	3891079	+	205	XXX	Intergen	0.0637129	0.928045	0.0458285	0.907674
1953	Intergen_3189	21	CP001363	3893050	3893339	+	290	XXX	Intergen	-0.384501	0.33641	-0.316197	0.258551
1954	Intergen_3190	19	CP001363	3893703	3893734	+	32	XXX	Intergen	-0.151132	0.804208	-0.207712	0.51998
1955	Intergen_3191	3	CP001363	3893933	3894192	+	260	XXX	Intergen	-1.90884	NA	-1.8551	NA
1956	Intergen_3193	10	CP001363	3899306	3899603	+	298	XXX	Intergen	-0.0252947	NA	-0.195896	NA
1957	Intergen_3194	4	CP001363	3903220	3903282	+	63	XXX	Intergen	0.168945	NA	-0.186929	NA
1958	Intergen_3195	3	CP001363	3903757	3903823	+	67	XXX	Intergen	0.0252129	NA	0.134073	NA
1959	Intergen_3198	41	CP001363	3906344	3906416	+	73	XXX	Intergen	-0.090124	0.896293	-0.123403	0.711893
1960	Intergen_3199	4	CP001363	3907728	3907809	+	82	XXX	Intergen	0.112989	NA	0.330602	NA
1961	Intergen_3200	5	CP001363	3908632	3908708	+	77	XXX	Intergen	0.0102275	NA	-0.0206989	NA
1962	Intergen_3201	1	CP001363	3910196	3910238	+	43	XXX	Intergen	-1.90876	NA	-0.665441	NA
1963	Intergen_3202	5	CP001363	3910491	3910576	+	86	XXX	Intergen	-0.24673	NA	-0.232642	NA
1964	Intergen_3203	24	CP001363	3911009	3911255	+	247	XXX	Intergen	-0.0217466	0.982522	-0.0995816	0.796601
1965	Intergen_3204	1	CP001363	3912801	3912809	+	9	XXX	Intergen	0.556783	NA	-0.399195	NA
1966	Intergen_3205	65	CP001363	3916081	3916320	+	240	XXX	Intergen	-0.344998	0.161501	-0.21117	0.331716
1967	Intergen_3206	18	CP001363	3916462	3916573	+	112	XXX	Intergen	-0.188878	0.776791	-0.188686	0.6308
1968	Intergen_3208	12	CP001363	3918806	3919007	+	202	XXX	Intergen	-0.153912	0.913658	-0.134398	0.864807
1969	Intergen_3209	11	CP001363	3921943	3921981	+	39	XXX	Intergen	0.412723	0.551603	0.197999	0.759766
1970	Intergen_3210	9	CP001363	3923197	3923252	+	56	XXX	Intergen	-0.148396	0.901554	-0.366656	0.413719
1971	Intergen_3211	5	CP001363	3924399	3924498	+	100	XXX	Intergen	0.102411	NA	-0.0393759	NA
1972	Intergen_3212	16	CP001363	3925309	3925457	+	149	XXX	Intergen	-0.311569	0.670516	-0.271256	0.538967
1973	Intergen_3213	2	CP001363	3926157	3926178	+	22	XXX	Intergen	-3.73449	NA	-4.56382	NA
1974	Intergen_3214	6	CP001363	3927190	3927206	+	17	XXX	Intergen	-0.0567524	NA	-0.40122	NA
1975	Intergen_3216	13	CP001363	3929306	3929374	+	69	XXX	Intergen	0.376332	0.722841	-0.0839894	NA
1976	Intergen_3217	2	CP001363	3929609	3929639	+	31	XXX	Intergen	0.277941	NA	0.0263866	NA
1977	Intergen_3224	2	CP001363	3936155	3936371	+	217	XXX	Intergen	0.221504	NA	0.0120594	NA
1978	Intergen_3225	6	CP001363	3938870	3938976	+	107	XXX	Intergen	0.0656039	NA	-0.378433	NA
1979	Intergen_3226	7	CP001363	3939574	3939650	+	77	XXX	Intergen	0.0478861	NA	-0.136607	NA
1980	Intergen_3228	2	CP001363	3941199	3941212	+	14	XXX	Intergen	0.322059	NA	0.104028	NA
1981	Intergen_3229	1	CP001363	3942077	3942125	+	49	XXX	Intergen	0.16329	NA	0.995078	NA
1982	Intergen_3230	6	CP001363	3943029	3943101	+	73	XXX	Intergen	0.0886077	0.934303	-0.0990342	0.854955
1983	Intergen_3231	6	CP001363	3944111	3944233	+	123	XXX	Intergen	-0.214051	NA	-0.676318	NA
1984	Intergen_3234	1	CP001363	3947414	3947467	+	54	XXX	Intergen	-0.219968	NA	-0.200656	NA
1985	Intergen_3235	1	CP001363	3947744	3947761	+	18	XXX	Intergen	-0.124955	NA	0.64731	NA
1986	Intergen_3236	1	CP001363	3950568	3950572	+	5	XXX	Intergen	-1.60712	NA	-0.777456	NA
1987	Intergen_3237	5	CP001363	3954717	3954805	+	89	XXX	Intergen	-0.312981	NA	-0.400014	NA
1988	Intergen_3238	1	CP001363	3954917	3954943	+	27	XXX	Intergen	-0.822521	NA	0.234519	NA
1989	Intergen_3239	9	CP001363	3956336	3956455	+	120	XXX	Intergen	0.0461145	0.97711	0.161432	0.808604
1990	Intergen_3242	17	CP001363	3961981	3962267	+	287	XXX	Intergen	-0.130582	0.869516	-0.174671	0.652493
1991	Intergen_3243	18	CP001363	3962363	3962471	+	109	XXX	Intergen	-0.431549	0.520943	-0.378396	0.383546
1992	Intergen_3244	34	CP001363	3962598	3962678	+	81	XXX	Intergen	-0.090983	0.920695	-0.0565693	0.914883
1993	Intergen_3245	86	CP001363	3963024	3963212	+	189	XXX	Intergen	-0.212852	0.655132	-0.2828	0.211893
1994	Intergen_3247	8	CP001363	3963498	3963700	+	203	XXX	Intergen	-0.0527128	0.969148	-0.387034	0.357147
1995	Intergen_3248	8	CP001363	3965239	3965424	+	186	XXX	Intergen	-0.50567	NA	-0.0332235	NA
1996	Intergen_3249	233	CP001363	3966463	3967760	+	1298	XXX	Intergen	-0.171924	0.494294	-0.146704	0.369153
1997	Intergen_3250	16	CP001363	3968379	3968452	+	74	XXX	Intergen	0.166338	0.854479	-0.231606	0.621412
1998	Intergen_3251	7	CP001363	3971321	3971414	+	94	XXX	Intergen	-0.230586	0.865484	0.144289	0.854463
[truncated: 6,609 more rows]

## Sheet: STM_I-d3
Salmonella enterica sv Typhimurium 14028 - DESeq2 Analysis from the DESeq2 Analysis from the TIS data on muskmelon at 8°C										Matrix I-d3		noMatrix I-d3
No	Locus_Tag	number_of_barcodes_per_feature_in_library	Chr	feature_tsart	feature_end	feature_strand	feature_length	feature_tag	feature_function	Input.vs.Output.log2FoldChange	Input.vs.Output.padj	Input.vs.Output.log2FoldChange	Input.vs.Output.padj
1	,	238	#N/A	#N/A	#N/A	#N/A	#N/A	#N/A	#N/A	0.0688169	0.870382	0.0430808	0.883489
2	Intergen_0000	3	CP001363	1	107	+	107	XXX	Intergen	-0.321869	0.913024	-0.702835	NA
3	Intergen_0001	2	CP001363	256	336	+	81	XXX	Intergen	1.18732	NA	0.617863	NA
4	Intergen_0002	2	CP001363	5021	5113	+	93	XXX	Intergen	0.190949	0.966439	0.397228	NA
5	Intergen_0004	11	CP001363	7397	7664	+	268	XXX	Intergen	-0.0840755	0.973359	0.0160707	0.989404
6	Intergen_0005	4	CP001363	8619	8728	+	110	XXX	Intergen	-0.117081	0.958873	-0.202265	0.807345
7	Intergen_0006	1	CP001363	9320	9375	+	56	XXX	Intergen	-0.287793	0.949451	0.0152556	NA
8	Intergen_0007	9	CP001363	9943	10091	+	149	XXX	Intergen	-0.228236	0.867118	-0.0741174	0.935321
9	Intergen_0010	9	CP001363	11425	11592	+	168	XXX	Intergen	-2.01134	0.000778036	0.282202	0.727606
10	Intergen_0011	4	CP001363	13510	13594	+	85	XXX	Intergen	0.270882	0.869769	-0.212571	0.820785
11	Intergen_0012	19	CP001363	14735	14844	+	110	XXX	Intergen	-0.424617	0.530911	-0.0872098	0.903263
12	Intergen_0013	2	CP001363	14959	15013	+	55	XXX	Intergen	0.553237	0.892763	0.858479	NA
13	Intergen_0014	6	CP001363	15962	16087	+	126	XXX	Intergen	-1.60127	NA	-1.04395	NA
14	Intergen_0015	14	CP001363	16433	16492	+	60	XXX	Intergen	-0.703209	0.396283	-0.443747	0.491659
15	Intergen_0016	1	CP001363	17027	17042	+	16	XXX	Intergen	0.431699	NA	-3.72573	NA
16	Intergen_0017	4	CP001363	17487	17612	+	126	XXX	Intergen	-0.646403	NA	-0.713357	NA
17	Intergen_0018	8	CP001363	17788	17866	+	79	XXX	Intergen	0.0539339	0.986133	-0.317033	0.789659
18	Intergen_0019	5	CP001363	19967	20057	+	91	XXX	Intergen	0.295729	0.86044	-0.046457	0.980295
19	Intergen_0020	1	CP001363	23055	23090	+	36	XXX	Intergen	0.278492	NA	-0.742288	NA
20	Intergen_0021	24	CP001363	23241	23334	+	94	XXX	Intergen	-0.221163	0.893759	-0.113119	0.899564
21	Intergen_0022	1	CP001363	24040	24093	+	54	XXX	Intergen	-2.22841	NA	0.73912	NA
22	Intergen_0023	2	CP001363	24199	24315	+	117	XXX	Intergen	0.50709	0.934094	0.29602	NA
23	Intergen_0024	1	CP001363	24427	24468	+	42	XXX	Intergen	-1.0857	NA	0.937073	NA
24	Intergen_0027	1	CP001363	31210	31273	+	64	XXX	Intergen	0.52049	0.913024	0.532888	NA
25	Intergen_0028	41	CP001363	32446	32544	+	99	XXX	Intergen	-0.109426	0.931398	-0.157367	0.774298
26	Intergen_0029	10	CP001363	32995	33363	+	369	XXX	Intergen	-0.443955	NA	-0.680042	NA
27	Intergen_0032	21	CP001363	34975	35338	+	364	XXX	Intergen	-0.690533	0.382047	-0.268653	0.757731
28	Intergen_0033	7	CP001363	37058	37102	+	45	XXX	Intergen	0.0228096	0.996127	-0.420627	0.642252
29	Intergen_0034	3	CP001363	38675	38772	+	98	XXX	Intergen	-0.454847	0.923644	-0.156953	NA
30	Intergen_0035	15	CP001363	39535	40130	+	596	XXX	Intergen	0.150882	0.945257	0.159869	0.871017
31	Intergen_0036	6	CP001363	41625	41722	+	98	XXX	Intergen	-0.372195	0.849132	-0.11716	0.925755
32	Intergen_0038	2	CP001363	44186	44311	+	126	XXX	Intergen	-1.04314	NA	0.761869	NA
33	Intergen_0039	4	CP001363	46028	46189	+	162	XXX	Intergen	-0.0388257	0.991013	0.442236	0.530435
34	Intergen_0040	11	CP001363	47357	47417	+	61	XXX	Intergen	-0.0687706	0.97717	-0.352303	0.612346
35	Intergen_0041	2	CP001363	48318	48371	+	54	XXX	Intergen	-0.824298	NA	-0.29613	NA
36	Intergen_0043	5	CP001363	51825	52279	+	455	XXX	Intergen	0.213244	0.944982	-0.469492	NA
37	Intergen_0050	1	CP001363	60149	60163	+	15	XXX	Intergen	-1.02521	NA	-0.32783	NA
38	Intergen_0052	16	CP001363	63414	63547	+	134	XXX	Intergen	-0.0247582	0.99246	0.0486497	0.959021
39	Intergen_0055	5	CP001363	66894	67051	+	158	XXX	Intergen	-0.200484	0.911455	-0.0250231	0.987498
40	Intergen_0056	4	CP001363	68393	68512	+	120	XXX	Intergen	-0.586474	0.923362	-1.14905	NA
41	Intergen_0057	5	CP001363	69681	69709	+	29	XXX	Intergen	0.203257	0.913024	0.308972	0.705013
42	Intergen_0058	1	CP001363	70870	70879	+	10	XXX	Intergen	1.04598	0.743353	1.61798	NA
43	Intergen_0059	1	CP001363	73838	74016	+	179	XXX	Intergen	-1.86737	NA	-0.296467	NA
44	Intergen_0060	3	CP001363	74839	74963	+	125	XXX	Intergen	-0.0994638	0.977481	0.126059	NA
45	Intergen_0061	1	CP001363	75240	75880	+	641	XXX	Intergen	-0.759485	0.844449	-0.320805	NA
46	Intergen_0062	2	CP001363	77030	77047	+	18	XXX	Intergen	-0.262901	0.923362	-0.287359	NA
47	Intergen_0063	1	CP001363	80276	80353	+	78	XXX	Intergen	-0.157006	NA	0.397386	NA
48	Intergen_0064	37	CP001363	80958	81259	+	302	XXX	Intergen	-0.197246	0.800624	-0.0943333	0.836572
49	Intergen_0065	3	CP001363	81656	81731	+	76	XXX	Intergen	0.0740836	0.986067	-0.529794	NA
50	Intergen_0067	2	CP001363	83223	83275	+	53	XXX	Intergen	-0.305773	0.872568	-0.234168	0.812517
51	Intergen_0068	2	CP001363	84830	84891	+	62	XXX	Intergen	0.590411	0.831597	-0.352394	NA
52	Intergen_0071	6	CP001363	89329	89395	+	67	XXX	Intergen	-0.0867833	0.973359	-0.294198	0.718005
53	Intergen_0073	1	CP001363	91124	91172	+	49	XXX	Intergen	-0.471733	NA	-4.94023	NA
54	Intergen_0074	2	CP001363	92744	92889	+	146	XXX	Intergen	-0.562328	0.725809	-0.399906	0.680729
55	Intergen_0075	6	CP001363	94231	94318	+	88	XXX	Intergen	-0.0240761	0.995581	-0.0145028	0.991277
56	Intergen_0076	57	CP001363	94550	94842	+	293	XXX	Intergen	-0.155174	0.843168	-0.0778942	0.868798
57	Intergen_0077	26	CP001363	95380	95482	+	103	XXX	Intergen	0.0156989	0.99246	-0.151603	0.757731
58	Intergen_0078	62	CP001363	95774	95982	+	209	XXX	Intergen	-0.116156	0.894574	-0.110306	0.796866
59	Intergen_0079	33	CP001363	96178	96670	+	493	XXX	Intergen	-0.524035	0.596963	-0.866848	0.03324
60	Intergen_0080	7	CP001363	98561	98643	+	83	XXX	Intergen	-0.0121025	0.996211	0.043395	0.962616
61	Intergen_0082	8	CP001363	102031	102135	+	105	XXX	Intergen	-0.0690362	0.976879	0.160495	0.842635
62	Intergen_0086	4	CP001363	109054	109135	+	82	XXX	Intergen	0.499009	0.735602	0.237437	0.833665
63	Intergen_0087	1	CP001363	109949	110042	+	94	XXX	Intergen	-0.38313	0.940536	0.611007	NA
64	Intergen_0088	1	CP001363	110703	110713	+	11	XXX	Intergen	3.15349	NA	2.02744	NA
65	Intergen_0089	16	CP001363	113621	113793	+	173	XXX	Intergen	-0.303675	0.785443	-0.264385	0.657138
66	Intergen_0090	4	CP001363	116146	116188	+	43	XXX	Intergen	0.509366	0.867118	0.534072	NA
67	Intergen_0091	43	CP001363	116810	117527	+	718	XXX	Intergen	-0.416228	0.560716	-0.417553	0.297868
68	Intergen_0093	6	CP001363	118649	118788	+	140	XXX	Intergen	-0.130741	0.966201	0.347493	0.636395
69	Intergen_0094	1	CP001363	120292	120301	+	10	XXX	Intergen	-1.62305	NA	-2.64823	NA
70	Intergen_0095	9	CP001363	122012	122351	+	340	XXX	Intergen	0.226333	0.913024	0.221823	0.820785
71	Intergen_0096	3	CP001363	123198	123315	+	118	XXX	Intergen	-0.785127	0.655287	-0.248556	NA
72	Intergen_0100	4	CP001363	129493	129768	+	276	XXX	Intergen	0.324579	0.902011	0.14709	NA
73	Intergen_0102	12	CP001363	134451	134537	+	87	XXX	Intergen	0.0194258	0.995581	0.13377	0.882542
74	Intergen_0103	17	CP001363	134625	134688	+	64	XXX	Intergen	-0.298764	0.831597	0.0662675	0.945685
75	Intergen_0104	38	CP001363	134794	135066	+	273	XXX	Intergen	0.0443391	0.97717	-0.102632	0.868798
76	Intergen_0105	11	CP001363	135211	135280	+	70	XXX	Intergen	0.501321	0.625221	-0.157753	0.888827
77	Intergen_0106	53	CP001363	136226	136609	+	384	XXX	Intergen	-0.0471364	0.970583	0.00605799	0.990841
78	Intergen_0107	1	CP001363	138878	139048	+	171	XXX	Intergen	-1.60526	NA	0.476696	NA
79	Intergen_0109	12	CP001363	140339	140495	+	157	XXX	Intergen	-0.324877	0.822989	-0.252722	0.73996
80	Intergen_0110	1	CP001363	140634	140658	+	25	XXX	Intergen	-0.181762	0.974195	-1.88165	NA
81	Intergen_0112	2	CP001363	151737	151854	+	118	XXX	Intergen	0.155591	0.966451	-0.359445	NA
82	Intergen_0114	5	CP001363	157547	157646	+	100	XXX	Intergen	-0.921688	0.174594	-0.504214	0.458734
83	Intergen_0115	6	CP001363	158565	158842	+	278	XXX	Intergen	-0.109598	0.964546	-0.00683532	0.993777
84	Intergen_0117	8	CP001363	162108	162258	+	151	XXX	Intergen	-0.278311	0.903396	0.0471598	0.980618
85	Intergen_0119	1	CP001363	162823	162874	+	52	XXX	Intergen	1.32857	0.632024	0.41249	NA
86	Intergen_0121	9	CP001363	164541	164765	+	225	XXX	Intergen	-0.117586	0.962113	0.0666485	0.949304
87	Intergen_0122	3	CP001363	165810	165839	+	30	XXX	Intergen	-0.797011	0.818405	-0.414879	NA
88	Intergen_0124	2	CP001363	168865	168889	+	25	XXX	Intergen	-0.585941	0.893759	0.552424	NA
89	Intergen_0126	5	CP001363	169980	170066	+	87	XXX	Intergen	0.18016	0.949451	0.0344227	0.987498
90	Intergen_0129	6	CP001363	175467	175671	+	205	XXX	Intergen	0.212981	0.923644	-0.0622625	0.967969
91	Intergen_0130	1	CP001363	175795	176028	+	234	XXX	Intergen	0.21316	NA	-0.482272	NA
92	Intergen_0133	1	CP001363	181521	181719	+	199	XXX	Intergen	-1.41848	NA	-0.270728	NA
93	Intergen_0135	1	CP001363	183351	183432	+	82	XXX	Intergen	-0.0831432	0.984248	0.0275058	NA
94	Intergen_0136	2	CP001363	183718	183754	+	37	XXX	Intergen	-0.197583	0.966439	-0.403624	NA
95	Intergen_0137	1	CP001363	184547	184558	+	12	XXX	Intergen	-2.09998	0.624743	-0.70715	NA
96	Intergen_0138	10	CP001363	186174	186561	+	388	XXX	Intergen	0.270836	0.836739	0.183771	0.812517
97	Intergen_0139	2	CP001363	189160	189219	+	60	XXX	Intergen	-0.299024	0.922691	0.0707994	NA
98	Intergen_0140	36	CP001363	190063	190307	+	245	XXX	Intergen	-0.147623	0.893121	-0.0717209	0.903263
99	Intergen_0141	8	CP001363	190671	190904	+	234	XXX	Intergen	0.0693198	0.97717	-0.279636	0.741876
100	Intergen_0143	2	CP001363	194877	194905	+	29	XXX	Intergen	0.0671951	0.981424	-0.315943	0.765083
101	Intergen_0145	5	CP001363	196582	196687	+	106	XXX	Intergen	0.217485	0.949451	0.200582	NA
102	Intergen_0146	7	CP001363	197036	197236	+	201	XXX	Intergen	-0.178815	0.91857	0.0777459	0.9386
103	Intergen_0147	5	CP001363	198848	198924	+	77	XXX	Intergen	-0.00555186	0.99787	-0.185893	NA
104	Intergen_0148	8	CP001363	201316	201520	+	205	XXX	Intergen	-0.273889	0.870382	-0.101882	0.937681
105	Intergen_0149	2	CP001363	202058	202114	+	57	XXX	Intergen	0.239126	0.966451	-0.0265817	NA
106	Intergen_0151	4	CP001363	204580	204695	+	116	XXX	Intergen	-0.0202152	0.996211	-0.187465	0.848404
107	Intergen_0153	4	CP001363	208331	208356	+	26	XXX	Intergen	0.0214378	0.994498	-0.53576	0.373033
108	Intergen_0155	4	CP001363	209628	209795	+	168	XXX	Intergen	-1.14777	0.73419	-1.93708	NA
109	Intergen_0156	1	CP001363	209967	209996	+	30	XXX	Intergen	0.0765055	0.991013	0.0915921	NA
110	Intergen_0157	1	CP001363	210438	210498	+	61	XXX	Intergen	0.250489	0.971501	0.360737	NA
111	Intergen_0158	1	CP001363	211729	211734	+	6	XXX	Intergen	-0.13565	0.983877	-1.55932	NA
112	Intergen_0159	2	CP001363	212116	212209	+	94	XXX	Intergen	0.034697	0.995581	0.0680539	NA
113	Intergen_0162	9	CP001363	215997	216136	+	140	XXX	Intergen	-0.550759	0.711741	-0.105172	0.934
114	Intergen_0164	4	CP001363	217558	217733	+	176	XXX	Intergen	-0.211243	0.91	-0.232117	0.782774
115	Intergen_0166	1	CP001363	218986	219012	+	27	XXX	Intergen	-1.24748	NA	0.826535	NA
116	Intergen_0167	18	CP001363	224151	224288	+	138	XXX	Intergen	-0.0581201	0.970712	0.311389	0.264953
117	Intergen_0169	1	CP001363	226633	226680	+	48	XXX	Intergen	-0.442668	NA	-1.42962	NA
118	Intergen_0172	1	CP001363	231145	231360	+	216	XXX	Intergen	0.834184	NA	1.27017	NA
119	Intergen_0173	14	CP001363	231922	232006	+	85	XXX	Intergen	-0.249868	0.907435	-0.322895	0.726064
120	Intergen_0175	2	CP001363	235435	235452	+	18	XXX	Intergen	0.959004	0.475626	-0.210471	NA
121	Intergen_0176	3	CP001363	237808	237914	+	107	XXX	Intergen	-0.0215525	0.996211	0.468189	NA
122	Intergen_0178	2	CP001363	240787	240867	+	81	XXX	Intergen	0.00617162	0.997419	-0.156034	NA
123	Intergen_0180	1	CP001363	241937	241972	+	36	XXX	Intergen	-0.375633	NA	0.806727	NA
124	Intergen_0182	2	CP001363	245067	245195	+	129	XXX	Intergen	0.240381	0.958158	-0.00423514	NA
125	Intergen_0183	8	CP001363	246624	246775	+	152	XXX	Intergen	-0.157809	0.947895	-0.224252	0.816767
126	Intergen_0184	10	CP001363	247934	248021	+	88	XXX	Intergen	0.371714	0.78893	0.346054	0.650391
127	Intergen_0185	9	CP001363	248409	248654	+	246	XXX	Intergen	0.306421	0.890788	0.301285	0.777284
128	Intergen_0188	5	CP001363	253521	253756	+	236	XXX	Intergen	0.193739	0.950062	-0.0922337	NA
129	Intergen_0189	12	CP001363	254552	254798	+	247	XXX	Intergen	-0.139689	0.960185	-0.406605	0.618481
130	Intergen_0190	2	CP001363	255728	255984	+	257	XXX	Intergen	1.047	NA	0.443255	NA
131	Intergen_0191	1	CP001363	256837	256980	+	144	XXX	Intergen	0.504945	NA	-0.521778	NA
132	Intergen_0192	4	CP001363	257707	257852	+	146	XXX	Intergen	-0.418012	0.925492	-0.248623	NA
133	Intergen_0194	3	CP001363	259748	259829	+	82	XXX	Intergen	-0.209903	0.971501	-1.35032	NA
134	Intergen_0197	1	CP001363	261689	261699	+	11	XXX	Intergen	0.164064	0.973359	0.0817836	NA
135	Intergen_0198	2	CP001363	263053	263083	+	31	XXX	Intergen	0.24447	NA	-0.258547	NA
136	Intergen_0199	6	CP001363	265499	265620	+	122	XXX	Intergen	-0.326948	0.894605	-0.0711717	0.965438
137	Intergen_0200	1	CP001363	267136	267150	+	15	XXX	Intergen	-0.984209	0.702006	-1.28384	NA
138	Intergen_0201	1	CP001363	270230	270252	+	23	XXX	Intergen	0.388429	0.89949	0.0235506	NA
139	Intergen_0202	1	CP001363	273736	273747	+	12	XXX	Intergen	-0.303837	0.919786	-0.280189	NA
140	Intergen_0203	1	CP001363	274708	274886	+	179	XXX	Intergen	-2.06783	NA	-1.10726	NA
141	Intergen_0204	2	CP001363	276651	276725	+	75	XXX	Intergen	0.350315	0.917519	1.26114	NA
142	Intergen_0205	2	CP001363	278868	278922	+	55	XXX	Intergen	-0.572964	0.817425	-0.279547	NA
143	Intergen_0206	2	CP001363	279313	279374	+	62	XXX	Intergen	1.09802	NA	-3.93661	NA
144	Intergen_0207	4	CP001363	280668	280750	+	83	XXX	Intergen	0.260694	0.935215	0.169338	NA
145	Intergen_0208	5	CP001363	281217	281395	+	179	XXX	Intergen	0.0300076	0.994517	-0.656533	0.470145
146	Intergen_0210	4	CP001363	283094	283166	+	73	XXX	Intergen	-0.19177	0.973359	0.456649	NA
147	Intergen_0212	5	CP001363	286105	286222	+	118	XXX	Intergen	0.278754	0.921744	0.0307097	NA
148	Intergen_0214	7	CP001363	288755	288943	+	189	XXX	Intergen	-0.339098	0.836739	0.0322108	0.984163
149	Intergen_0215	1	CP001363	289511	289580	+	70	XXX	Intergen	0.459721	0.938348	-0.194796	NA
150	Intergen_0216	6	CP001363	289820	289888	+	69	XXX	Intergen	-0.388193	0.842551	-0.331858	0.741876
151	Intergen_0217	3	CP001363	291433	291489	+	57	XXX	Intergen	-0.556746	0.849611	-0.55411	NA
152	Intergen_0218	2	CP001363	291567	291675	+	109	XXX	Intergen	-0.363136	0.958873	-0.233881	NA
153	Intergen_0220	2	CP001363	291877	291943	+	67	XXX	Intergen	-1.26756	NA	-0.304365	NA
154	Intergen_0221	2	CP001363	295037	295218	+	182	XXX	Intergen	-0.357439	0.910064	0.48106	NA
155	Intergen_0222	6	CP001363	295341	295527	+	187	XXX	Intergen	0.0134556	0.996211	-0.161103	NA
156	Intergen_0223	5	CP001363	295605	295768	+	164	XXX	Intergen	0.116411	0.966451	-0.0199293	0.989404
157	Intergen_0224	2	CP001363	296573	296592	+	20	XXX	Intergen	-0.135777	0.973359	-0.0533906	NA
158	Intergen_0225	3	CP001363	297508	297611	+	104	XXX	Intergen	0.134362	0.977481	-0.321874	NA
159	Intergen_0226	4	CP001363	298788	298939	+	152	XXX	Intergen	0.650605	0.721526	-0.863384	NA
160	Intergen_0227	5	CP001363	299720	299796	+	77	XXX	Intergen	-0.117254	0.975011	0.0869921	NA
161	Intergen_0233	2	CP001363	305044	305166	+	123	XXX	Intergen	1.32402	NA	1.11041	NA
162	Intergen_0234	2	CP001363	305275	305364	+	90	XXX	Intergen	0.793289	0.472575	0.247774	NA
163	Intergen_0237	2	CP001363	311527	311893	+	367	XXX	Intergen	-0.146955	0.970596	-0.402146	NA
164	Intergen_0238	1	CP001363	314534	314632	+	99	XXX	Intergen	NA	NA	NA	NA
165	Intergen_0241	3	CP001363	316866	316877	+	12	XXX	Intergen	0.430032	NA	-0.0253991	NA
166	Intergen_0242	4	CP001363	317325	317577	+	253	XXX	Intergen	0.0912755	0.988828	0.515827	NA
167	Intergen_0243	19	CP001363	318064	318367	+	304	XXX	Intergen	0.128093	0.940536	0.135192	0.861419
168	Intergen_0244	8	CP001363	319222	319363	+	142	XXX	Intergen	-1.04739	0.503359	-0.171891	NA
169	Intergen_0246	27	CP001363	323879	324080	+	202	XXX	Intergen	-0.305733	0.902122	-0.32361	0.772574
170	Intergen_0248	3	CP001363	329617	329639	+	23	XXX	Intergen	0.0742712	0.987754	-0.282041	NA
171	Intergen_0249	4	CP001363	330162	330302	+	141	XXX	Intergen	-0.336176	0.944982	-0.481502	NA
172	Intergen_0250	1	CP001363	330513	330557	+	45	XXX	Intergen	-1.16737	NA	-2.19873	NA
173	Intergen_0252	1	CP001363	333218	333235	+	18	XXX	Intergen	0.322177	0.891025	0.320674	0.765083
174	Intergen_0253	10	CP001363	337331	337686	+	356	XXX	Intergen	-0.223603	0.93903	-0.392954	0.732468
175	Intergen_0254	41	CP001363	338961	339143	+	183	XXX	Intergen	-0.307849	0.740366	-0.384009	0.351415
176	Intergen_0255	1	CP001363	339276	339344	+	69	XXX	Intergen	-1.36051	NA	-2.4114	NA
177	Intergen_0259	7	CP001363	341038	341439	+	402	XXX	Intergen	-0.582925	0.705468	-0.459466	0.613085
178	Intergen_0260	14	CP001363	341638	341862	+	225	XXX	Intergen	0.16263	0.935215	-0.48695	0.478223
179	Intergen_0261	41	CP001363	342145	342893	+	749	XXX	Intergen	-0.259597	0.879321	-0.505858	0.377261
180	Intergen_0262	4	CP001363	343407	343513	+	107	XXX	Intergen	-0.466552	0.828687	-0.296156	NA
181	Intergen_0264	3	CP001363	346762	346782	+	21	XXX	Intergen	-0.162278	0.971501	0.359498	NA
182	Intergen_0265	17	CP001363	347254	347658	+	405	XXX	Intergen	-0.362658	0.777981	-0.209195	0.798266
183	Intergen_0266	3	CP001363	348481	348559	+	79	XXX	Intergen	-0.0616014	0.986832	-0.519409	NA
184	Intergen_0267	30	CP001363	348821	349294	+	474	XXX	Intergen	0.141375	0.913024	-0.216099	0.726433
185	Intergen_0268	13	CP001363	350243	350358	+	116	XXX	Intergen	0.0992087	0.966451	-0.112825	0.899564
186	Intergen_0269	1	CP001363	351298	351321	+	24	XXX	Intergen	0.438709	0.931398	0.0894235	NA
187	Intergen_0270	5	CP001363	351451	351627	+	177	XXX	Intergen	0.0114702	0.996211	0.246037	NA
188	Intergen_0271	3	CP001363	352036	352119	+	84	XXX	Intergen	-0.201806	0.97717	-0.710443	NA
189	Intergen_0272	9	CP001363	352228	352405	+	178	XXX	Intergen	0.0585194	0.97717	-0.0321954	0.981734
190	Intergen_0273	2	CP001363	353174	353281	+	108	XXX	Intergen	-1.5822	0.560716	0.332028	NA
191	Intergen_0274	5	CP001363	355727	355965	+	239	XXX	Intergen	0.2463	0.919507	-0.542874	NA
192	Intergen_0275	5	CP001363	356545	356756	+	212	XXX	Intergen	-0.0557619	0.986436	0.257891	0.820785
193	Intergen_0276	2	CP001363	358236	358484	+	249	XXX	Intergen	-0.0501707	0.991013	0.371946	0.744541
194	Intergen_0277	37	CP001363	359541	359758	+	218	XXX	Intergen	-0.252283	0.80865	-0.264758	0.612152
195	Intergen_0278	3	CP001363	361503	361657	+	155	XXX	Intergen	0.40126	NA	0.479938	NA
196	Intergen_0279	1	CP001363	363116	363363	+	248	XXX	Intergen	0.70894	NA	0.47757	NA
197	Intergen_0280	1	CP001363	363823	363910	+	88	XXX	Intergen	-2.07137	NA	-3.09825	NA
198	Intergen_0282	8	CP001363	365615	365664	+	50	XXX	Intergen	0.127675	0.939568	0.237159	0.720716
199	Intergen_0286	3	CP001363	369366	369480	+	115	XXX	Intergen	0.41234	0.944265	0.194886	NA
200	Intergen_0287	24	CP001363	369557	369881	+	325	XXX	Intergen	0.0741417	0.953239	0.13112	0.771198
201	Intergen_0288	6	CP001363	371315	371423	+	109	XXX	Intergen	-0.0640166	0.984655	0.156991	0.90595
202	Intergen_0289	12	CP001363	371748	372093	+	346	XXX	Intergen	-0.285746	0.879405	-0.181911	0.844846
203	Intergen_0290	2	CP001363	373327	373457	+	131	XXX	Intergen	0.472649	NA	-0.126681	NA
204	Intergen_0293	47	CP001363	378531	379220	+	690	XXX	Intergen	-0.0951673	0.940365	-0.130448	0.789497
205	Intergen_0294	14	CP001363	379620	379665	+	46	XXX	Intergen	0.253836	0.928655	-0.335726	NA
206	Intergen_0295	10	CP001363	385033	385093	+	61	XXX	Intergen	0.398549	0.775728	0.194377	0.853689
207	Intergen_0296	3	CP001363	385631	385732	+	102	XXX	Intergen	-1.15405	NA	-0.722186	NA
208	Intergen_0297	3	CP001363	385844	386263	+	420	XXX	Intergen	0.542349	0.92534	0.855812	NA
209	Intergen_0298	46	CP001363	387502	387800	+	299	XXX	Intergen	-0.234138	0.856461	-0.2001	0.773967
210	Intergen_0299	8	CP001363	389376	389474	+	99	XXX	Intergen	-0.213725	0.928584	0.223636	0.8378
211	Intergen_0300	10	CP001363	390680	390801	+	122	XXX	Intergen	-0.239535	0.949267	-0.617169	NA
212	Intergen_0301	6	CP001363	390940	391080	+	141	XXX	Intergen	-2.45675	NA	-3.47864	NA
213	Intergen_0302	8	CP001363	391606	391748	+	143	XXX	Intergen	0.553899	0.897497	-1.75393	NA
214	Intergen_0303	1	CP001363	392391	392400	+	10	XXX	Intergen	-2.22841	NA	0.125735	NA
215	Intergen_0304	1	CP001363	392626	392682	+	57	XXX	Intergen	-0.425682	NA	0.620777	NA
216	Intergen_0305	2	CP001363	393043	393111	+	69	XXX	Intergen	0.17689	0.972586	-0.342142	NA
217	Intergen_0309	2	CP001363	401542	401552	+	11	XXX	Intergen	-0.0197926	0.996211	-0.395238	NA
218	Intergen_0314	8	CP001363	408965	409083	+	119	XXX	Intergen	0.242357	0.879378	-0.152774	0.868302
219	Intergen_0315	5	CP001363	409343	409458	+	116	XXX	Intergen	-0.731399	0.655287	-0.288721	0.817179
220	Intergen_0319	1	CP001363	415465	415504	+	40	XXX	Intergen	-0.802792	NA	-1.80013	NA
221	Intergen_0320	1	CP001363	416138	416368	+	231	XXX	Intergen	2.23104	NA	-0.0986873	NA
222	Intergen_0321	3	CP001363	416645	416779	+	135	XXX	Intergen	-0.40837	0.871703	-0.0368744	NA
223	Intergen_0324	2	CP001363	419558	419679	+	122	XXX	Intergen	-0.303521	0.96909	0.467359	NA
224	Intergen_0327	1	CP001363	424268	424370	+	103	XXX	Intergen	0.420542	0.934	-0.0313123	NA
225	Intergen_0328	9	CP001363	425346	425564	+	219	XXX	Intergen	0.0131816	0.996211	-0.0860611	0.937681
226	Intergen_0329	3	CP001363	425828	425857	+	30	XXX	Intergen	-0.181123	0.978551	-0.58214	NA
227	Intergen_0330	7	CP001363	428795	428879	+	85	XXX	Intergen	-0.434392	0.849132	0.0717509	0.966059
228	Intergen_0331	12	CP001363	429504	429547	+	44	XXX	Intergen	-0.00271986	0.998472	0.0630442	0.966656
229	Intergen_0332	3	CP001363	430679	430750	+	72	XXX	Intergen	0.0807497	0.97717	-0.255623	0.816767
230	Intergen_0336	5	CP001363	433828	433994	+	167	XXX	Intergen	-0.449536	0.655287	-0.0246235	0.985945
231	Intergen_0338	3	CP001363	435331	435407	+	77	XXX	Intergen	-0.34999	0.903797	-0.500629	NA
232	Intergen_0339	3	CP001363	436122	436289	+	168	XXX	Intergen	-0.430096	0.853354	0.376912	0.701728
233	Intergen_0340	11	CP001363	437502	437619	+	118	XXX	Intergen	0.178483	0.912252	-0.131863	0.881156
234	Intergen_0341	38	CP001363	437743	437791	+	49	XXX	Intergen	0.232213	0.645041	0.100147	0.826272
235	Intergen_0343	27	CP001363	438244	438409	+	166	XXX	Intergen	-0.462626	0.263506	-0.113904	0.826272
236	Intergen_0349	10	CP001363	442302	442551	+	250	XXX	Intergen	-0.598015	0.477289	-0.41315	0.535915
237	Intergen_0350	2	CP001363	443230	443299	+	70	XXX	Intergen	0.74896	0.600315	0.162691	NA
238	Intergen_0351	1	CP001363	443585	443621	+	37	XXX	Intergen	0.119773	0.978551	-0.1896	NA
239	Intergen_0354	3	CP001363	446762	446933	+	172	XXX	Intergen	-0.0475245	0.991013	-0.256075	NA
240	Intergen_0355	1	CP001363	451274	451314	+	41	XXX	Intergen	0.753531	0.853354	-0.17506	NA
241	Intergen_0356	1	CP001363	451447	451487	+	41	XXX	Intergen	0.0822183	0.994498	-0.350153	NA
242	Intergen_0357	1	CP001363	452178	452246	+	69	XXX	Intergen	-0.403806	NA	-1.39697	NA
243	Intergen_0358	4	CP001363	453543	453754	+	212	XXX	Intergen	-0.350392	0.903366	-0.123637	NA
244	Intergen_0359	1	CP001363	453905	453950	+	46	XXX	Intergen	0.0974723	0.986832	0.3529	NA
245	Intergen_0360	7	CP001363	455271	455344	+	74	XXX	Intergen	0.342341	0.745356	0.328232	0.563112
246	Intergen_0361	7	CP001363	456716	456876	+	161	XXX	Intergen	-0.0693473	0.974181	-0.0731355	0.93904
247	Intergen_0363	3	CP001363	459369	459577	+	209	XXX	Intergen	-0.117848	0.97717	0.511477	NA
248	Intergen_0364	2	CP001363	460160	460252	+	93	XXX	Intergen	-1.51518	0.739819	-0.426504	NA
249	Intergen_0365	1	CP001363	461318	461339	+	22	XXX	Intergen	-0.261218	0.968325	0.0693067	NA
250	Intergen_0370	13	CP001363	465854	466000	+	147	XXX	Intergen	0.0414016	0.978851	0.0940182	0.888827
251	Intergen_0371	1	CP001363	466367	466391	+	25	XXX	Intergen	-0.470371	0.942763	0.301152	NA
252	Intergen_0372	8	CP001363	467085	467253	+	169	XXX	Intergen	-0.20142	0.91	0.0160704	0.989404
253	Intergen_0373	1	CP001363	467602	467630	+	29	XXX	Intergen	0.194618	0.975116	0.387538	NA
254	Intergen_0374	1	CP001363	467847	468229	+	383	XXX	Intergen	-1.47297	NA	0.0593146	NA
255	Intergen_0379	3	CP001363	472640	472717	+	78	XXX	Intergen	-0.83483	0.870382	-0.278233	NA
256	Intergen_0381	1	CP001363	475267	475322	+	56	XXX	Intergen	0.170505	0.975757	0.378582	NA
257	Intergen_0383	11	CP001363	478352	478560	+	209	XXX	Intergen	-0.197662	0.844449	-0.321033	0.418071
258	Intergen_0385	4	CP001363	482826	482830	+	5	XXX	Intergen	-0.300127	0.887954	0.0351797	0.984531
259	Intergen_0386	2	CP001363	483845	484041	+	197	XXX	Intergen	-0.525672	0.842927	-0.26482	NA
260	Intergen_0390	3	CP001363	488385	488509	+	125	XXX	Intergen	0.00151098	0.999076	0.0472995	NA
261	Intergen_0392	22	CP001363	490413	490948	+	536	XXX	Intergen	0.198933	0.824626	0.164462	0.744541
262	Intergen_0394	5	CP001363	493966	494046	+	81	XXX	Intergen	-0.273496	0.878797	-0.162078	0.871361
263	Intergen_0397	16	CP001363	498841	499292	+	452	XXX	Intergen	-0.311518	0.745383	0.074124	0.93072
264	Intergen_0399	1	CP001363	501391	501467	+	77	XXX	Intergen	0.6162	0.871282	0.0289636	NA
265	Intergen_0400	2	CP001363	501654	501693	+	40	XXX	Intergen	0.464051	0.853403	-0.144247	NA
266	Intergen_0402	6	CP001363	502167	502357	+	191	XXX	Intergen	0.10249	0.966451	-0.13014	0.888827
267	Intergen_0403	3	CP001363	503657	503902	+	246	XXX	Intergen	-0.234362	0.958158	-0.261889	NA
268	Intergen_0404	4	CP001363	504527	504669	+	143	XXX	Intergen	0.0325079	0.996211	-0.195503	NA
269	Intergen_0405	3	CP001363	506050	506234	+	185	XXX	Intergen	-1.4345	0.760538	-1.45422	NA
270	Intergen_0406	14	CP001363	508590	508797	+	208	XXX	Intergen	0.0620998	0.969926	0.0577134	0.929251
271	Intergen_0407	10	CP001363	509071	509360	+	290	XXX	Intergen	-0.315043	0.802686	0.263293	0.681864
272	Intergen_0408	5	CP001363	511757	511859	+	103	XXX	Intergen	-0.418114	0.869971	0.0398318	NA
273	Intergen_0409	3	CP001363	512259	512363	+	105	XXX	Intergen	0.684819	0.818929	0.605092	NA
274	Intergen_0410	1	CP001363	513060	513123	+	64	XXX	Intergen	0.110205	0.986436	-0.626196	NA
275	Intergen_0411	2	CP001363	514825	514924	+	100	XXX	Intergen	-1.0647	0.463288	-0.0348875	NA
276	Intergen_0412	1	CP001363	515744	515791	+	48	XXX	Intergen	-0.000862064	0.999714	-0.208411	NA
277	Intergen_0414	3	CP001363	521006	521217	+	212	XXX	Intergen	-0.40052	0.902122	-0.567261	NA
278	Intergen_0416	2	CP001363	522875	522973	+	99	XXX	Intergen	-0.20923	0.966451	0.274244	NA
279	Intergen_0417	2	CP001363	523835	524048	+	214	XXX	Intergen	0.997097	0.739819	0.881649	NA
280	Intergen_0418	5	CP001363	524619	524650	+	32	XXX	Intergen	-0.125766	0.970027	-0.454889	0.612631
281	Intergen_0420	7	CP001363	526822	527045	+	224	XXX	Intergen	0.165171	0.902122	0.319131	0.455253
282	Intergen_0422	7	CP001363	527453	527507	+	55	XXX	Intergen	0.294851	0.87454	-0.161136	0.887108
283	Intergen_0423	6	CP001363	527979	528094	+	116	XXX	Intergen	0.0568065	0.984655	0.36981	0.686149
284	Intergen_0424	35	CP001363	528647	528824	+	178	XXX	Intergen	-0.224763	0.682603	-0.209624	0.513598
285	Intergen_0426	66	CP001363	529446	529940	+	495	XXX	Intergen	0.0515722	0.957994	0.051247	0.892691
286	Intergen_0427	1	CP001363	533091	533112	+	22	XXX	Intergen	0.772148	NA	0.122069	NA
287	Intergen_0428	2	CP001363	534307	534447	+	141	XXX	Intergen	-0.18869	0.970712	0.19938	NA
288	Intergen_0430	2	CP001363	538583	538623	+	41	XXX	Intergen	-0.645492	0.800501	-0.278427	NA
289	Intergen_0431	5	CP001363	539560	539628	+	69	XXX	Intergen	0.123766	0.935215	-0.127253	0.871361
290	Intergen_0433	4	CP001363	540326	540405	+	80	XXX	Intergen	0.413447	0.867118	0.262409	NA
291	Intergen_0434	6	CP001363	540784	540935	+	152	XXX	Intergen	0.0183977	0.996211	-0.0179823	0.99038
292	Intergen_0436	1	CP001363	543530	543574	+	45	XXX	Intergen	-1.58117	0.620712	-0.313516	NA
293	Intergen_0437	1	CP001363	544510	544595	+	86	XXX	Intergen	-0.402628	0.928655	-0.484232	NA
294	Intergen_0438	3	CP001363	546495	546596	+	102	XXX	Intergen	-0.0870079	0.976943	0.249494	0.796866
295	Intergen_0443	1	CP001363	552721	552797	+	77	XXX	Intergen	-2.08893	NA	-3.1014	NA
296	Intergen_0445	2	CP001363	554156	554327	+	172	XXX	Intergen	-1.04047	0.702006	-0.322152	NA
297	Intergen_0446	8	CP001363	555981	556096	+	116	XXX	Intergen	-0.102357	0.972449	-0.069847	0.957054
298	Intergen_0447	3	CP001363	556577	556777	+	201	XXX	Intergen	-0.295671	0.917519	-0.28055	NA
299	Intergen_0448	7	CP001363	557573	557657	+	85	XXX	Intergen	-0.320394	0.903797	-0.295014	NA
300	Intergen_0449	8	CP001363	558486	558638	+	153	XXX	Intergen	-0.199327	0.919507	-0.114362	0.908797
301	Intergen_0450	3	CP001363	561141	561249	+	109	XXX	Intergen	0.597598	0.791364	0.352566	NA
302	Intergen_0451	27	CP001363	563034	563179	+	146	XXX	Intergen	0.064041	0.964487	-0.0284087	0.966059
303	Intergen_0453	1	CP001363	565564	565622	+	59	XXX	Intergen	1.40078	0.27372	-0.0193819	NA
304	Intergen_0454	8	CP001363	566394	566547	+	154	XXX	Intergen	0.238208	0.92338	-0.171695	NA
305	Intergen_0456	2	CP001363	571651	571805	+	155	XXX	Intergen	-0.402505	0.903396	-0.219835	NA
306	Intergen_0458	1	CP001363	574342	574379	+	38	XXX	Intergen	-0.650688	NA	0.974235	NA
307	Intergen_0460	2	CP001363	576471	576696	+	226	XXX	Intergen	0.462185	0.857665	0.51515	NA
308	Intergen_0462	1	CP001363	578077	578160	+	84	XXX	Intergen	-2.99015	NA	-0.570835	NA
309	Intergen_0463	3	CP001363	579943	579954	+	12	XXX	Intergen	-2.3411	NA	-0.379359	NA
310	Intergen_0464	1	CP001363	580732	580831	+	100	XXX	Intergen	0.0725365	NA	-0.958403	NA
311	Intergen_0465	24	CP001363	581711	581775	+	65	XXX	Intergen	-0.154207	0.906519	-0.0447314	0.953929
312	Intergen_0467	6	CP001363	584574	584651	+	78	XXX	Intergen	0.521308	0.803008	-0.0249035	NA
313	Intergen_0468	1	CP001363	586014	586071	+	58	XXX	Intergen	-0.264201	NA	-0.451326	NA
314	Intergen_0469	3	CP001363	587371	587392	+	22	XXX	Intergen	1.26508	0.749943	-1.18863	NA
315	Intergen_0473	30	CP001363	591724	592053	+	330	XXX	Intergen	0.0830141	0.964546	-0.12901	0.833153
316	Intergen_0476	1	CP001363	596706	596745	+	40	XXX	Intergen	NA	NA	NA	NA
317	Intergen_0479	1	CP001363	601215	601257	+	43	XXX	Intergen	-1.76376	NA	-0.605019	NA
318	Intergen_0481	1	CP001363	604263	604315	+	53	XXX	Intergen	0.504945	NA	-0.521778	NA
319	Intergen_0482	7	CP001363	604556	604823	+	268	XXX	Intergen	-0.305122	0.919786	-0.315157	NA
320	Intergen_0483	5	CP001363	605367	605441	+	75	XXX	Intergen	0.277161	0.871703	0.00810119	0.99385
321	Intergen_0484	1	CP001363	605976	606018	+	43	XXX	Intergen	0.404066	0.952692	0.542995	NA
322	Intergen_0488	1	CP001363	610905	610949	+	45	XXX	Intergen	-0.349297	0.966439	0.509752	NA
323	Intergen_0489	10	CP001363	611583	612185	+	603	XXX	Intergen	0.345488	0.937302	0.271496	NA
324	Intergen_0490	2	CP001363	612909	612926	+	18	XXX	Intergen	0.318332	0.952972	0.229046	NA
325	Intergen_0491	12	CP001363	613239	613399	+	161	XXX	Intergen	-0.234639	0.934094	-0.651749	NA
326	Intergen_0493	1	CP001363	614190	614251	+	62	XXX	Intergen	0.295289	0.970712	0.172071	NA
327	Intergen_0494	10	CP001363	615112	615282	+	171	XXX	Intergen	-0.193633	0.929607	-0.0858045	0.942289
328	Intergen_0495	5	CP001363	615442	615497	+	56	XXX	Intergen	0.228438	0.902122	0.0677127	0.954158
329	Intergen_0496	7	CP001363	618417	618677	+	261	XXX	Intergen	-0.195742	0.90963	-0.00475372	0.994302
330	Intergen_0497	6	CP001363	618751	618838	+	88	XXX	Intergen	0.199189	0.944265	0.304081	0.796319
331	Intergen_0498	5	CP001363	619085	619283	+	199	XXX	Intergen	-0.0285845	0.995581	-0.174583	NA
332	Intergen_0499	3	CP001363	619614	619736	+	123	XXX	Intergen	0.0493399	0.995581	0.499961	NA
333	Intergen_0503	4	CP001363	623314	623391	+	78	XXX	Intergen	-0.0431631	0.991845	0.413073	0.657138
334	Intergen_0504	5	CP001363	624568	624892	+	325	XXX	Intergen	-0.702738	0.654468	-0.0844351	0.95647
335	Intergen_0505	6	CP001363	626288	626328	+	41	XXX	Intergen	0.00545887	0.997419	0.235019	0.777211
336	Intergen_0506	5	CP001363	627577	627602	+	26	XXX	Intergen	-0.262515	0.948065	0.21888	NA
337	Intergen_0507	10	CP001363	627789	627886	+	98	XXX	Intergen	0.376215	0.811095	0.121992	0.919555
338	Intergen_0508	5	CP001363	629858	630023	+	166	XXX	Intergen	0.0356439	0.99246	0.195212	0.846707
339	Intergen_0509	3	CP001363	632754	632880	+	127	XXX	Intergen	-0.152071	0.977409	0.37233	NA
340	Intergen_0510	10	CP001363	633868	633933	+	66	XXX	Intergen	0.370097	0.809118	0.118532	0.923431
341	Intergen_0511	2	CP001363	634978	635009	+	32	XXX	Intergen	-0.0713373	0.994498	0.729758	NA
342	Intergen_0513	3	CP001363	637523	637721	+	199	XXX	Intergen	-0.347207	0.917519	-0.288625	NA
343	Intergen_0515	7	CP001363	639422	639576	+	155	XXX	Intergen	0.396654	0.800624	-0.00813774	0.994022
344	Intergen_0516	2	CP001363	639685	639709	+	25	XXX	Intergen	0.399026	0.890179	0.24085	NA
345	Intergen_0520	2	CP001363	642207	642251	+	45	XXX	Intergen	-0.551104	0.903797	-0.0994526	NA
346	Intergen_0521	1	CP001363	644636	644695	+	60	XXX	Intergen	-1.12243	0.828071	-0.828905	NA
347	Intergen_0522	1	CP001363	645911	645940	+	30	XXX	Intergen	1.71398	NA	1.05331	NA
348	Intergen_0523	13	CP001363	650041	650289	+	249	XXX	Intergen	0.0244365	0.993086	-0.0193638	0.989404
349	Intergen_0524	5	CP001363	651427	651478	+	52	XXX	Intergen	0.612163	0.653527	0.0588274	NA
350	Intergen_0526	4	CP001363	655622	655683	+	62	XXX	Intergen	0.173215	0.915148	-0.0570025	0.957535
351	Intergen_0527	8	CP001363	656641	656948	+	308	XXX	Intergen	-0.259944	0.853354	-0.218552	0.765083
352	Intergen_0533	5	CP001363	665459	665584	+	126	XXX	Intergen	-0.358791	0.891025	0.159786	0.901586
353	Intergen_0534	6	CP001363	668572	668736	+	165	XXX	Intergen	0.472331	0.913024	0.458352	NA
354	Intergen_0535	35	CP001363	669640	669955	+	316	XXX	Intergen	0.115625	0.913024	0.0383397	0.953929
355	Intergen_0536	11	CP001363	670703	671142	+	440	XXX	Intergen	-0.09211	0.968325	0.227334	0.732899
356	Intergen_0537	6	CP001363	671707	671830	+	124	XXX	Intergen	0.184997	0.944418	-0.0131378	0.991599
357	Intergen_0538	38	CP001363	673514	673844	+	331	XXX	Intergen	-0.122895	0.903797	-0.0213606	0.981127
358	Intergen_0539	1	CP001363	677801	677867	+	67	XXX	Intergen	-0.198421	0.977481	0.249303	NA
359	Intergen_0540	1	CP001363	679758	679839	+	82	XXX	Intergen	-1.34075	NA	-0.532185	NA
360	Intergen_0545	3	CP001363	688139	688330	+	192	XXX	Intergen	-1.20482	NA	-1.26875	NA
361	Intergen_0546	2	CP001363	688514	688522	+	9	XXX	Intergen	0.00707228	NA	0.297715	NA
362	Intergen_0547	2	CP001363	690834	690886	+	53	XXX	Intergen	0.237324	0.956083	-0.00573062	NA
363	Intergen_0548	8	CP001363	692273	692332	+	60	XXX	Intergen	0.111275	0.972586	0.462641	0.576391
364	Intergen_0549	19	CP001363	692444	692650	+	207	XXX	Intergen	-0.0795912	0.973558	0.0145547	0.99064
365	Intergen_0552	4	CP001363	694062	694151	+	90	XXX	Intergen	0.0208108	0.996211	-0.14677	NA
366	Intergen_0553	1	CP001363	694941	694968	+	28	XXX	Intergen	-0.984732	0.852824	0.0811175	NA
367	Intergen_0555	1	CP001363	696324	696363	+	40	XXX	Intergen	-1.7086	NA	-2.71421	NA
368	Intergen_0557	4	CP001363	697483	697583	+	101	XXX	Intergen	0.419554	0.870382	0.50718	NA
369	Intergen_0558	5	CP001363	697728	697783	+	56	XXX	Intergen	-0.237888	0.973558	-0.657347	NA
370	Intergen_0559	7	CP001363	698789	698896	+	108	XXX	Intergen	-0.692367	0.749943	0.0922768	NA
371	Intergen_0560	3	CP001363	700109	700127	+	19	XXX	Intergen	-0.432415	0.864095	-0.256081	NA
372	Intergen_0561	2	CP001363	701394	701403	+	10	XXX	Intergen	-0.487028	0.912252	-0.63313	NA
373	Intergen_0562	1	CP001363	704421	704450	+	30	XXX	Intergen	-0.128851	0.983877	-0.0738209	NA
374	Intergen_0563	3	CP001363	705240	705567	+	328	XXX	Intergen	-0.199064	0.913715	0.125235	0.892691
375	Intergen_0568	24	CP001363	713971	714019	+	49	XXX	Intergen	0.0553468	0.97717	0.00174806	0.996816
376	Intergen_0569	7	CP001363	714974	715040	+	67	XXX	Intergen	0.144813	0.944502	-0.111581	0.91154
377	Intergen_0570	4	CP001363	716970	717061	+	92	XXX	Intergen	-0.174015	0.966451	-0.306764	NA
378	Intergen_0571	3	CP001363	717536	717573	+	38	XXX	Intergen	-0.391937	0.924023	-0.0242484	NA
379	Intergen_0575	1	CP001363	724710	724784	+	75	XXX	Intergen	0.173876	0.967712	-0.414838	NA
380	Intergen_0577	3	CP001363	726991	727106	+	116	XXX	Intergen	0.742248	0.772487	0.593678	NA
381	Intergen_0579	5	CP001363	730597	730668	+	72	XXX	Intergen	-0.326771	0.913024	-0.775901	NA
382	Intergen_0584	10	CP001363	736409	736551	+	143	XXX	Intergen	0.0770023	0.973558	0.325146	0.607253
383	Intergen_0585	3	CP001363	737728	737793	+	66	XXX	Intergen	-0.322741	0.873767	0.29148	0.757731
384	Intergen_0586	4	CP001363	738370	738504	+	135	XXX	Intergen	0.217563	0.958873	-0.0596226	NA
385	Intergen_0587	3	CP001363	738580	738622	+	43	XXX	Intergen	0.311979	0.944502	-0.593754	NA
386	Intergen_0588	1	CP001363	738698	738743	+	46	XXX	Intergen	-0.0666907	0.986436	0.218106	NA
387	Intergen_0594	10	CP001363	741101	741389	+	289	XXX	Intergen	0.139866	0.935215	0.0505514	0.962473
388	Intergen_0595	2	CP001363	742143	742188	+	46	XXX	Intergen	-0.14904	0.976943	-0.580625	NA
389	Intergen_0596	2	CP001363	744569	744627	+	59	XXX	Intergen	-0.248205	0.968325	-0.5201	NA
390	Intergen_0598	6	CP001363	745596	745754	+	159	XXX	Intergen	0.035544	0.99246	-0.24435	0.830637
391	Intergen_0600	3	CP001363	749586	749620	+	35	XXX	Intergen	0.514822	0.853354	-0.0390514	NA
392	Intergen_0601	13	CP001363	749735	749863	+	129	XXX	Intergen	0.190968	0.924899	-0.204381	0.8378
393	Intergen_0602	2	CP001363	751438	751486	+	49	XXX	Intergen	-0.580019	0.911767	0.271904	NA
394	Intergen_0604	7	CP001363	753173	753222	+	50	XXX	Intergen	-0.00167037	0.998555	0.163473	0.86224
395	Intergen_0605	1	CP001363	755753	755849	+	97	XXX	Intergen	0.498821	0.935215	-0.377002	NA
396	Intergen_0606	3	CP001363	756777	756890	+	114	XXX	Intergen	0.16051	0.973558	0.204617	NA
397	Intergen_0607	1	CP001363	757344	757441	+	98	XXX	Intergen	-1.06755	NA	-0.0982218	NA
398	Intergen_0608	2	CP001363	757592	757624	+	33	XXX	Intergen	-0.130776	0.97717	-0.292346	NA
399	Intergen_0609	3	CP001363	758255	758317	+	63	XXX	Intergen	-0.761424	0.655287	-0.910452	NA
400	Intergen_0612	12	CP001363	759504	759654	+	151	XXX	Intergen	0.152854	0.913715	0.157693	0.816767
401	Intergen_0614	1	CP001363	761896	762009	+	114	XXX	Intergen	-0.0796341	NA	-0.0313518	NA
402	Intergen_0615	2	CP001363	762496	762559	+	64	XXX	Intergen	0.447729	0.902122	0.365007	NA
403	Intergen_0616	2	CP001363	766075	766192	+	118	XXX	Intergen	-2.08955	NA	-0.13142	NA
404	Intergen_0617	12	CP001363	766319	766471	+	153	XXX	Intergen	-0.0679047	0.978551	-0.205895	0.834336
405	Intergen_0618	5	CP001363	766586	766835	+	250	XXX	Intergen	-0.338265	0.907067	-0.0109177	NA
406	Intergen_0620	1	CP001363	772833	772852	+	20	XXX	Intergen	0.309733	NA	0.778756	NA
407	Intergen_0621	1	CP001363	774730	774957	+	228	XXX	Intergen	0.209757	0.975757	0.568827	NA
408	Intergen_0622	5	CP001363	775165	775274	+	110	XXX	Intergen	0.0607592	0.977481	-0.150923	0.867939
409	Intergen_0623	2	CP001363	776697	776734	+	38	XXX	Intergen	0.479998	0.929878	-0.381764	NA
410	Intergen_0624	6	CP001363	778217	778544	+	328	XXX	Intergen	0.434021	0.826066	0.423016	0.680729
411	Intergen_0625	1	CP001363	779289	779303	+	15	XXX	Intergen	-0.779198	0.871282	-0.13672	NA
412	Intergen_0626	18	CP001363	781611	781933	+	323	XXX	Intergen	-0.112922	0.971501	-0.0372756	0.984163
413	Intergen_0628	1	CP001363	782692	783150	+	459	XXX	Intergen	-1.74683	NA	0.394625	NA
414	Intergen_0629	22	CP001363	784229	784513	+	285	XXX	Intergen	0.0381517	0.983877	0.0414517	0.966656
415	Intergen_0633	2	CP001363	791190	791381	+	192	XXX	Intergen	1.01922	NA	2.04483	NA
416	Intergen_0635	9	CP001363	794169	794235	+	67	XXX	Intergen	-0.065014	0.983877	0.0806484	0.952634
417	Intergen_0636	5	CP001363	794374	794421	+	48	XXX	Intergen	0.266674	0.913024	0.337919	0.755489
418	Intergen_0637	1	CP001363	795214	795267	+	54	XXX	Intergen	0.277239	0.965253	0.0601294	NA
419	Intergen_0638	1	CP001363	796315	796450	+	136	XXX	Intergen	0.153388	0.97717	0.0577702	NA
420	Intergen_0639	11	CP001363	798081	798488	+	408	XXX	Intergen	-0.31554	0.913024	-0.270221	NA
421	Intergen_0641	9	CP001363	801719	802241	+	523	XXX	Intergen	0.222566	0.911455	0.297877	0.737103
422	Intergen_0642	1	CP001363	805044	805057	+	14	XXX	Intergen	-0.155132	0.983572	-0.413001	NA
423	Intergen_0643	1	CP001363	806267	806407	+	141	XXX	Intergen	-0.393585	NA	-0.818622	NA
424	Intergen_0645	52	CP001363	808598	809818	+	1221	XXX	Intergen	0.0317753	0.983877	-0.210157	0.686149
425	Intergen_0648	3	CP001363	812750	812763	+	14	XXX	Intergen	-1.60326	0.693851	-2.63109	NA
426	Intergen_0649	15	CP001363	813296	813523	+	228	XXX	Intergen	-0.629128	0.218126	0.0227187	0.984531
427	Intergen_0651	4	CP001363	816338	816460	+	123	XXX	Intergen	-0.161257	0.975011	-0.81821	NA
428	Intergen_0655	4	CP001363	819351	819481	+	131	XXX	Intergen	0.127549	NA	0.58192	NA
429	Intergen_0656	1	CP001363	819637	819685	+	49	XXX	Intergen	-0.307178	NA	-0.0617193	NA
430	Intergen_0657	5	CP001363	819762	819895	+	134	XXX	Intergen	-0.649936	0.772487	-0.481414	NA
431	Intergen_0658	1	CP001363	819972	820226	+	255	XXX	Intergen	0.997464	0.843942	1.17016	NA
432	Intergen_0659	6	CP001363	820323	820574	+	252	XXX	Intergen	-0.0252148	0.994498	0.229011	0.796866
433	Intergen_0661	3	CP001363	823298	823407	+	110	XXX	Intergen	-0.267891	0.945257	-0.418833	NA
434	Intergen_0662	5	CP001363	823795	824113	+	319	XXX	Intergen	-0.0890245	0.978551	0.110286	0.93993
435	Intergen_0663	11	CP001363	825167	825259	+	93	XXX	Intergen	-0.0867012	0.971501	-0.0761461	0.938721
436	Intergen_0664	2	CP001363	825806	825819	+	14	XXX	Intergen	2.15409	NA	-3.05833	NA
437	Intergen_0665	3	CP001363	826666	826794	+	129	XXX	Intergen	0.72402	NA	-0.298273	NA
438	Intergen_0670	2	CP001363	833561	833678	+	118	XXX	Intergen	0.436459	0.930718	0.303413	NA
439	Intergen_0671	7	CP001363	834378	834756	+	379	XXX	Intergen	0.155447	0.966439	0.15688	0.910646
440	Intergen_0672	3	CP001363	836613	836702	+	90	XXX	Intergen	-0.0929836	0.975805	0.0166908	0.990841
441	Intergen_0676	5	CP001363	841938	842159	+	222	XXX	Intergen	0.482955	0.749943	0.309139	0.777284
442	Intergen_0681	4	CP001363	845849	846014	+	166	XXX	Intergen	-0.613593	0.893121	-0.0340689	NA
443	Intergen_0682	4	CP001363	849358	849520	+	163	XXX	Intergen	0.309689	0.853403	-0.0610052	0.966402
444	Intergen_0683	2	CP001363	850517	850659	+	143	XXX	Intergen	0.299108	0.913024	0.741884	0.313421
445	Intergen_0684	2	CP001363	851944	852180	+	237	XXX	Intergen	-0.901087	0.851094	0.729736	NA
446	Intergen_0686	2	CP001363	855113	855308	+	196	XXX	Intergen	-0.118949	0.97717	-0.311244	NA
447	Intergen_0688	6	CP001363	859078	859134	+	57	XXX	Intergen	-0.599174	0.563588	0.126818	0.899564
448	Intergen_0691	1	CP001363	864494	864549	+	56	XXX	Intergen	0.60822	0.913024	1.16533	NA
449	Intergen_0692	9	CP001363	866796	867103	+	308	XXX	Intergen	-0.451215	0.789165	-0.0159811	0.990841
450	Intergen_0694	2	CP001363	869583	869673	+	91	XXX	Intergen	0.253613	0.947817	0.18837	NA
451	Intergen_0695	6	CP001363	870583	870978	+	396	XXX	Intergen	0.0673078	0.985737	0.0156668	NA
452	Intergen_0697	2	CP001363	873683	873729	+	47	XXX	Intergen	-0.294124	NA	-1.06353	NA
453	Intergen_0698	5	CP001363	874435	874478	+	44	XXX	Intergen	-0.241308	0.917282	-0.0534896	0.9792
454	Intergen_0699	48	CP001363	875083	875291	+	209	XXX	Intergen	0.0942695	0.91	-0.167652	0.607253
455	Intergen_0701	2	CP001363	876632	876638	+	7	XXX	Intergen	0.76258	0.892134	0.338621	NA
456	Intergen_0702	1	CP001363	880161	880292	+	132	XXX	Intergen	0.638801	0.785443	0.558479	NA
457	Intergen_0703	3	CP001363	886409	886637	+	229	XXX	Intergen	0.623921	0.62677	0.385242	0.712301
458	Intergen_0705	1	CP001363	890355	890383	+	29	XXX	Intergen	-1.4652	0.749943	-0.733138	NA
459	Intergen_0709	2	CP001363	897173	897315	+	143	XXX	Intergen	0.802894	0.77061	-1.0038	NA
460	Intergen_0710	6	CP001363	898182	898538	+	357	XXX	Intergen	-0.280862	0.903797	0.258148	0.791594
461	Intergen_0714	1	CP001363	900507	900585	+	79	XXX	Intergen	0.0530056	0.993971	-0.494135	NA
462	Intergen_0717	1	CP001363	903138	903322	+	185	XXX	Intergen	-0.779498	0.805208	-1.11837	NA
463	Intergen_0719	18	CP001363	905870	906087	+	218	XXX	Intergen	0.11404	0.935215	0.144332	0.810451
464	Intergen_0720	48	CP001363	907681	908135	+	455	XXX	Intergen	0.131837	0.857665	0.0304834	0.952634
465	Intergen_0721	2	CP001363	909033	909060	+	28	XXX	Intergen	-0.664064	0.871282	-0.4782	NA
466	Intergen_0722	5	CP001363	909781	909984	+	204	XXX	Intergen	0.534091	0.677776	0.0525288	0.980295
467	Intergen_0723	1	CP001363	911251	911395	+	145	XXX	Intergen	0.145738	0.973558	0.275445	NA
468	Intergen_0724	2	CP001363	912322	912398	+	77	XXX	Intergen	0.106288	0.982653	-0.077868	NA
469	Intergen_0726	2	CP001363	915737	915877	+	141	XXX	Intergen	0.157764	0.970583	0.197845	NA
470	Intergen_0729	2	CP001363	921025	921056	+	32	XXX	Intergen	0.889861	0.6649	-0.407587	NA
471	Intergen_0733	4	CP001363	926521	926621	+	101	XXX	Intergen	0.818226	0.825185	-0.728355	NA
472	Intergen_0734	28	CP001363	926763	926969	+	207	XXX	Intergen	0.0102789	0.996211	0.220165	0.568944
473	Intergen_0738	17	CP001363	930936	931102	+	167	XXX	Intergen	-0.327161	0.859702	-0.411153	0.606751
474	Intergen_0741	40	CP001363	933966	934229	+	264	XXX	Intergen	0.0745584	0.964546	0.0434526	0.949122
475	Intergen_0742	4	CP001363	934656	934779	+	124	XXX	Intergen	-0.304838	0.964546	0.381014	NA
476	Intergen_0744	1	CP001363	936306	936548	+	243	XXX	Intergen	0.00381921	NA	-1.02278	NA
477	Intergen_0746	5	CP001363	938555	938625	+	71	XXX	Intergen	0.00702998	0.997419	0.211838	0.850766
478	Intergen_0747	7	CP001363	939235	939546	+	312	XXX	Intergen	0.877529	0.0597627	0.15055	0.889765
479	Intergen_0748	2	CP001363	940780	940832	+	53	XXX	Intergen	0.239394	0.940536	-0.14745	NA
480	Intergen_0751	9	CP001363	945447	945716	+	270	XXX	Intergen	-0.0957379	0.974195	0.139547	0.907312
481	Intergen_0753	4	CP001363	946390	946558	+	169	XXX	Intergen	-0.248896	0.897497	-0.235203	0.793823
482	Intergen_0755	2	CP001363	948516	948611	+	96	XXX	Intergen	0.212594	0.958158	-0.313091	NA
483	Intergen_0756	1	CP001363	949089	949436	+	348	XXX	Intergen	-1.21842	0.788767	1.24217	NA
484	Intergen_0757	1	CP001363	950550	950636	+	87	XXX	Intergen	0.364986	NA	0.605346	NA
485	Intergen_0758	2	CP001363	951771	951779	+	9	XXX	Intergen	0.608147	0.849431	0.455075	NA
486	Intergen_0760	2	CP001363	954123	954164	+	42	XXX	Intergen	0.726585	0.704854	0.31321	NA
487	Intergen_0762	13	CP001363	955570	955577	+	8	XXX	Intergen	0.286617	0.828071	-0.0553644	0.962616
488	Intergen_0764	1	CP001363	957272	957280	+	9	XXX	Intergen	-1.20608	NA	-0.514886	NA
489	Intergen_0766	4	CP001363	959719	959954	+	236	XXX	Intergen	-0.0874715	0.977862	0.104962	0.943273
490	Intergen_0769	2	CP001363	962824	963052	+	229	XXX	Intergen	-1.1934	0.573187	-0.0425876	NA
491	Intergen_0771	2	CP001363	965857	965951	+	95	XXX	Intergen	0.541327	0.843942	0.482078	NA
492	Intergen_0773	4	CP001363	968398	968435	+	38	XXX	Intergen	0.0567431	0.986436	0.0182875	NA
493	Intergen_0774	5	CP001363	970155	970311	+	157	XXX	Intergen	-0.0904137	0.977481	0.454429	0.612346
494	Intergen_0777	4	CP001363	976813	976939	+	127	XXX	Intergen	0.333346	0.826066	-0.0327199	0.985398
495	Intergen_0779	8	CP001363	980353	980675	+	323	XXX	Intergen	-0.131793	0.938556	-0.0781252	0.933925
496	Intergen_0782	12	CP001363	983954	984061	+	108	XXX	Intergen	-0.133494	0.964487	0.143919	0.887108
497	Intergen_0783	1	CP001363	984344	984415	+	72	XXX	Intergen	0.066892	0.994581	0.442778	NA
498	Intergen_0785	7	CP001363	985672	985771	+	100	XXX	Intergen	0.000614835	0.999697	-0.377829	NA
499	Intergen_0786	3	CP001363	985860	986007	+	148	XXX	Intergen	0.327479	0.947895	0.0272304	NA
500	Intergen_0788	5	CP001363	987566	987673	+	108	XXX	Intergen	0.433993	0.849611	-0.158277	NA
501	Intergen_0792	6	CP001363	994526	994688	+	163	XXX	Intergen	-0.086564	0.977481	0.120754	0.920005
502	Intergen_0793	5	CP001363	995566	995699	+	134	XXX	Intergen	0.415985	0.801411	0.233551	0.835257
503	Intergen_0798	4	CP001363	1003444	1003679	+	236	XXX	Intergen	-0.102959	0.976035	0.134978	0.928953
504	Intergen_0802	8	CP001363	1009116	1009332	+	217	XXX	Intergen	0.176409	0.935215	-0.153192	0.888827
505	Intergen_0803	20	CP001363	1010755	1011046	+	292	XXX	Intergen	0.17934	0.906519	-0.112844	0.895375
506	Intergen_0805	17	CP001363	1012290	1012419	+	130	XXX	Intergen	0.389894	0.6816	-0.0626074	0.949137
507	Intergen_0806	2	CP001363	1013380	1013454	+	75	XXX	Intergen	0.318248	0.897497	0.198658	NA
508	Intergen_0807	3	CP001363	1015738	1015796	+	59	XXX	Intergen	0.10552	0.97717	0.0970479	NA
509	Intergen_0808	22	CP001363	1016613	1017058	+	446	XXX	Intergen	0.0863691	0.966451	-0.259186	0.658256
510	Intergen_0811	2	CP001363	1020923	1020992	+	70	XXX	Intergen	-0.0712449	0.986436	-0.370132	NA
511	Intergen_0812	6	CP001363	1022277	1022418	+	142	XXX	Intergen	0.266195	0.867118	0.0420734	0.979859
512	Intergen_0813	1	CP001363	1024037	1024149	+	113	XXX	Intergen	-0.0224315	0.996211	0.497023	NA
513	Intergen_0814	1	CP001363	1025824	1025978	+	155	XXX	Intergen	-1.04392	NA	-0.459473	NA
514	Intergen_0815	2	CP001363	1026264	1026486	+	223	XXX	Intergen	1.20182	NA	0.904442	NA
515	Intergen_0817	1	CP001363	1031517	1031559	+	43	XXX	Intergen	0.0490619	0.991013	0.0205265	NA
516	Intergen_0819	1	CP001363	1033770	1033791	+	22	XXX	Intergen	-1.17139	0.800501	-1.00608	NA
517	Intergen_0821	1	CP001363	1035630	1035764	+	135	XXX	Intergen	-0.123671	0.986832	-2.18325	NA
518	Intergen_0822	7	CP001363	1043035	1043378	+	344	XXX	Intergen	0.173867	0.934094	0.137824	0.892691
519	Intergen_0823	10	CP001363	1045221	1045479	+	259	XXX	Intergen	0.197322	0.910826	0.204791	0.794581
520	Intergen_0824	1	CP001363	1046029	1046055	+	27	XXX	Intergen	-0.106748	0.987623	0.307875	NA
521	Intergen_0825	3	CP001363	1046704	1046764	+	61	XXX	Intergen	0.150891	0.976943	0.19937	NA
522	Intergen_0829	2	CP001363	1049674	1049837	+	164	XXX	Intergen	1.13926	0.779877	0.846348	NA
523	Intergen_0832	1	CP001363	1052119	1052216	+	98	XXX	Intergen	1.88881	NA	0.477253	NA
524	Intergen_0833	1	CP001363	1053432	1053503	+	72	XXX	Intergen	0.561509	NA	0.954129	NA
525	Intergen_0835	7	CP001363	1055113	1055189	+	77	XXX	Intergen	-1.14216	0.785443	-0.374752	NA
526	Intergen_0836	6	CP001363	1056393	1056586	+	194	XXX	Intergen	-0.297273	0.92364	-0.000717597	NA
527	Intergen_0838	1	CP001363	1058173	1058212	+	40	XXX	Intergen	-0.126834	NA	0.604499	NA
528	Intergen_0840	1	CP001363	1059605	1059614	+	10	XXX	Intergen	-0.946741	NA	0.242491	NA
529	Intergen_0841	9	CP001363	1062501	1062626	+	126	XXX	Intergen	-0.0826961	0.971501	0.0187719	0.989404
530	Intergen_0847	3	CP001363	1067005	1067081	+	77	XXX	Intergen	-0.115282	0.97717	0.336803	NA
531	Intergen_0848	13	CP001363	1067373	1067663	+	291	XXX	Intergen	-0.109042	0.964487	0.145127	0.84429
532	Intergen_0850	3	CP001363	1068231	1068312	+	82	XXX	Intergen	0.141476	0.980524	0.419398	NA
533	Intergen_0853	12	CP001363	1071050	1071222	+	173	XXX	Intergen	0.148132	0.935215	0.128779	0.886047
534	Intergen_0854	2	CP001363	1071349	1071483	+	135	XXX	Intergen	-0.803714	0.88048	0.031026	NA
535	Intergen_0855	68	CP001363	1071934	1072293	+	360	XXX	Intergen	0.113332	0.897497	0.0737004	0.875096
536	Intergen_0856	13	CP001363	1072981	1073249	+	269	XXX	Intergen	0.465291	0.725809	0.636115	0.195867
537	Intergen_0858	1	CP001363	1074519	1074725	+	207	XXX	Intergen	1.25865	0.674165	0.216794	NA
538	Intergen_0860	3	CP001363	1081107	1081196	+	90	XXX	Intergen	0.254615	0.947895	1.01513	NA
539	Intergen_0863	2	CP001363	1084289	1084367	+	79	XXX	Intergen	0.438008	0.892763	0.143509	NA
540	Intergen_0864	2	CP001363	1087685	1087782	+	98	XXX	Intergen	0.764943	0.893121	-0.415969	NA
541	Intergen_0865	3	CP001363	1088281	1088396	+	116	XXX	Intergen	-0.228179	0.966451	0.37761	NA
542	Intergen_0866	1	CP001363	1088931	1089019	+	89	XXX	Intergen	0.324785	0.970712	0.353675	NA
543	Intergen_0867	1	CP001363	1089716	1089724	+	9	XXX	Intergen	0.072017	0.988828	-0.307572	NA
544	Intergen_0871	16	CP001363	1097952	1098315	+	364	XXX	Intergen	0.248554	0.846809	-0.0924712	0.919189
545	Intergen_0872	15	CP001363	1099285	1099351	+	67	XXX	Intergen	0.0843205	0.967712	0.256265	0.634399
546	Intergen_0873	4	CP001363	1099801	1099931	+	131	XXX	Intergen	0.760879	0.624743	0.626281	NA
547	Intergen_0876	1	CP001363	1102060	1102485	+	426	XXX	Intergen	0.57126	0.910064	0.752289	NA
548	Intergen_0877	1	CP001363	1105099	1105305	+	207	XXX	Intergen	0.510222	NA	0.725249	NA
549	Intergen_0878	3	CP001363	1106446	1106481	+	36	XXX	Intergen	-0.750596	0.785443	-0.149272	NA
550	Intergen_0879	1	CP001363	1108131	1108228	+	98	XXX	Intergen	-0.131546	0.973359	-0.732402	NA
551	Intergen_0881	1	CP001363	1112258	1112271	+	14	XXX	Intergen	0.262729	0.970596	0.752821	NA
552	Intergen_0883	1	CP001363	1116153	1116251	+	99	XXX	Intergen	-0.226001	0.948065	0.0990296	NA
553	Intergen_0885	6	CP001363	1118600	1118784	+	185	XXX	Intergen	0.291457	0.924198	0.327006	NA
554	Intergen_0886	1	CP001363	1119238	1119308	+	71	XXX	Intergen	2.08543	0.292106	0.220993	NA
555	Intergen_0887	6	CP001363	1120362	1120717	+	356	XXX	Intergen	0.730974	0.504078	0.456138	0.657138
556	Intergen_0891	2	CP001363	1124655	1124777	+	123	XXX	Intergen	0.371792	0.913024	0.162683	NA
557	Intergen_0892	1	CP001363	1126833	1126867	+	35	XXX	Intergen	0.907965	0.79528	0.0971558	NA
558	Intergen_0894	1	CP001363	1128084	1128253	+	170	XXX	Intergen	2.14864	NA	-0.426325	NA
559	Intergen_0896	1	CP001363	1129033	1129089	+	57	XXX	Intergen	0.872899	0.363838	0.304666	NA
560	Intergen_0899	2	CP001363	1131870	1131917	+	48	XXX	Intergen	0.21037	0.970027	0.541546	NA
561	Intergen_0901	1	CP001363	1133272	1133665	+	394	XXX	Intergen	-0.226457	0.970712	-0.00252213	NA
562	Intergen_0902	1	CP001363	1133754	1133891	+	138	XXX	Intergen	0.343493	0.950062	-0.314074	NA
563	Intergen_0903	1	CP001363	1134396	1134793	+	398	XXX	Intergen	NA	NA	NA	NA
564	Intergen_0904	4	CP001363	1135797	1135886	+	90	XXX	Intergen	0.504945	NA	-0.521778	NA
565	Intergen_0906	1	CP001363	1136559	1136574	+	16	XXX	Intergen	-0.44322	NA	-1.48039	NA
566	Intergen_0907	11	CP001363	1138261	1138591	+	331	XXX	Intergen	0.335838	0.843942	-0.24674	0.82012
567	Intergen_0910	3	CP001363	1142662	1142796	+	135	XXX	Intergen	-0.124989	0.977481	0.42831	NA
568	Intergen_0911	1	CP001363	1143208	1143229	+	22	XXX	Intergen	0.0304189	NA	0.23071	NA
569	Intergen_0912	2	CP001363	1143338	1143360	+	23	XXX	Intergen	0.156291	0.975757	0.548426	NA
570	Intergen_0914	2	CP001363	1145633	1145849	+	217	XXX	Intergen	-0.392346	0.944982	-0.432131	NA
571	Intergen_0916	1	CP001363	1150171	1150179	+	9	XXX	Intergen	-0.111246	NA	0.440442	NA
572	Intergen_0918	1	CP001363	1152309	1152379	+	71	XXX	Intergen	1.13963	NA	0.0944548	NA
573	Intergen_0921	11	CP001363	1155783	1156021	+	239	XXX	Intergen	0.317425	0.879378	0.0925826	0.945685
574	Intergen_0922	6	CP001363	1156385	1156831	+	447	XXX	Intergen	1.07345	0.740366	-0.557952	NA
575	Intergen_0923	6	CP001363	1156988	1157037	+	50	XXX	Intergen	0.798654	0.607611	0.482202	NA
576	Intergen_0924	6	CP001363	1158264	1158382	+	119	XXX	Intergen	0.341714	0.867118	0.432465	0.616433
577	Intergen_0929	7	CP001363	1164164	1164293	+	130	XXX	Intergen	0.201315	0.914227	0.0634668	0.958337
578	Intergen_0930	1	CP001363	1164716	1164851	+	136	XXX	Intergen	0.756305	0.668452	0.151229	NA
579	Intergen_0931	2	CP001363	1165883	1165940	+	58	XXX	Intergen	0.513268	0.795136	0.374907	NA
580	Intergen_0932	2	CP001363	1169904	1170029	+	126	XXX	Intergen	1.31598	0.111274	0.557697	NA
581	Intergen_0933	3	CP001363	1170287	1170324	+	38	XXX	Intergen	0.0151148	0.996211	0.0845477	0.942289
582	Intergen_0934	13	CP001363	1171834	1172346	+	513	XXX	Intergen	0.00242581	0.998362	-0.0371173	0.980665
583	Intergen_0937	2	CP001363	1176283	1176313	+	31	XXX	Intergen	-1.12157	NA	0.913546	NA
584	Intergen_0939	8	CP001363	1177300	1177412	+	113	XXX	Intergen	0.683093	0.372307	0.580538	0.322877
585	Intergen_0940	4	CP001363	1177521	1177572	+	52	XXX	Intergen	-0.93515	0.847465	-0.915484	NA
586	Intergen_0943	23	CP001363	1179704	1179985	+	282	XXX	Intergen	-0.183836	0.970712	-1.04607	NA
587	Intergen_0945	8	CP001363	1182384	1182902	+	519	XXX	Intergen	0.296767	0.843168	-0.107675	0.920005
588	Intergen_0947	2	CP001363	1184166	1184249	+	84	XXX	Intergen	0.905025	0.740366	0.668311	NA
589	Intergen_0950	2	CP001363	1186149	1186186	+	38	XXX	Intergen	-0.608389	NA	0.740142	NA
590	Intergen_0956	2	CP001363	1189751	1189791	+	41	XXX	Intergen	0.127103	NA	-2.23542	NA
591	Intergen_0957	1	CP001363	1190248	1190308	+	61	XXX	Intergen	1.60517	NA	1.59767	NA
592	Intergen_0958	5	CP001363	1190636	1190765	+	130	XXX	Intergen	0.816595	0.405789	0.53386	NA
593	Intergen_0961	1	CP001363	1194309	1194338	+	30	XXX	Intergen	-1.80113	NA	-1.51412	NA
594	Intergen_0962	2	CP001363	1194510	1194579	+	70	XXX	Intergen	-0.879712	0.844735	0.360766	NA
595	Intergen_0963	1	CP001363	1198652	1198724	+	73	XXX	Intergen	0.0610963	0.994825	0.0848313	NA
596	Intergen_0964	1	CP001363	1199328	1199408	+	81	XXX	Intergen	0.642893	NA	1.21845	NA
597	Intergen_0965	5	CP001363	1201699	1201917	+	219	XXX	Intergen	0.892635	0.46195	0.368373	NA
598	Intergen_0969	2	CP001363	1204543	1204582	+	40	XXX	Intergen	0.376439	0.911718	-0.0777937	NA
599	Intergen_0970	16	CP001363	1205702	1205813	+	112	XXX	Intergen	0.000842272	0.999076	0.181791	0.813253
600	Intergen_0971	12	CP001363	1206069	1206357	+	289	XXX	Intergen	0.169889	0.913024	0.0499916	0.962616
601	Intergen_0974	2	CP001363	1208389	1208512	+	124	XXX	Intergen	-0.763084	0.857732	0.768986	NA
602	Intergen_0975	2	CP001363	1209161	1209223	+	63	XXX	Intergen	0.801964	NA	0.651119	NA
603	Intergen_0976	12	CP001363	1210433	1210668	+	236	XXX	Intergen	0.421823	0.483138	0.132573	0.842635
604	Intergen_0977	1	CP001363	1211254	1211288	+	35	XXX	Intergen	0.847512	0.81549	0.217095	NA
605	Intergen_0978	4	CP001363	1212862	1212982	+	121	XXX	Intergen	0.127957	0.971501	0.313403	0.778094
606	Intergen_0983	2	CP001363	1217945	1217970	+	26	XXX	Intergen	0.61248	0.541179	0.647807	0.243171
607	Intergen_0984	1	CP001363	1219183	1219202	+	20	XXX	Intergen	1.35158	0.304608	1.34657	NA
608	Intergen_0985	1	CP001363	1219959	1219971	+	13	XXX	Intergen	0.302753	0.924875	0.71857	NA
609	Intergen_0986	1	CP001363	1220755	1220808	+	54	XXX	Intergen	1.22297	0.749943	1.23594	NA
610	Intergen_0987	1	CP001363	1221508	1221518	+	11	XXX	Intergen	0.871254	0.380825	-0.235715	NA
611	Intergen_0988	4	CP001363	1223567	1223630	+	64	XXX	Intergen	0.210896	0.907435	0.508317	0.300318
612	Intergen_0992	1	CP001363	1229721	1229810	+	90	XXX	Intergen	-0.784264	NA	-1.79675	NA
613	Intergen_0995	2	CP001363	1232153	1232357	+	205	XXX	Intergen	0.523496	0.843942	0.280271	NA
614	Intergen_0996	2	CP001363	1232583	1232653	+	71	XXX	Intergen	0.280865	0.966451	1.08358	NA
615	Intergen_0998	2	CP001363	1233958	1234008	+	51	XXX	Intergen	1.40072	NA	-0.68036	NA
616	Intergen_0999	3	CP001363	1234183	1234315	+	133	XXX	Intergen	-0.35951	NA	-0.178264	NA
617	Intergen_1000	3	CP001363	1235396	1235474	+	79	XXX	Intergen	0.41232	0.900654	-0.0365939	NA
618	Intergen_1005	5	CP001363	1239840	1239962	+	123	XXX	Intergen	0.166461	0.945257	0.285154	0.765083
619	Intergen_1008	4	CP001363	1244399	1244531	+	133	XXX	Intergen	0.43133	0.902122	0.403907	NA
620	Intergen_1009	8	CP001363	1245966	1246049	+	84	XXX	Intergen	0.411323	0.713796	0.537275	0.305957
621	Intergen_1010	3	CP001363	1248225	1248565	+	341	XXX	Intergen	-0.532732	0.900654	0.580007	NA
622	Intergen_1012	2	CP001363	1250760	1250769	+	10	XXX	Intergen	-0.188844	0.971501	0.00517719	NA
623	Intergen_1014	2	CP001363	1252363	1252616	+	254	XXX	Intergen	0.635294	0.803652	0.0271999	NA
624	Intergen_1017	2	CP001363	1255350	1255590	+	241	XXX	Intergen	-1.56015	NA	-2.58227	NA
625	Intergen_1018	2	CP001363	1255849	1255944	+	96	XXX	Intergen	0.580356	0.70978	0.203627	NA
626	Intergen_1019	1	CP001363	1260505	1260841	+	337	XXX	Intergen	1.07202	0.655287	0.443659	NA
627	Intergen_1022	1	CP001363	1265760	1265840	+	81	XXX	Intergen	0.402219	0.908524	0.817201	NA
628	Intergen_1024	3	CP001363	1267692	1267793	+	102	XXX	Intergen	1.27061	0.598544	0.809597	NA
629	Intergen_1025	3	CP001363	1267917	1268006	+	90	XXX	Intergen	0.103961	0.97717	0.0548651	NA
630	Intergen_1027	2	CP001363	1269241	1269345	+	105	XXX	Intergen	0.934559	NA	0.910241	NA
631	Intergen_1028	7	CP001363	1271330	1271579	+	250	XXX	Intergen	0.229763	0.924696	0.0155353	0.991149
632	Intergen_1030	10	CP001363	1273479	1274897	+	1419	XXX	Intergen	-0.355362	0.818929	-0.191855	0.830828
633	Intergen_1031	2	CP001363	1276020	1276099	+	80	XXX	Intergen	0.564541	0.917145	0.0788816	NA
634	Intergen_1032	2	CP001363	1278238	1278360	+	123	XXX	Intergen	0.853783	0.378842	0.370058	NA
635	Intergen_1034	2	CP001363	1281570	1281622	+	53	XXX	Intergen	-0.935997	0.6554	0.335983	NA
636	Intergen_1035	1	CP001363	1282085	1282095	+	11	XXX	Intergen	0.169633	0.983585	-0.677366	NA
637	Intergen_1036	1	CP001363	1283088	1283258	+	171	XXX	Intergen	0.346728	0.913024	-0.000229815	NA
638	Intergen_1038	3	CP001363	1285991	1286039	+	49	XXX	Intergen	0.0609755	0.99246	0.0285041	NA
639	Intergen_1040	1	CP001363	1288100	1290944	+	2845	XXX	Intergen	1.11515	NA	1.26439	NA
640	Intergen_1041	7	CP001363	1291225	1291514	+	290	XXX	Intergen	0.240943	0.897986	-0.0257019	0.989259
641	Intergen_1042	7	CP001363	1291722	1291828	+	107	XXX	Intergen	0.484238	0.811095	0.122116	NA
642	Intergen_1043	4	CP001363	1292915	1293065	+	151	XXX	Intergen	0.250832	0.928584	0.589304	NA
643	Intergen_1048	3	CP001363	1297883	1297993	+	111	XXX	Intergen	0.789495	NA	0.166895	NA
644	Intergen_1049	6	CP001363	1298186	1298443	+	258	XXX	Intergen	0.384945	0.879321	-0.0886713	NA
645	Intergen_1050	5	CP001363	1298678	1298793	+	116	XXX	Intergen	0.329112	0.826066	-0.179193	0.859191
646	Intergen_1051	2	CP001363	1299043	1299076	+	34	XXX	Intergen	-0.369759	0.935215	0.190525	NA
647	Intergen_1052	7	CP001363	1300882	1300962	+	81	XXX	Intergen	0.283365	0.843999	0.054237	0.965151
648	Intergen_1053	4	CP001363	1301524	1301765	+	242	XXX	Intergen	0.245014	0.913024	-0.207717	0.868339
649	Intergen_1054	12	CP001363	1301955	1302107	+	153	XXX	Intergen	0.0095266	0.996211	0.290206	0.777284
650	Intergen_1055	1	CP001363	1302327	1302337	+	11	XXX	Intergen	0.593944	NA	0.524286	NA
651	Intergen_1056	8	CP001363	1302878	1303054	+	177	XXX	Intergen	0.646703	0.6816	-0.544921	NA
652	Intergen_1057	1	CP001363	1303875	1304043	+	169	XXX	Intergen	0.594453	NA	0.523082	NA
653	Intergen_1058	14	CP001363	1304648	1304873	+	226	XXX	Intergen	0.283416	0.893121	-0.0720175	0.962616
654	Intergen_1059	2	CP001363	1305276	1305560	+	285	XXX	Intergen	-0.202998	NA	-0.264969	NA
655	Intergen_1063	1	CP001363	1313125	1313134	+	10	XXX	Intergen	-1.5075	0.736615	0.0685893	NA
656	Intergen_1064	1	CP001363	1313519	1313545	+	27	XXX	Intergen	-0.424649	0.925492	-0.101295	NA
657	Intergen_1065	2	CP001363	1314125	1314172	+	48	XXX	Intergen	0.86168	0.867118	-0.167073	NA
658	Intergen_1067	1	CP001363	1316568	1316617	+	50	XXX	Intergen	-0.588707	NA	0.179838	NA
659	Intergen_1071	3	CP001363	1322745	1322805	+	61	XXX	Intergen	0.27074	0.903396	0.235474	0.82336
660	Intergen_1074	3	CP001363	1329529	1329625	+	97	XXX	Intergen	0.701858	0.902122	-0.161646	NA
661	Intergen_1075	16	CP001363	1329827	1330853	+	1027	XXX	Intergen	0.289124	0.867118	0.108432	0.923527
662	Intergen_1076	5	CP001363	1331880	1332050	+	171	XXX	Intergen	1.02204	0.567509	0.626228	NA
663	Intergen_1077	2	CP001363	1334154	1334472	+	319	XXX	Intergen	-0.129869	0.983572	-0.094081	NA
664	Intergen_1078	4	CP001363	1335145	1335445	+	301	XXX	Intergen	0.206525	0.952692	0.176521	NA
665	Intergen_1080	1	CP001363	1337183	1337213	+	31	XXX	Intergen	NA	NA	NA	NA
666	Intergen_1081	7	CP001363	1337586	1338163	+	578	XXX	Intergen	-0.102454	NA	0.190195	NA
667	Intergen_1082	8	CP001363	1338953	1339440	+	488	XXX	Intergen	0.115555	0.967701	-0.230212	0.818482
668	Intergen_1083	6	CP001363	1339681	1339870	+	190	XXX	Intergen	0.755194	0.645041	0.420353	NA
669	Intergen_1085	16	CP001363	1340576	1340806	+	231	XXX	Intergen	0.276224	0.924696	0.133578	NA
670	Intergen_1086	15	CP001363	1341020	1341059	+	40	XXX	Intergen	0.379628	0.858771	0.134727	NA
671	Intergen_1088	1	CP001363	1341641	1341717	+	77	XXX	Intergen	1.32259	0.651102	1.22605	NA
672	Intergen_1089	2	CP001363	1341826	1342042	+	217	XXX	Intergen	-0.965626	NA	-1.0489	NA
673	Intergen_1091	11	CP001363	1342784	1342961	+	178	XXX	Intergen	0.095959	0.972449	0.657852	0.128834
674	Intergen_1092	5	CP001363	1343097	1343188	+	92	XXX	Intergen	-0.127891	0.973359	0.106666	NA
675	Intergen_1093	7	CP001363	1343266	1343516	+	251	XXX	Intergen	0.157331	0.959266	0.362318	0.695336
676	Intergen_1094	16	CP001363	1343693	1344019	+	327	XXX	Intergen	0.289152	0.870382	-0.0840092	0.942289
677	Intergen_1095	1	CP001363	1344365	1344492	+	128	XXX	Intergen	-0.659397	NA	-0.438436	NA
678	Intergen_1096	1	CP001363	1344637	1344741	+	105	XXX	Intergen	-0.226186	NA	-1.25464	NA
679	Intergen_1097	13	CP001363	1344868	1345066	+	199	XXX	Intergen	-0.0530654	0.97717	-0.0262147	0.984163
680	Intergen_1099	3	CP001363	1345959	1346066	+	108	XXX	Intergen	0.298966	0.940536	0.245886	NA
681	Intergen_1101	4	CP001363	1347341	1347422	+	82	XXX	Intergen	1.0801	0.573445	0.295454	NA
682	Intergen_1102	2	CP001363	1347954	1348101	+	148	XXX	Intergen	-1.12295	NA	0.220773	NA
683	Intergen_1103	2	CP001363	1348417	1348507	+	91	XXX	Intergen	-1.94342	0.526694	-0.384192	NA
684	Intergen_1104	12	CP001363	1348667	1349097	+	431	XXX	Intergen	0.135735	0.965184	-0.01971	0.990293
685	Intergen_1106	2	CP001363	1355099	1355291	+	193	XXX	Intergen	0.457658	0.940536	0.613873	NA
686	Intergen_1108	1	CP001363	1355704	1355814	+	111	XXX	Intergen	0.000606904	0.999697	-1.31125	NA
687	Intergen_1109	5	CP001363	1357360	1357503	+	144	XXX	Intergen	0.153142	0.973359	0.715611	NA
688	Intergen_1111	4	CP001363	1359202	1359268	+	67	XXX	Intergen	-0.178989	NA	0.248509	NA
689	Intergen_1112	2	CP001363	1359518	1359595	+	78	XXX	Intergen	1.36788	NA	-1.63436	NA
690	Intergen_1114	2	CP001363	1360374	1360569	+	196	XXX	Intergen	0.398301	0.92322	0.242747	NA
691	Intergen_1120	4	CP001363	1363600	1363794	+	195	XXX	Intergen	0.343955	0.917145	0.439283	NA
692	Intergen_1124	1	CP001363	1368212	1368260	+	49	XXX	Intergen	-0.411348	0.952692	-0.871778	NA
693	Intergen_1125	10	CP001363	1369755	1370047	+	293	XXX	Intergen	0.0105907	0.997419	-0.312908	NA
694	Intergen_1126	14	CP001363	1370268	1370394	+	127	XXX	Intergen	0.179346	0.913024	0.0330903	0.982022
695	Intergen_1128	1	CP001363	1374028	1374165	+	138	XXX	Intergen	0.138413	NA	0.112553	NA
696	Intergen_1129	1	CP001363	1374913	1375201	+	289	XXX	Intergen	0.611029	NA	1.63092	NA
697	Intergen_1130	6	CP001363	1376399	1376494	+	96	XXX	Intergen	0.600659	0.737357	0.292123	NA
698	Intergen_1131	2	CP001363	1377353	1377450	+	98	XXX	Intergen	0.65518	0.843718	0.745534	NA
699	Intergen_1132	4	CP001363	1378512	1378669	+	158	XXX	Intergen	0.229673	0.947895	-0.257467	NA
700	Intergen_1133	5	CP001363	1379796	1379976	+	181	XXX	Intergen	1.62237	0.01311	1.26554	NA
701	Intergen_1134	1	CP001363	1380421	1380461	+	41	XXX	Intergen	1.08323	0.69009	1.5325	NA
702	Intergen_1135	1	CP001363	1380741	1380897	+	157	XXX	Intergen	0.0315893	0.996211	-0.43087	NA
703	Intergen_1138	5	CP001363	1384743	1384915	+	173	XXX	Intergen	0.470904	0.739819	0.206613	0.845405
704	Intergen_1139	2	CP001363	1385468	1385584	+	117	XXX	Intergen	-0.481601	0.938885	0.0813867	NA
705	Intergen_1141	3	CP001363	1389956	1390193	+	238	XXX	Intergen	0.431423	0.842551	0.745149	0.315951
706	Intergen_1143	2	CP001363	1391725	1391858	+	134	XXX	Intergen	0.480828	0.829303	0.110972	NA
707	Intergen_1145	6	CP001363	1398198	1398233	+	36	XXX	Intergen	0.104261	0.973359	0.00712834	0.994214
708	Intergen_1147	1	CP001363	1399019	1399092	+	74	XXX	Intergen	0.49748	0.853403	0.0204061	NA
709	Intergen_1150	2	CP001363	1401483	1401609	+	127	XXX	Intergen	0.158802	NA	-2.42402	NA
710	Intergen_1151	1	CP001363	1401733	1401782	+	50	XXX	Intergen	2.82589	NA	1.77125	NA
711	Intergen_1155	1	CP001363	1404796	1404919	+	124	XXX	Intergen	1.79886	NA	0.274395	NA
712	Intergen_1159	1	CP001363	1409648	1409706	+	59	XXX	Intergen	-3.65477	NA	-0.963281	NA
713	Intergen_1160	2	CP001363	1409950	1410050	+	101	XXX	Intergen	0.659873	0.846757	0.685909	NA
714	Intergen_1161	1	CP001363	1411443	1411578	+	136	XXX	Intergen	0.717005	0.849132	0.976039	NA
715	Intergen_1162	2	CP001363	1412167	1412315	+	149	XXX	Intergen	-0.329973	0.947817	-0.0592116	NA
716	Intergen_1163	3	CP001363	1412985	1413132	+	148	XXX	Intergen	0.0986051	0.991845	-0.413751	NA
717	Intergen_1164	2	CP001363	1413670	1413711	+	42	XXX	Intergen	0.84657	0.710327	0.476435	NA
718	Intergen_1168	1	CP001363	1417046	1417093	+	48	XXX	Intergen	0.738766	0.864095	0.637652	NA
719	Intergen_1169	6	CP001363	1418054	1418195	+	142	XXX	Intergen	0.946879	0.803008	0.896404	NA
720	Intergen_1170	7	CP001363	1419362	1419533	+	172	XXX	Intergen	0.507197	0.788977	-0.0488137	NA
721	Intergen_1171	6	CP001363	1419741	1420062	+	322	XXX	Intergen	0.397749	0.913024	-0.186721	NA
722	Intergen_1172	16	CP001363	1421287	1421768	+	482	XXX	Intergen	0.680113	0.066251	0.313403	0.559378
723	Intergen_1180	3	CP001363	1430528	1430618	+	91	XXX	Intergen	0.374436	0.919786	0.0784468	NA
724	Intergen_1182	6	CP001363	1432461	1432576	+	116	XXX	Intergen	0.773163	0.262057	-0.0697762	0.962616
725	Intergen_1184	2	CP001363	1433488	1433548	+	61	XXX	Intergen	0.243266	0.970596	0.954673	NA
726	Intergen_1188	3	CP001363	1437410	1437585	+	176	XXX	Intergen	2.07895	0.383426	1.37921	NA
727	Intergen_1191	2	CP001363	1441807	1441895	+	89	XXX	Intergen	0.803928	0.606307	0.329625	NA
728	Intergen_1194	2	CP001363	1445251	1445505	+	255	XXX	Intergen	0.19011	0.977862	-0.324203	NA
729	Intergen_1195	1	CP001363	1445659	1445712	+	54	XXX	Intergen	NA	NA	NA	NA
730	Intergen_1198	1	CP001363	1449440	1449592	+	153	XXX	Intergen	-0.398534	NA	-2.43921	NA
731	Intergen_1202	1	CP001363	1452839	1452927	+	89	XXX	Intergen	0.198343	0.973359	-0.940448	NA
732	Intergen_1203	20	CP001363	1454140	1454279	+	140	XXX	Intergen	0.562877	0.722164	-0.05919	NA
733	Intergen_1204	7	CP001363	1454640	1455096	+	457	XXX	Intergen	-0.215804	0.970712	-0.0931317	NA
734	Intergen_1205	1	CP001363	1456216	1456307	+	92	XXX	Intergen	0.970332	0.85398	0.365513	NA
735	Intergen_1207	2	CP001363	1460231	1460517	+	287	XXX	Intergen	-0.905444	0.849132	-0.347722	NA
736	Intergen_1208	3	CP001363	1461865	1462290	+	426	XXX	Intergen	0.206454	0.971501	0.102469	NA
737	Intergen_1212	2	CP001363	1467811	1467964	+	154	XXX	Intergen	0.265469	0.948065	0.0149003	NA
738	Intergen_1213	2	CP001363	1468967	1469032	+	66	XXX	Intergen	0.682966	0.530775	0.0995932	NA
739	Intergen_1215	1	CP001363	1469592	1469901	+	310	XXX	Intergen	-1.72461	NA	0.279038	NA
740	Intergen_1216	2	CP001363	1471315	1471715	+	401	XXX	Intergen	0.021361	NA	-2.00138	NA
741	Intergen_1218	6	CP001363	1473975	1474032	+	58	XXX	Intergen	0.221424	0.941736	-0.465156	NA
742	Intergen_1220	12	CP001363	1476009	1476330	+	322	XXX	Intergen	0.615857	0.645041	0.196579	0.887108
743	Intergen_1221	1	CP001363	1481162	1481324	+	163	XXX	Intergen	0.0843554	0.986133	0.147517	NA
744	Intergen_1228	4	CP001363	1489575	1489974	+	400	XXX	Intergen	-2.84087	NA	-3.86797	NA
745	Intergen_1230	5	CP001363	1493314	1493409	+	96	XXX	Intergen	-0.52494	NA	-2.50866	NA
746	Intergen_1231	3	CP001363	1493518	1493576	+	59	XXX	Intergen	0.160401	NA	-2.89899	NA
747	Intergen_1232	1	CP001363	1493904	1493909	+	6	XXX	Intergen	1.03813	NA	-1.01172	NA
748	Intergen_1233	1	CP001363	1496428	1496442	+	15	XXX	Intergen	-0.289798	0.973359	-1.08612	NA
749	Intergen_1240	4	CP001363	1503222	1503278	+	57	XXX	Intergen	0.974953	NA	-2.60743	NA
750	Intergen_1241	4	CP001363	1508653	1508719	+	67	XXX	Intergen	0.418565	NA	-1.07416	NA
751	Intergen_1242	1	CP001363	1511466	1511476	+	11	XXX	Intergen	1.00893	NA	0.669424	NA
752	Intergen_1246	1	CP001363	1513312	1513527	+	216	XXX	Intergen	0.297595	0.96909	0.657019	NA
753	Intergen_1248	1	CP001363	1515360	1515648	+	289	XXX	Intergen	1.02158	0.63634	-0.232189	NA
754	Intergen_1249	1	CP001363	1516855	1516966	+	112	XXX	Intergen	0.0370335	NA	-3.47864	NA
755	Intergen_1251	2	CP001363	1519971	1520096	+	126	XXX	Intergen	1.05411	NA	0.925045	NA
756	Intergen_1256	1	CP001363	1524000	1524057	+	58	XXX	Intergen	-1.94101	NA	-2.95218	NA
757	Intergen_1257	2	CP001363	1524658	1524759	+	102	XXX	Intergen	0.211913	0.966451	0.129409	NA
758	Intergen_1259	2	CP001363	1525947	1526025	+	79	XXX	Intergen	0.462595	0.913024	0.0428509	NA
759	Intergen_1260	1	CP001363	1529662	1529861	+	200	XXX	Intergen	1.21309	0.63634	0.480805	NA
760	Intergen_1261	1	CP001363	1530297	1530343	+	47	XXX	Intergen	0.375036	0.913024	0.402484	NA
761	Intergen_1262	2	CP001363	1530812	1531082	+	271	XXX	Intergen	0.584513	0.884458	0.551602	NA
762	Intergen_1267	3	CP001363	1535658	1535715	+	58	XXX	Intergen	-0.452537	0.952692	0.291716	NA
763	Intergen_1268	2	CP001363	1536322	1536425	+	104	XXX	Intergen	0.464247	0.917893	0.252008	NA
764	Intergen_1269	5	CP001363	1537932	1538109	+	178	XXX	Intergen	0.648298	0.625221	0.697678	0.326953
765	Intergen_1270	2	CP001363	1538278	1538532	+	255	XXX	Intergen	0.501849	0.588055	0.378487	0.576391
766	Intergen_1273	5	CP001363	1545742	1546023	+	282	XXX	Intergen	0.309442	0.893121	0.672499	0.283858
767	Intergen_1274	5	CP001363	1546180	1546356	+	177	XXX	Intergen	-0.0441469	0.993971	0.369605	NA
768	Intergen_1275	2	CP001363	1547398	1547471	+	74	XXX	Intergen	-0.532427	0.858771	-0.427083	NA
769	Intergen_1280	3	CP001363	1551964	1552162	+	199	XXX	Intergen	-0.019315	0.996211	0.00803458	NA
770	Intergen_1281	1	CP001363	1553907	1553976	+	70	XXX	Intergen	0.322735	0.949451	-1.34765	NA
771	Intergen_1282	1	CP001363	1556307	1556381	+	75	XXX	Intergen	0.320867	0.966451	-0.137145	NA
772	Intergen_1285	1	CP001363	1561202	1561265	+	64	XXX	Intergen	-0.0036107	NA	1.29962	NA
773	Intergen_1286	2	CP001363	1561998	1562123	+	126	XXX	Intergen	0.579405	0.907114	0.520384	NA
774	Intergen_1287	1	CP001363	1562460	1562520	+	61	XXX	Intergen	-0.229369	NA	-0.214324	NA
775	Intergen_1290	1	CP001363	1565360	1565672	+	313	XXX	Intergen	0.958635	0.733335	0.494408	NA
776	Intergen_1291	1	CP001363	1567203	1567212	+	10	XXX	Intergen	0.313167	0.967712	0.217321	NA
777	Intergen_1292	1	CP001363	1568602	1568775	+	174	XXX	Intergen	0.972809	0.325741	0.451404	NA
778	Intergen_1293	1	CP001363	1569811	1569945	+	135	XXX	Intergen	0.504945	NA	-0.521384	NA
779	Intergen_1294	3	CP001363	1570117	1570227	+	111	XXX	Intergen	-0.0858162	0.987754	0.228899	NA
780	Intergen_1297	2	CP001363	1572285	1572461	+	177	XXX	Intergen	0.343699	0.940261	0.035972	NA
781	Intergen_1299	2	CP001363	1573933	1574051	+	119	XXX	Intergen	-0.166019	0.974691	-0.678965	NA
782	Intergen_1305	3	CP001363	1581948	1582251	+	304	XXX	Intergen	0.625623	0.738806	0.476784	NA
783	Intergen_1309	2	CP001363	1589834	1589936	+	103	XXX	Intergen	-2.17312	NA	0.524545	NA
784	Intergen_1316	2	CP001363	1594471	1595844	+	1374	XXX	Intergen	-0.0459723	0.99246	-0.0668519	NA
785	Intergen_1320	1	CP001363	1598651	1598779	+	129	XXX	Intergen	0.239472	NA	-0.209684	NA
786	Intergen_1321	1	CP001363	1599542	1599664	+	123	XXX	Intergen	0.610826	0.669154	0.489006	NA
787	Intergen_1323	1	CP001363	1602235	1602353	+	119	XXX	Intergen	NA	NA	NA	NA
788	Intergen_1325	3	CP001363	1603069	1603307	+	239	XXX	Intergen	-0.784264	NA	-1.79675	NA
789	Intergen_1328	2	CP001363	1605579	1605805	+	227	XXX	Intergen	0.358576	0.956083	0.738928	NA
790	Intergen_1329	2	CP001363	1606709	1606826	+	118	XXX	Intergen	1.01946	0.772487	0.329606	NA
791	Intergen_1332	4	CP001363	1607909	1608166	+	258	XXX	Intergen	0.0807044	0.983572	0.486685	NA
792	Intergen_1337	1	CP001363	1613907	1614129	+	223	XXX	Intergen	1.13121	NA	-2.88721	NA
793	Intergen_1338	1	CP001363	1615078	1615132	+	55	XXX	Intergen	1.19916	NA	-0.359765	NA
794	Intergen_1339	10	CP001363	1615851	1616391	+	541	XXX	Intergen	0.437001	0.849132	0.524883	NA
795	Intergen_1340	2	CP001363	1617511	1617650	+	140	XXX	Intergen	-0.324052	0.913715	0.168514	NA
796	Intergen_1346	1	CP001363	1626402	1626566	+	165	XXX	Intergen	1.13614	0.744571	-0.340332	NA
797	Intergen_1347	4	CP001363	1627239	1627296	+	58	XXX	Intergen	1.14725	0.396283	0.34397	NA
798	Intergen_1354	2	CP001363	1637065	1637215	+	151	XXX	Intergen	0.258923	0.972586	0.349403	NA
799	Intergen_1355	1	CP001363	1637754	1637895	+	142	XXX	Intergen	1.33236	0.572845	1.227	NA
800	Intergen_1356	2	CP001363	1639575	1639902	+	328	XXX	Intergen	0.838475	NA	-0.0907591	NA
801	Intergen_1357	4	CP001363	1640113	1640381	+	269	XXX	Intergen	0.489988	0.879321	0.0832923	NA
802	Intergen_1358	3	CP001363	1641849	1642106	+	258	XXX	Intergen	0.653742	0.785443	-0.317003	NA
803	Intergen_1361	2	CP001363	1645925	1646036	+	112	XXX	Intergen	0.805734	NA	-0.261167	NA
804	Intergen_1363	1	CP001363	1652479	1652606	+	128	XXX	Intergen	0.0795326	0.986118	0.168264	NA
805	Intergen_1364	1	CP001363	1653393	1653534	+	142	XXX	Intergen	0.524261	0.871703	0.00303041	NA
806	Intergen_1365	7	CP001363	1653865	1654213	+	349	XXX	Intergen	0.558217	0.7816	0.153375	NA
807	Intergen_1366	5	CP001363	1654646	1655157	+	512	XXX	Intergen	0.743262	0.828687	-0.914176	NA
808	Intergen_1367	3	CP001363	1655374	1655467	+	94	XXX	Intergen	0.534226	0.698094	-0.134322	0.928382
809	Intergen_1369	1	CP001363	1657486	1657502	+	17	XXX	Intergen	-0.0164583	NA	-0.593912	NA
810	Intergen_1371	2	CP001363	1658782	1658871	+	90	XXX	Intergen	1.16116	0.588055	0.058555	NA
811	Intergen_1372	1	CP001363	1660406	1660418	+	13	XXX	Intergen	0.577233	0.907428	0.309242	NA
812	Intergen_1374	1	CP001363	1663642	1663743	+	102	XXX	Intergen	-0.358793	NA	-1.38432	NA
813	Intergen_1375	4	CP001363	1664626	1664884	+	259	XXX	Intergen	0.359928	0.902122	0.0137607	NA
814	Intergen_1376	1	CP001363	1665068	1665149	+	82	XXX	Intergen	0.265239	0.966201	-0.126617	NA
815	Intergen_1381	1	CP001363	1677318	1677422	+	105	XXX	Intergen	-0.156264	0.977481	0.152582	NA
816	Intergen_1387	1	CP001363	1682418	1682561	+	144	XXX	Intergen	-0.0498414	0.994498	-0.0455609	NA
817	Intergen_1388	2	CP001363	1683624	1683663	+	40	XXX	Intergen	-0.200147	0.967701	0.584719	NA
818	Intergen_1390	2	CP001363	1686008	1686073	+	66	XXX	Intergen	1.08144	0.528378	0.438053	NA
819	Intergen_1391	5	CP001363	1686740	1686849	+	110	XXX	Intergen	-0.0883626	0.985528	0.191441	NA
820	Intergen_1393	1	CP001363	1689525	1689747	+	223	XXX	Intergen	-0.915789	0.856461	0.361501	NA
821	Intergen_1395	2	CP001363	1696422	1696610	+	189	XXX	Intergen	0.232891	0.943281	-0.292854	NA
822	Intergen_1398	12	CP001363	1700702	1700959	+	258	XXX	Intergen	0.538262	0.528752	0.213486	0.815095
823	Intergen_1400	1	CP001363	1701622	1701680	+	59	XXX	Intergen	NA	NA	NA	NA
824	Intergen_1401	1	CP001363	1701786	1702157	+	372	XXX	Intergen	NA	NA	NA	NA
825	Intergen_1402	3	CP001363	1703109	1703381	+	273	XXX	Intergen	0.553741	0.806956	0.567902	NA
826	Intergen_1408	2	CP001363	1711559	1711641	+	83	XXX	Intergen	0.238955	NA	0.858262	NA
827	Intergen_1412	1	CP001363	1715316	1715446	+	131	XXX	Intergen	0.873906	0.7222	1.31331	NA
828	Intergen_1415	2	CP001363	1717773	1717818	+	46	XXX	Intergen	-0.158402	0.973558	0.778209	NA
829	Intergen_1417	5	CP001363	1719609	1719700	+	92	XXX	Intergen	0.0805567	0.986832	0.342537	NA
830	Intergen_1418	2	CP001363	1721460	1721678	+	219	XXX	Intergen	0.06125	0.99246	0.273349	NA
831	Intergen_1420	1	CP001363	1724580	1724871	+	292	XXX	Intergen	0.708869	0.673452	0.480921	NA
832	Intergen_1423	5	CP001363	1729076	1729597	+	522	XXX	Intergen	0.277017	0.928584	0.0694129	NA
833	Intergen_1427	8	CP001363	1732497	1732616	+	120	XXX	Intergen	0.0787245	0.991013	-0.402723	NA
834	Intergen_1428	6	CP001363	1732962	1733661	+	700	XXX	Intergen	0.315396	0.92322	0.236383	NA
835	Intergen_1432	3	CP001363	1736717	1736852	+	136	XXX	Intergen	-0.324973	0.971501	-0.0682266	NA
836	Intergen_1433	3	CP001363	1738404	1738866	+	463	XXX	Intergen	0.193353	0.97717	0.194471	NA
837	Intergen_1434	2	CP001363	1739530	1739799	+	270	XXX	Intergen	0.108503	0.975757	-0.122193	NA
838	Intergen_1437	1	CP001363	1745157	1745413	+	257	XXX	Intergen	0.387311	0.951725	-0.518182	NA
839	Intergen_1440	5	CP001363	1749767	1750005	+	239	XXX	Intergen	-0.0564438	0.9868	0.184333	0.887108
840	Intergen_1441	1	CP001363	1750996	1751105	+	110	XXX	Intergen	1.78913	NA	-0.505488	NA
841	Intergen_1442	1	CP001363	1751517	1751559	+	43	XXX	Intergen	-0.0917787	0.983877	0.44683	NA
842	Intergen_1443	1	CP001363	1752042	1752101	+	60	XXX	Intergen	1.0794	0.532191	0.185937	NA
843	Intergen_1445	13	CP001363	1755895	1756107	+	213	XXX	Intergen	0.0937459	0.973558	0.165289	0.873077
844	Intergen_1446	1	CP001363	1756543	1756591	+	49	XXX	Intergen	0.107148	0.986067	0.165752	NA
845	Intergen_1449	1	CP001363	1758222	1758264	+	43	XXX	Intergen	0.504945	NA	-0.521384	NA
846	Intergen_1452	1	CP001363	1762409	1762418	+	10	XXX	Intergen	1.32877	NA	-0.686234	NA
847	Intergen_1453	10	CP001363	1762581	1762818	+	238	XXX	Intergen	0.402625	0.767638	0.183457	0.850955
848	Intergen_1454	2	CP001363	1763383	1763639	+	257	XXX	Intergen	-0.828409	NA	-0.20063	NA
849	Intergen_1455	1	CP001363	1764156	1764350	+	195	XXX	Intergen	-0.667354	NA	-0.455083	NA
850	Intergen_1456	2	CP001363	1765104	1765253	+	150	XXX	Intergen	-0.640626	0.917145	-1.38174	NA
851	Intergen_1458	2	CP001363	1766511	1766748	+	238	XXX	Intergen	0.254405	NA	0.959577	NA
852	Intergen_1459	5	CP001363	1767781	1767865	+	85	XXX	Intergen	0.51439	0.63634	0.357195	0.650693
853	Intergen_1462	2	CP001363	1769565	1769669	+	105	XXX	Intergen	0.00381921	NA	-1.02278	NA
854	Intergen_1464	1	CP001363	1771157	1771176	+	20	XXX	Intergen	-4.16306	NA	-0.425475	NA
855	Intergen_1465	2	CP001363	1773160	1773233	+	74	XXX	Intergen	-1.11399	NA	-2.13184	NA
856	Intergen_1467	13	CP001363	1775232	1775621	+	390	XXX	Intergen	0.385799	0.918454	-0.0564934	NA
857	Intergen_1468	4	CP001363	1776732	1776944	+	213	XXX	Intergen	-0.113752	0.97717	0.534681	NA
858	Intergen_1469	2	CP001363	1777182	1777309	+	128	XXX	Intergen	NA	NA	NA	NA
859	Intergen_1471	1	CP001363	1778692	1778781	+	90	XXX	Intergen	0.473175	NA	-0.0176938	NA
860	Intergen_1475	3	CP001363	1781879	1781974	+	96	XXX	Intergen	0.800426	0.672794	0.379925	NA
861	Intergen_1476	4	CP001363	1783589	1783777	+	189	XXX	Intergen	0.901497	0.437041	0.133066	NA
862	Intergen_1477	2	CP001363	1785447	1785561	+	115	XXX	Intergen	0.611285	0.800501	-0.354407	NA
863	Intergen_1479	7	CP001363	1786758	1786869	+	112	XXX	Intergen	-0.639622	0.434623	-0.639772	0.171821
864	Intergen_1481	1	CP001363	1791021	1791162	+	142	XXX	Intergen	-1.17928	NA	1.09704	NA
865	Intergen_1482	2	CP001363	1791478	1791552	+	75	XXX	Intergen	0.171384	0.983572	0.116627	NA
866	Intergen_1484	1	CP001363	1792378	1792436	+	59	XXX	Intergen	1.26031	0.632753	0.59532	NA
867	Intergen_1487	1	CP001363	1799657	1799671	+	15	XXX	Intergen	-0.417396	NA	-1.40616	NA
868	Intergen_1493	2	CP001363	1803614	1803681	+	68	XXX	Intergen	-0.544858	0.934094	-1.30342	NA
869	Intergen_1496	1	CP001363	1806970	1807078	+	109	XXX	Intergen	-0.174269	0.97717	0.154468	NA
870	Intergen_1499	1	CP001363	1809515	1809600	+	86	XXX	Intergen	-1.80128	NA	-0.00175776	NA
871	Intergen_1500	4	CP001363	1810354	1810466	+	113	XXX	Intergen	0.270891	0.935215	-0.315781	NA
872	Intergen_1505	1	CP001363	1813689	1813837	+	149	XXX	Intergen	0.0420892	0.996211	0.00923196	NA
873	Intergen_1507	2	CP001363	1815389	1815443	+	55	XXX	Intergen	0.277725	0.940536	0.355079	NA
874	Intergen_1508	1	CP001363	1818120	1818503	+	384	XXX	Intergen	0.752122	0.893121	-0.28473	NA
875	Intergen_1511	7	CP001363	1820402	1820480	+	79	XXX	Intergen	0.318269	0.854018	-0.022618	0.989404
876	Intergen_1513	3	CP001363	1823365	1823480	+	116	XXX	Intergen	0.200027	0.964487	0.518608	NA
877	Intergen_1515	5	CP001363	1824821	1824903	+	83	XXX	Intergen	0.617034	0.478806	0.434374	0.562158
878	Intergen_1516	2	CP001363	1825015	1825057	+	43	XXX	Intergen	0.847533	0.781152	1.27045	NA
879	Intergen_1518	1	CP001363	1827369	1827468	+	100	XXX	Intergen	-0.198852	NA	-0.819084	NA
880	Intergen_1520	2	CP001363	1828979	1829099	+	121	XXX	Intergen	0.185821	0.975757	-0.0727607	NA
881	Intergen_1523	5	CP001363	1835768	1836246	+	479	XXX	Intergen	0.62519	0.788977	0.2608	NA
882	Intergen_1524	3	CP001363	1836430	1836518	+	89	XXX	Intergen	-2.32824	NA	-3.3376	NA
883	Intergen_1528	1	CP001363	1839221	1839557	+	337	XXX	Intergen	0.179941	NA	0.108176	NA
884	Intergen_1531	2	CP001363	1841328	1841487	+	160	XXX	Intergen	1.00292	0.515487	-0.000627942	NA
885	Intergen_1534	1	CP001363	1843198	1843240	+	43	XXX	Intergen	0.995225	NA	0.692714	NA
886	Intergen_1535	1	CP001363	1843415	1843556	+	142	XXX	Intergen	1.57496	NA	0.858315	NA
887	Intergen_1541	2	CP001363	1850176	1850296	+	121	XXX	Intergen	0.928577	0.731756	0.597485	NA
888	Intergen_1542	1	CP001363	1851929	1851995	+	67	XXX	Intergen	0.124972	0.983572	0.60981	NA
889	Intergen_1543	7	CP001363	1852311	1852692	+	382	XXX	Intergen	0.347186	0.859702	0.295311	0.770282
890	Intergen_1544	6	CP001363	1853341	1853816	+	476	XXX	Intergen	-0.152505	0.952692	0.274847	0.753433
891	Intergen_1545	3	CP001363	1856496	1856691	+	196	XXX	Intergen	-0.234113	0.961078	0.0965015	NA
892	Intergen_1546	9	CP001363	1857310	1857496	+	187	XXX	Intergen	0.13176	0.964546	0.173871	0.86071
893	Intergen_1547	9	CP001363	1857623	1857971	+	349	XXX	Intergen	-0.373671	0.903797	0.382847	NA
894	Intergen_1549	3	CP001363	1859426	1859627	+	202	XXX	Intergen	-0.0584582	0.99246	0.618673	NA
895	Intergen_1555	3	CP001363	1863632	1864414	+	783	XXX	Intergen	0.228347	0.956083	-0.111011	NA
896	Intergen_1556	2	CP001363	1865945	1865979	+	35	XXX	Intergen	-0.0232374	0.996211	-0.275874	NA
897	Intergen_1558	1	CP001363	1872846	1872923	+	78	XXX	Intergen	-0.348969	0.968663	0.845722	NA
898	Intergen_1559	6	CP001363	1873044	1873232	+	189	XXX	Intergen	0.179171	0.953433	0.152537	0.910646
899	Intergen_1561	3	CP001363	1874904	1874970	+	67	XXX	Intergen	0.5611	0.759202	-0.136632	NA
900	Intergen_1562	2	CP001363	1878836	1879011	+	176	XXX	Intergen	0.855247	0.655287	0.605706	NA
901	Intergen_1564	1	CP001363	1879676	1879941	+	266	XXX	Intergen	-0.245879	NA	-0.302077	NA
902	Intergen_1565	2	CP001363	1881043	1881095	+	53	XXX	Intergen	0.402742	0.901195	0.329514	NA
903	Intergen_1568	2	CP001363	1886400	1886566	+	167	XXX	Intergen	-0.891727	0.857665	-0.088968	NA
904	Intergen_1571	4	CP001363	1889398	1889521	+	124	XXX	Intergen	0.451603	0.786664	0.112819	0.942289
905	Intergen_1575	7	CP001363	1893702	1893756	+	55	XXX	Intergen	1.15221	0.52371	0.660596	NA
906	Intergen_1576	10	CP001363	1895023	1895292	+	270	XXX	Intergen	0.397292	0.777981	-0.176242	0.875096
907	Intergen_1577	2	CP001363	1895422	1895516	+	95	XXX	Intergen	0.128158	0.978551	0.0740244	NA
908	Intergen_1579	1	CP001363	1901008	1901081	+	74	XXX	Intergen	1.25679	NA	2.45279	NA
909	Intergen_1580	1	CP001363	1902627	1902637	+	11	XXX	Intergen	0.605326	0.737357	0.699952	NA
910	Intergen_1581	1	CP001363	1903775	1903786	+	12	XXX	Intergen	-0.470925	0.949587	1.49889	NA
911	Intergen_1582	1	CP001363	1903877	1904219	+	343	XXX	Intergen	1.28426	0.431922	0.318041	NA
912	Intergen_1585	5	CP001363	1907472	1907533	+	62	XXX	Intergen	0.163172	0.966439	0.0446511	NA
913	Intergen_1586	4	CP001363	1907789	1907956	+	168	XXX	Intergen	-0.122431	0.985482	0.74445	NA
914	Intergen_1587	1	CP001363	1908692	1908704	+	13	XXX	Intergen	NA	NA	NA	NA
915	Intergen_1588	3	CP001363	1909317	1909486	+	170	XXX	Intergen	-0.300443	0.923362	-0.45328	NA
916	Intergen_1589	3	CP001363	1910402	1910497	+	96	XXX	Intergen	0.326808	0.92805	-0.174102	NA
917	Intergen_1590	2	CP001363	1912232	1912293	+	62	XXX	Intergen	-0.617349	0.86044	-0.0372159	NA
918	Intergen_1592	1	CP001363	1914677	1914823	+	147	XXX	Intergen	0.869458	0.493512	0.76894	NA
919	Intergen_1594	1	CP001363	1916532	1916577	+	46	XXX	Intergen	0.508777	0.825849	-0.0489496	NA
920	Intergen_1595	1	CP001363	1917298	1917516	+	219	XXX	Intergen	1.42216	0.299478	-0.586228	NA
921	Intergen_1596	5	CP001363	1919062	1919202	+	141	XXX	Intergen	0.359474	0.833971	0.36551	0.66459
922	Intergen_1597	3	CP001363	1919734	1919841	+	108	XXX	Intergen	1.08941	0.693851	0.179757	NA
923	Intergen_1598	1	CP001363	1920184	1920254	+	71	XXX	Intergen	-0.0790085	0.99246	-0.390761	NA
924	Intergen_1602	8	CP001363	1920900	1921108	+	209	XXX	Intergen	0.14523	0.945257	0.232956	0.767148
925	Intergen_1603	2	CP001363	1921556	1921647	+	92	XXX	Intergen	-0.0654768	0.991845	0.464261	NA
926	Intergen_1604	1	CP001363	1922308	1922356	+	49	XXX	Intergen	-0.198982	NA	0.826906	NA
927	Intergen_1608	8	CP001363	1925839	1925974	+	136	XXX	Intergen	-0.529507	0.847352	0.350811	NA
928	Intergen_1609	1	CP001363	1926579	1926623	+	45	XXX	Intergen	0.351862	0.947895	-0.291274	NA
929	Intergen_1610	2	CP001363	1928310	1928328	+	19	XXX	Intergen	0.695425	0.607611	0.0696941	NA
930	Intergen_1611	2	CP001363	1929096	1929166	+	71	XXX	Intergen	1.05347	0.758878	0.765298	NA
931	Intergen_1612	1	CP001363	1929863	1929919	+	57	XXX	Intergen	-0.730465	0.870382	-0.0585839	NA
932	Intergen_1613	1	CP001363	1931831	1931960	+	130	XXX	Intergen	-0.0513289	NA	-0.0468066	NA
933	Intergen_1614	2	CP001363	1932306	1932310	+	5	XXX	Intergen	-0.0237633	0.996211	-0.119546	NA
934	Intergen_1616	13	CP001363	1934518	1934780	+	263	XXX	Intergen	0.329901	0.740366	-0.049284	0.962616
935	Intergen_1619	5	CP001363	1939789	1939937	+	149	XXX	Intergen	0.461144	0.811095	-0.143675	NA
936	Intergen_1621	1	CP001363	1942624	1942680	+	57	XXX	Intergen	0.407295	0.958873	-0.419971	NA
937	Intergen_1622	8	CP001363	1943140	1943494	+	355	XXX	Intergen	0.43773	0.769444	0.344724	0.693269
938	Intergen_1623	1	CP001363	1944922	1944986	+	65	XXX	Intergen	0.330653	NA	-0.935809	NA
939	Intergen_1627	9	CP001363	1947318	1947433	+	116	XXX	Intergen	0.404165	0.802686	0.441173	0.587936
940	Intergen_1628	1	CP001363	1947542	1947555	+	14	XXX	Intergen	0.653112	0.892763	1.08506	NA
941	Intergen_1629	4	CP001363	1947741	1947965	+	225	XXX	Intergen	0.605151	0.892763	0.529381	NA
942	Intergen_1631	9	CP001363	1948468	1948624	+	157	XXX	Intergen	-0.379549	0.902122	-0.0870828	NA
943	Intergen_1633	5	CP001363	1949979	1950042	+	64	XXX	Intergen	0.0964652	0.97717	-0.0271681	0.989404
944	Intergen_1635	2	CP001363	1952346	1952538	+	193	XXX	Intergen	0.939058	0.562589	0.0249085	NA
945	Intergen_1638	4	CP001363	1955976	1956016	+	41	XXX	Intergen	0.568611	0.6816	0.695288	0.334158
946	Intergen_1641	8	CP001363	1961774	1961883	+	110	XXX	Intergen	0.227617	0.902122	-0.137288	0.894143
947	Intergen_1644	2	CP001363	1963133	1963182	+	50	XXX	Intergen	-1.88003	NA	-0.411021	NA
948	Intergen_1645	2	CP001363	1963312	1963416	+	105	XXX	Intergen	-1.15405	NA	-2.18426	NA
949	Intergen_1646	1	CP001363	1964140	1964428	+	289	XXX	Intergen	-3.80189	NA	-0.404455	NA
950	Intergen_1649	44	CP001363	1965219	1965547	+	329	XXX	Intergen	0.444607	0.362912	0.0265714	0.982566
951	Intergen_1650	17	CP001363	1966025	1966411	+	387	XXX	Intergen	0.134824	0.945257	0.182046	0.825577
952	Intergen_1651	3	CP001363	1966832	1966959	+	128	XXX	Intergen	1.00405	NA	-0.694703	NA
953	Intergen_1653	2	CP001363	1967471	1967602	+	132	XXX	Intergen	0.583937	0.759202	0.1057	NA
954	Intergen_1654	6	CP001363	1967777	1968258	+	482	XXX	Intergen	0.692708	0.613357	0.0858645	NA
955	Intergen_1655	2	CP001363	1969117	1969278	+	162	XXX	Intergen	-0.393936	0.913024	0.145739	NA
956	Intergen_1656	7	CP001363	1969609	1970093	+	485	XXX	Intergen	0.809765	0.710793	-0.780243	NA
957	Intergen_1657	28	CP001363	1970295	1970911	+	617	XXX	Intergen	0.128372	0.919507	-0.00911232	0.990841
958	Intergen_1658	2	CP001363	1971827	1971958	+	132	XXX	Intergen	-1.66854	NA	-4.1287	NA
959	Intergen_1660	18	CP001363	1972742	1973189	+	448	XXX	Intergen	0.211791	0.935215	0.255803	0.819587
960	Intergen_1661	1	CP001363	1973376	1973493	+	118	XXX	Intergen	-0.0993965	NA	-1.0863	NA
961	Intergen_1665	2	CP001363	1974785	1974880	+	96	XXX	Intergen	0.0785731	0.993004	-0.0537578	NA
962	Intergen_1668	2	CP001363	1976656	1976704	+	49	XXX	Intergen	-0.598247	0.913024	-0.400253	NA
963	Intergen_1669	2	CP001363	1977446	1977498	+	53	XXX	Intergen	0.694239	NA	-0.312171	NA
964	Intergen_1675	3	CP001363	1981690	1981796	+	107	XXX	Intergen	-0.120538	0.979641	0.213675	NA
965	Intergen_1679	2	CP001363	1986134	1986226	+	93	XXX	Intergen	0.00140511	0.999668	-0.517963	NA
966	Intergen_1683	1	CP001363	1988989	1989025	+	37	XXX	Intergen	0.732538	0.902122	0.7848	NA
967	Intergen_1691	1	CP001363	2000381	2000458	+	78	XXX	Intergen	0.692547	0.871282	-0.110922	NA
968	Intergen_1693	6	CP001363	2002090	2002146	+	57	XXX	Intergen	-0.408641	0.924198	0.257529	NA
969	Intergen_1695	5	CP001363	2003405	2004030	+	626	XXX	Intergen	-0.839315	NA	-1.86807	NA
970	Intergen_1696	1	CP001363	2005154	2005189	+	36	XXX	Intergen	1.19912	0.625221	1.21562	NA
971	Intergen_1698	4	CP001363	2006413	2006514	+	102	XXX	Intergen	0.281066	0.944502	0.484059	NA
972	Intergen_1700	2	CP001363	2008563	2008611	+	49	XXX	Intergen	-0.0379531	0.99246	0.494006	0.530435
973	Intergen_1701	5	CP001363	2009994	2010045	+	52	XXX	Intergen	0.0400749	0.990698	0.154661	0.887884
974	Intergen_1702	1	CP001363	2010442	2010481	+	40	XXX	Intergen	-1.45507	0.749943	-0.15704	NA
975	Intergen_1703	4	CP001363	2012194	2012428	+	235	XXX	Intergen	0.287828	0.93256	0.531801	NA
976	Intergen_1705	1	CP001363	2013765	2013868	+	104	XXX	Intergen	0.16573	NA	-1.30178	NA
977	Intergen_1710	1	CP001363	2018988	2019223	+	236	XXX	Intergen	-1.58297	0.606567	0.0778963	NA
978	Intergen_1711	2	CP001363	2022839	2022929	+	91	XXX	Intergen	1.19428	0.270316	0.505733	NA
979	Intergen_1714	3	CP001363	2026007	2026159	+	153	XXX	Intergen	-0.197323	0.967712	0.505739	NA
980	Intergen_1715	1	CP001363	2027822	2028057	+	236	XXX	Intergen	-0.556781	NA	0.0252199	NA
981	Intergen_1718	5	CP001363	2033472	2033683	+	212	XXX	Intergen	0.575503	0.15289	0.550363	0.087984
982	Intergen_1719	13	CP001363	2033828	2034144	+	317	XXX	Intergen	-0.058421	0.983877	-0.2116	0.838258
983	Intergen_1721	4	CP001363	2036904	2037065	+	162	XXX	Intergen	0.351907	0.846982	0.342888	0.709576
984	Intergen_1722	15	CP001363	2037309	2037536	+	228	XXX	Intergen	0.241101	0.87065	0.37079	0.512113
985	Intergen_1723	6	CP001363	2038095	2038155	+	61	XXX	Intergen	-0.184057	0.960711	-0.3768	NA
986	Intergen_1724	25	CP001363	2038306	2038644	+	339	XXX	Intergen	0.229038	0.772875	0.00450648	0.993777
987	Intergen_1725	2	CP001363	2039149	2039326	+	178	XXX	Intergen	-0.0236145	0.996211	-0.139168	NA
988	Intergen_1726	7	CP001363	2039966	2040220	+	255	XXX	Intergen	0.238431	0.944502	0.623059	NA
989	Intergen_1727	17	CP001363	2040557	2040795	+	239	XXX	Intergen	0.391228	0.63634	0.528312	0.130402
990	Intergen_1728	7	CP001363	2041294	2041338	+	45	XXX	Intergen	0.225004	0.944982	-0.108501	NA
991	Intergen_1730	1	CP001363	2043017	2043090	+	74	XXX	Intergen	0.465549	NA	0.576738	NA
992	Intergen_1731	8	CP001363	2043757	2043993	+	237	XXX	Intergen	0.222762	0.913024	0.403496	0.609238
993	Intergen_1732	48	CP001363	2044321	2044532	+	212	XXX	Intergen	-0.0501095	0.973359	0.0660228	0.908779
994	Intergen_1733	18	CP001363	2045973	2046184	+	212	XXX	Intergen	0.0375562	0.986832	-0.0772817	0.943273
995	Intergen_1734	12	CP001363	2046518	2046766	+	249	XXX	Intergen	0.266644	0.874074	0.10893	0.911338
996	Intergen_1739	18	CP001363	2050309	2050619	+	311	XXX	Intergen	0.356452	0.817425	0.116978	0.921079
997	Intergen_1740	3	CP001363	2050997	2051062	+	66	XXX	Intergen	-0.0550079	0.993971	-0.684582	NA
998	Intergen_1743	6	CP001363	2054442	2054594	+	153	XXX	Intergen	0.0510636	0.988828	-0.149143	0.920636
999	Intergen_1744	5	CP001363	2055396	2055541	+	146	XXX	Intergen	0.106293	0.973558	0.011708	0.992951
1000	Intergen_1745	2	CP001363	2056094	2056151	+	58	XXX	Intergen	0.894973	0.429026	0.520929	NA
1001	Intergen_1746	4	CP001363	2056872	2057139	+	268	XXX	Intergen	0.801381	0.536534	0.292126	NA
1002	Intergen_1748	1	CP001363	2058985	2059062	+	78	XXX	Intergen	0.783152	0.758257	0.461427	NA
1003	Intergen_1751	3	CP001363	2062211	2062224	+	14	XXX	Intergen	-1.11936	NA	-0.566665	NA
1004	Intergen_1754	2	CP001363	2065022	2065146	+	125	XXX	Intergen	0.271699	0.96909	-0.0698229	NA
1005	Intergen_1755	21	CP001363	2066643	2066906	+	264	XXX	Intergen	0.0781445	0.971501	0.163464	0.819638
1006	Intergen_1756	5	CP001363	2067294	2067412	+	119	XXX	Intergen	0.0218594	0.996211	0.687703	NA
1007	Intergen_1757	1	CP001363	2067728	2067773	+	46	XXX	Intergen	2.85189	NA	1.34686	NA
1008	Intergen_1758	1	CP001363	2067903	2067943	+	41	XXX	Intergen	0.561509	NA	-0.465116	NA
1009	Intergen_1759	2	CP001363	2072685	2072705	+	21	XXX	Intergen	0.749246	0.655287	0.405241	NA
1010	Intergen_1760	4	CP001363	2074364	2074467	+	104	XXX	Intergen	0.351313	0.829303	0.384158	0.627551
1011	Intergen_1763	42	CP001363	2078551	2078831	+	281	XXX	Intergen	-0.249145	0.902122	-0.392402	0.613085
1012	Intergen_1764	10	CP001363	2079456	2079493	+	38	XXX	Intergen	0.137739	0.958873	0.133813	0.901586
1013	Intergen_1765	3	CP001363	2079689	2079816	+	128	XXX	Intergen	0.149945	0.973359	0.33714	NA
1014	Intergen_1766	1	CP001363	2080045	2080353	+	309	XXX	Intergen	0.430893	0.941629	0.229784	NA
1015	Intergen_1767	2	CP001363	2082861	2083024	+	164	XXX	Intergen	-0.0281029	NA	-0.240201	NA
1016	Intergen_1772	5	CP001363	2088325	2088842	+	518	XXX	Intergen	0.0131108	0.996211	-0.0823289	0.949137
1017	Intergen_1774	5	CP001363	2090171	2090430	+	260	XXX	Intergen	-0.893346	NA	0.707116	NA
1018	Intergen_1775	3	CP001363	2090843	2091088	+	246	XXX	Intergen	0.245151	0.971501	-0.299856	NA
1019	Intergen_1778	1	CP001363	2093496	2093577	+	82	XXX	Intergen	NA	NA	NA	NA
1020	Intergen_1779	8	CP001363	2093640	2093905	+	266	XXX	Intergen	-0.224239	0.940536	-0.127967	NA
1021	Intergen_1780	1	CP001363	2094128	2094339	+	212	XXX	Intergen	2.9985	NA	1.97419	NA
1022	Intergen_1781	11	CP001363	2095498	2095631	+	134	XXX	Intergen	0.988284	0.829023	-0.198038	NA
1023	Intergen_1784	2	CP001363	2109107	2109156	+	50	XXX	Intergen	-0.288351	0.893121	0.0461545	0.980295
1024	Intergen_1786	1	CP001363	2112429	2112439	+	11	XXX	Intergen	NA	NA	NA	NA
1025	Intergen_1787	2	CP001363	2114665	2114789	+	125	XXX	Intergen	0.409486	0.921701	-0.215985	NA
1026	Intergen_1788	2	CP001363	2115141	2115200	+	60	XXX	Intergen	-0.0460658	0.995483	-0.457953	NA
1027	Intergen_1789	3	CP001363	2115504	2115611	+	108	XXX	Intergen	-0.525886	0.893121	0.0673424	NA
1028	Intergen_1790	5	CP001363	2116143	2116354	+	212	XXX	Intergen	0.417027	0.831597	0.13217	0.928892
1029	Intergen_1792	12	CP001363	2117968	2118323	+	356	XXX	Intergen	0.42578	0.778592	0.619486	0.334158
1030	Intergen_1794	2	CP001363	2119338	2119347	+	10	XXX	Intergen	-0.189655	0.970583	0.0740407	NA
1031	Intergen_1795	3	CP001363	2120302	2120344	+	43	XXX	Intergen	0.253496	0.927757	0.29734	NA
1032	Intergen_1797	2	CP001363	2125730	2125757	+	28	XXX	Intergen	1.01137	0.692205	0.627012	NA
1033	Intergen_1799	13	CP001363	2126776	2127589	+	814	XXX	Intergen	0.0208943	0.994051	0.343932	0.498653
1034	Intergen_1800	1	CP001363	2127962	2128018	+	57	XXX	Intergen	1.08877	0.606307	0.707648	NA
1035	Intergen_1801	7	CP001363	2128847	2128982	+	136	XXX	Intergen	0.0572307	0.983877	-0.254034	0.818482
1036	Intergen_1802	5	CP001363	2129523	2129592	+	70	XXX	Intergen	0.193204	0.929607	0.0761197	0.954741
1037	Intergen_1804	2	CP001363	2133611	2133901	+	291	XXX	Intergen	0.19117	0.953239	0.142872	NA
1038	Intergen_1805	5	CP001363	2134700	2134799	+	100	XXX	Intergen	0.43574	0.902122	0.207745	NA
1039	Intergen_1806	3	CP001363	2134876	2135042	+	167	XXX	Intergen	0.43299	0.919507	-0.602093	NA
1040	Intergen_1807	2	CP001363	2135362	2135769	+	408	XXX	Intergen	-0.168525	0.973558	-0.251483	NA
1041	Intergen_1809	2	CP001363	2136483	2136956	+	474	XXX	Intergen	-0.359366	0.911455	0.445693	NA
1042	Intergen_1810	16	CP001363	2137656	2137997	+	342	XXX	Intergen	0.306228	0.800624	0.227216	0.757731
1043	Intergen_1811	6	CP001363	2140167	2140222	+	56	XXX	Intergen	-0.391529	0.911718	-0.313191	NA
1044	Intergen_1813	1	CP001363	2142337	2142486	+	150	XXX	Intergen	0.620552	0.894574	0.00262659	NA
1045	Intergen_1814	3	CP001363	2142742	2142857	+	116	XXX	Intergen	0.586008	0.541568	0.104143	0.936051
1046	Intergen_1815	4	CP001363	2144313	2144507	+	195	XXX	Intergen	0.931648	0.770729	0.590894	NA
1047	Intergen_1816	8	CP001363	2145215	2145539	+	325	XXX	Intergen	0.00761947	0.996211	-0.0316928	0.985945
1048	Intergen_1819	4	CP001363	2147621	2147846	+	226	XXX	Intergen	0.713541	0.515487	-0.0823551	0.962616
1049	Intergen_1820	2	CP001363	2148777	2148853	+	77	XXX	Intergen	0.676061	0.716428	0.307587	NA
1050	Intergen_1824	1	CP001363	2163007	2163016	+	10	XXX	Intergen	0.458605	0.949587	0.128692	NA
1051	Intergen_1825	18	CP001363	2165353	2165667	+	315	XXX	Intergen	0.0999198	0.95927	0.124862	0.851522
1052	Intergen_1827	8	CP001363	2166862	2167077	+	216	XXX	Intergen	0.797034	0.359873	-0.067517	NA
1053	Intergen_1828	5	CP001363	2167873	2168397	+	525	XXX	Intergen	0.0329411	0.992612	0.0914584	0.945685
1054	Intergen_1829	1	CP001363	2169492	2169509	+	18	XXX	Intergen	0.154972	0.97717	-0.243989	NA
1055	Intergen_1836	1	CP001363	2184207	2184263	+	57	XXX	Intergen	0.72402	NA	-0.298273	NA
1056	Intergen_1837	2	CP001363	2185167	2185199	+	33	XXX	Intergen	0.140451	0.983877	-0.456983	NA
1057	Intergen_1840	2	CP001363	2186839	2186956	+	118	XXX	Intergen	-1.35348	0.785443	-0.391858	NA
1058	Intergen_1842	1	CP001363	2188750	2188872	+	123	XXX	Intergen	0.830081	NA	0.527006	NA
1059	Intergen_1843	1	CP001363	2190213	2190226	+	14	XXX	Intergen	NA	NA	NA	NA
1060	Intergen_1844	23	CP001363	2192504	2192949	+	446	XXX	Intergen	0.419869	0.584536	0.490519	0.206397
1061	Intergen_1845	10	CP001363	2195471	2195673	+	203	XXX	Intergen	0.0336361	0.990698	0.153605	0.853813
1062	Intergen_1846	3	CP001363	2195797	2195812	+	16	XXX	Intergen	-0.238158	0.970027	0.325928	NA
1063	Intergen_1847	2	CP001363	2197244	2197378	+	135	XXX	Intergen	1.37202	0.483138	0.633804	NA
1064	Intergen_1849	5	CP001363	2199938	2199982	+	45	XXX	Intergen	0.55761	0.466533	0.401586	0.528682
1065	Intergen_1850	6	CP001363	2200808	2201166	+	359	XXX	Intergen	0.120792	0.967701	0.0601506	0.965477
1066	Intergen_1851	2	CP001363	2202067	2202168	+	102	XXX	Intergen	-1.23673	0.780975	-0.933317	NA
1067	Intergen_1853	4	CP001363	2209368	2209509	+	142	XXX	Intergen	-0.239188	0.973558	-0.157948	NA
1068	Intergen_1855	14	CP001363	2212320	2212482	+	163	XXX	Intergen	-0.119169	0.942568	0.0423994	0.965448
1069	Intergen_1856	2	CP001363	2213914	2213984	+	71	XXX	Intergen	1.26846	0.164968	1.01192	NA
1070	Intergen_1857	15	CP001363	2218852	2219170	+	319	XXX	Intergen	0.145587	0.903797	-0.0776695	0.908779
1071	Intergen_1858	2	CP001363	2221470	2221550	+	81	XXX	Intergen	0.716828	0.748471	0.509103	NA
1072	Intergen_1859	1	CP001363	2222451	2222477	+	27	XXX	Intergen	1.36401	NA	0.52043	NA
1073	Intergen_1861	2	CP001363	2226665	2226669	+	5	XXX	Intergen	1.57038	NA	2.56726	NA
1074	Intergen_1863	43	CP001363	2230133	2230508	+	376	XXX	Intergen	0.798738	6.30311e-06	1.3494	1.55435e-21
1075	Intergen_1864	2	CP001363	2231403	2231579	+	177	XXX	Intergen	1.14828	0.655287	0.339335	NA
1076	Intergen_1866	3	CP001363	2235492	2235512	+	21	XXX	Intergen	0.152498	0.982158	0.400993	NA
1077	Intergen_1867	2	CP001363	2236992	2237123	+	132	XXX	Intergen	0.350917	0.900654	0.186575	NA
1078	Intergen_1868	1	CP001363	2238519	2238571	+	53	XXX	Intergen	-1.14428	0.760754	-0.374292	NA
1079	Intergen_1870	1	CP001363	2245856	2245870	+	15	XXX	Intergen	-1.7137	NA	-1.2628	NA
1080	Intergen_1871	2	CP001363	2246618	2246629	+	12	XXX	Intergen	0.118452	0.985482	-0.203979	NA
1081	Intergen_1874	2	CP001363	2254204	2254276	+	73	XXX	Intergen	-0.350378	NA	-0.824137	NA
1082	Intergen_1875	10	CP001363	2254523	2254877	+	355	XXX	Intergen	0.239107	0.961078	0.0991085	NA
1083	Intergen_1876	6	CP001363	2256459	2256543	+	85	XXX	Intergen	0.408305	0.731517	0.139661	0.889978
1084	Intergen_1877	2	CP001363	2258401	2258438	+	38	XXX	Intergen	-0.0874351	0.97717	0.374663	0.681864
1085	Intergen_1878	6	CP001363	2259021	2259110	+	90	XXX	Intergen	-1.05231	0.765502	-2.08837	NA
1086	Intergen_1880	2	CP001363	2259999	2260082	+	84	XXX	Intergen	0.247299	0.935215	0.0633742	NA
1087	Intergen_1882	3	CP001363	2265397	2265632	+	236	XXX	Intergen	0.097414	0.974691	0.122242	0.928382
1088	Intergen_1884	12	CP001363	2276813	2277080	+	268	XXX	Intergen	0.106956	0.967712	0.121951	0.901586
1089	Intergen_1885	1	CP001363	2279000	2279009	+	10	XXX	Intergen	0.163931	NA	0.736325	NA
1090	Intergen_1886	3	CP001363	2281122	2281236	+	115	XXX	Intergen	0.358113	0.893121	0.11762	NA
1091	Intergen_1887	2	CP001363	2282599	2282707	+	109	XXX	Intergen	0.308489	0.943281	0.386398	NA
1092	Intergen_1888	20	CP001363	2282822	2283048	+	227	XXX	Intergen	0.0653367	0.972586	-0.232329	0.712301
1093	Intergen_1889	3	CP001363	2284096	2284130	+	35	XXX	Intergen	-1.16737	NA	0.21783	NA
1094	Intergen_1890	28	CP001363	2284548	2284668	+	121	XXX	Intergen	-0.0706479	0.964487	-0.182172	0.687384
1095	Intergen_1891	34	CP001363	2285005	2285113	+	109	XXX	Intergen	0.0136992	0.996211	-0.497016	0.405631
1096	Intergen_1892	4	CP001363	2285234	2285365	+	132	XXX	Intergen	0.635494	0.804663	-0.131224	NA
1097	Intergen_1894	1	CP001363	2286466	2286517	+	52	XXX	Intergen	0.742898	0.781783	-0.0479926	NA
1098	Intergen_1895	4	CP001363	2287571	2287823	+	253	XXX	Intergen	-0.22296	0.925492	0.456995	0.54801
1099	Intergen_1896	4	CP001363	2291779	2291813	+	35	XXX	Intergen	0.110222	0.971501	0.779238	0.118569
1100	Intergen_1897	5	CP001363	2293399	2293496	+	98	XXX	Intergen	0.151434	0.966451	-0.146181	NA
1101	Intergen_1898	2	CP001363	2293683	2293807	+	125	XXX	Intergen	0.212374	0.968325	-0.526816	NA
1102	Intergen_1899	4	CP001363	2294123	2294184	+	62	XXX	Intergen	-0.0107602	0.996211	-0.235735	NA
1103	Intergen_1900	2	CP001363	2294344	2294384	+	41	XXX	Intergen	0.134624	NA	0.49471	NA
1104	Intergen_1901	3	CP001363	2295393	2295407	+	15	XXX	Intergen	-0.522227	NA	-2.96687	NA
1105	Intergen_1904	3	CP001363	2299181	2299458	+	278	XXX	Intergen	-0.934954	NA	-0.0703707	NA
1106	Intergen_1905	40	CP001363	2299741	2300017	+	277	XXX	Intergen	0.0769753	0.971501	-0.0100691	0.991029
1107	Intergen_1906	2	CP001363	2301128	2301291	+	164	XXX	Intergen	-0.459439	0.901407	-0.693043	NA
1108	Intergen_1907	15	CP001363	2303326	2303565	+	240	XXX	Intergen	0.376598	0.63634	0.357654	0.459817
1109	Intergen_1908	6	CP001363	2304025	2304195	+	171	XXX	Intergen	0.680428	0.584931	0.355346	NA
1110	Intergen_1909	4	CP001363	2304727	2304782	+	56	XXX	Intergen	0.611777	0.711741	-0.00315425	NA
1111	Intergen_1911	3	CP001363	2307801	2307920	+	120	XXX	Intergen	0.699338	0.860042	0.178943	NA
1112	Intergen_1913	4	CP001363	2312546	2312725	+	180	XXX	Intergen	-0.0288768	0.99246	0.246116	0.773967
1113	Intergen_1914	1	CP001363	2315024	2315123	+	100	XXX	Intergen	0.1892	0.971501	-0.667553	NA
1114	Intergen_1915	2	CP001363	2315238	2315289	+	52	XXX	Intergen	1.2325	0.436133	0.599617	NA
1115	Intergen_1916	4	CP001363	2317021	2317077	+	57	XXX	Intergen	0.69544	0.645041	0.395705	NA
1116	Intergen_1917	3	CP001363	2318779	2318809	+	31	XXX	Intergen	-0.904877	0.599948	0.35979	NA
1117	Intergen_1919	2	CP001363	2320317	2320381	+	65	XXX	Intergen	0.0621445	0.99246	-0.582128	NA
1118	Intergen_1920	6	CP001363	2321819	2322008	+	190	XXX	Intergen	0.77188	0.675544	-0.42804	NA
1119	Intergen_1922	3	CP001363	2323216	2323323	+	108	XXX	Intergen	-0.170501	0.962071	-0.320496	NA
1120	Intergen_1927	3	CP001363	2328310	2328434	+	125	XXX	Intergen	-0.5505	0.857665	-0.516968	NA
1121	Intergen_1928	4	CP001363	2329344	2329474	+	131	XXX	Intergen	0.140378	0.966451	-0.168629	0.899564
1122	Intergen_1929	3	CP001363	2330566	2330718	+	153	XXX	Intergen	-0.0774935	0.98511	-0.0506979	NA
1123	Intergen_1931	2	CP001363	2332742	2332945	+	204	XXX	Intergen	0.000491396	0.999718	-1.69871	NA
1124	Intergen_1932	3	CP001363	2335417	2335490	+	74	XXX	Intergen	0.624304	0.478806	0.578535	0.319975
1125	Intergen_1933	2	CP001363	2336502	2336516	+	15	XXX	Intergen	-0.70595	NA	-1.79943	NA
1126	Intergen_1934	6	CP001363	2338038	2338064	+	27	XXX	Intergen	0.389214	0.913024	0.0310268	NA
1127	Intergen_1935	6	CP001363	2339170	2339343	+	174	XXX	Intergen	-0.125689	0.973558	0.0369331	NA
1128	Intergen_1936	4	CP001363	2339452	2339667	+	216	XXX	Intergen	0.130313	0.956083	0.241506	0.773967
1129	Intergen_1941	1	CP001363	2348062	2348104	+	43	XXX	Intergen	-0.0861693	0.97717	0.282383	0.774409
1130	Intergen_1943	2	CP001363	2351911	2351962	+	52	XXX	Intergen	0.296975	0.913024	0.527891	NA
1131	Intergen_1947	1	CP001363	2356823	2356838	+	16	XXX	Intergen	0.342435	0.919507	-0.185812	NA
1132	Intergen_1950	12	CP001363	2360458	2360521	+	64	XXX	Intergen	0.352504	0.843942	0.175992	0.882884
1133	Intergen_1951	3	CP001363	2361312	2361471	+	160	XXX	Intergen	-0.427968	0.922797	-0.306652	NA
1134	Intergen_1952	2	CP001363	2361577	2361698	+	122	XXX	Intergen	0.0249112	0.996211	-0.599096	NA
1135	Intergen_1953	5	CP001363	2362143	2362276	+	134	XXX	Intergen	-0.943528	0.6649	0.0378332	NA
1136	Intergen_1954	5	CP001363	2362850	2363061	+	212	XXX	Intergen	0.490501	0.893121	0.485484	NA
1137	Intergen_1956	7	CP001363	2364798	2364974	+	177	XXX	Intergen	-0.180943	0.911718	0.140513	0.842635
1138	Intergen_1958	3	CP001363	2365784	2365896	+	113	XXX	Intergen	-0.485732	0.911718	-0.654456	NA
1139	Intergen_1959	3	CP001363	2366041	2366108	+	68	XXX	Intergen	-0.0274005	0.996211	-0.408655	NA
1140	Intergen_1960	1	CP001363	2367666	2367771	+	106	XXX	Intergen	-0.925136	0.846809	0.0571246	NA
1141	Intergen_1964	10	CP001363	2375950	2376100	+	151	XXX	Intergen	0.29389	0.79528	0.295708	0.613085
1142	Intergen_1966	1	CP001363	2379000	2379026	+	27	XXX	Intergen	1.61277	NA	0.948676	NA
1143	Intergen_1969	1	CP001363	2382234	2382306	+	73	XXX	Intergen	0.119195	0.973558	0.11941	NA
1144	Intergen_1971	2	CP001363	2382985	2383044	+	60	XXX	Intergen	-0.813195	0.874074	-0.122915	NA
1145	Intergen_1972	20	CP001363	2383336	2383682	+	347	XXX	Intergen	0.137003	0.937113	0.0123911	0.990841
1146	Intergen_1975	1	CP001363	2388159	2388218	+	60	XXX	Intergen	0.725169	NA	-0.61466	NA
1147	Intergen_1978	11	CP001363	2389208	2389376	+	169	XXX	Intergen	-0.046115	0.983572	0.0313989	0.983225
1148	Intergen_1979	5	CP001363	2390709	2390736	+	28	XXX	Intergen	0.644206	0.77061	-0.347622	NA
1149	Intergen_1983	4	CP001363	2394805	2394972	+	168	XXX	Intergen	-0.219893	0.966451	0.182204	NA
1150	Intergen_1984	16	CP001363	2395177	2395472	+	296	XXX	Intergen	0.420631	0.624489	0.288497	0.65015
1151	Intergen_1986	22	CP001363	2396771	2396961	+	191	XXX	Intergen	-0.00840515	0.996211	-0.0644372	0.947093
1152	Intergen_1987	11	CP001363	2397526	2397714	+	189	XXX	Intergen	-0.439113	0.934094	-0.472986	NA
1153	Intergen_1988	32	CP001363	2397862	2398254	+	393	XXX	Intergen	0.147438	0.902122	0.247202	0.595345
1154	Intergen_1990	2	CP001363	2403891	2403941	+	51	XXX	Intergen	-0.102148	0.982158	-0.221196	NA
1155	Intergen_1993	4	CP001363	2406298	2406412	+	115	XXX	Intergen	0.300504	0.914227	-0.232464	NA
1156	Intergen_1995	4	CP001363	2411199	2411309	+	111	XXX	Intergen	-0.311321	0.918752	0.0982884	NA
1157	Intergen_1997	1	CP001363	2412107	2412314	+	208	XXX	Intergen	-0.178507	NA	0.324235	NA
1158	Intergen_1999	2	CP001363	2415749	2415828	+	80	XXX	Intergen	-0.118805	0.973558	-0.0263377	NA
1159	Intergen_2000	1	CP001363	2416882	2416995	+	114	XXX	Intergen	-0.247872	0.961439	-0.938401	NA
1160	Intergen_2001	6	CP001363	2418257	2418860	+	604	XXX	Intergen	0.731754	0.46178	0.206287	0.865855
1161	Intergen_2003	3	CP001363	2422198	2422299	+	102	XXX	Intergen	-0.337948	0.913024	-0.139918	NA
1162	Intergen_2005	1	CP001363	2427901	2427979	+	79	XXX	Intergen	1.42924	NA	-1.02278	NA
1163	Intergen_2006	5	CP001363	2428294	2428309	+	16	XXX	Intergen	0.0787063	0.983572	-0.00166573	NA
1164	Intergen_2009	6	CP001363	2431787	2431868	+	82	XXX	Intergen	-0.567862	0.832232	-0.402887	NA
1165	Intergen_2010	6	CP001363	2432598	2432656	+	59	XXX	Intergen	0.216539	0.945257	0.191082	NA
1166	Intergen_2011	1	CP001363	2432774	2432952	+	179	XXX	Intergen	-0.511725	0.86044	-0.486135	NA
1167	Intergen_2012	1	CP001363	2435239	2435350	+	112	XXX	Intergen	-0.181538	0.958873	0.57105	0.463127
1168	Intergen_2013	1	CP001363	2437928	2438088	+	161	XXX	Intergen	0.26009	0.973558	-1.98322	NA
1169	Intergen_2014	3	CP001363	2438968	2439082	+	115	XXX	Intergen	0.199042	0.904949	-0.108731	0.910646
1170	Intergen_2015	3	CP001363	2441517	2441788	+	272	XXX	Intergen	-0.725413	0.870382	-0.305211	NA
1171	Intergen_2018	41	CP001363	2447302	2447410	+	109	XXX	Intergen	0.275941	0.563588	0.0884368	0.861419
1172	Intergen_2021	3	CP001363	2449712	2449766	+	55	XXX	Intergen	0.131675	0.973558	0.722454	0.37743
1173	Intergen_2022	18	CP001363	2451769	2452017	+	249	XXX	Intergen	-0.0852327	0.966451	0.20441	0.726064
1174	Intergen_2023	8	CP001363	2453215	2453328	+	114	XXX	Intergen	0.0155904	0.996211	0.210916	0.830828
1175	Intergen_2024	10	CP001363	2453977	2454149	+	173	XXX	Intergen	0.208975	0.879405	0.281882	0.612346
1176	Intergen_2025	19	CP001363	2454576	2454619	+	44	XXX	Intergen	0.0730265	0.973558	0.121048	0.886087
1177	Intergen_2026	25	CP001363	2455226	2455276	+	51	XXX	Intergen	-0.0595362	0.97717	-0.0663167	0.945046
1178	Intergen_2027	14	CP001363	2455406	2455523	+	118	XXX	Intergen	-0.258744	0.888843	-0.364603	0.621353
1179	Intergen_2028	3	CP001363	2463129	2463225	+	97	XXX	Intergen	-0.0191041	0.996211	-0.416686	NA
1180	Intergen_2030	9	CP001363	2468850	2468934	+	85	XXX	Intergen	0.421745	0.6816	0.0574304	0.958337
1181	Intergen_2031	8	CP001363	2470231	2470330	+	100	XXX	Intergen	-0.112879	0.97089	0.0454127	0.980295
1182	Intergen_2032	5	CP001363	2470643	2470690	+	48	XXX	Intergen	-0.110288	0.973558	0.253682	0.813253
1183	Intergen_2034	3	CP001363	2473197	2473236	+	40	XXX	Intergen	0.019891	0.996211	-0.294891	NA
1184	Intergen_2035	7	CP001363	2475019	2475406	+	388	XXX	Intergen	0.129947	0.97717	0.458691	NA
1185	Intergen_2038	1	CP001363	2475837	2475905	+	69	XXX	Intergen	0.226536	NA	1.17078	NA
1186	Intergen_2047	1	CP001363	2491358	2491444	+	87	XXX	Intergen	-0.870673	NA	0.741412	NA
1187	Intergen_2049	331	CP001363	2492616	2493546	+	931	XXX	Intergen	0.0822968	0.826999	0.100624	0.564502
1188	Intergen_2050	3	CP001363	2494762	2494854	+	93	XXX	Intergen	-0.128485	0.972586	1.0467	0.0121221
1189	Intergen_2051	7	CP001363	2495455	2495545	+	91	XXX	Intergen	-0.190557	0.939021	0.0988124	0.938024
1190	Intergen_2052	7	CP001363	2497373	2497448	+	76	XXX	Intergen	-0.100749	0.970712	0.0354295	0.983393
1191	Intergen_2056	1	CP001363	2499455	2499490	+	36	XXX	Intergen	NA	NA	NA	NA
1192	Intergen_2057	2	CP001363	2500694	2500769	+	76	XXX	Intergen	-1.73371	NA	-3.76609	NA
1193	Intergen_2058	6	CP001363	2502915	2503131	+	217	XXX	Intergen	0.114528	0.970596	0.135441	0.903942
1194	Intergen_2061	10	CP001363	2508159	2508238	+	80	XXX	Intergen	-0.0148879	0.996211	-0.599393	NA
1195	Intergen_2066	9	CP001363	2511823	2511964	+	142	XXX	Intergen	0.400785	0.811095	0.070415	0.962616
1196	Intergen_2067	14	CP001363	2512613	2512737	+	125	XXX	Intergen	0.103364	0.935215	0.17113	0.718005
1197	Intergen_2068	3	CP001363	2513632	2513682	+	51	XXX	Intergen	0.327554	0.893121	0.248151	0.835257
1198	Intergen_2070	2	CP001363	2515861	2516042	+	182	XXX	Intergen	-0.401392	0.903797	-0.520588	NA
1199	Intergen_2071	4	CP001363	2516826	2517062	+	237	XXX	Intergen	-0.0607431	0.99246	-0.198879	NA
1200	Intergen_2072	1	CP001363	2517846	2517874	+	29	XXX	Intergen	0.190072	0.977862	0.903462	NA
1201	Intergen_2076	19	CP001363	2522727	2522816	+	90	XXX	Intergen	-0.101175	0.954299	-0.130551	0.8474
1202	Intergen_2077	2	CP001363	2524215	2524424	+	210	XXX	Intergen	0.397825	0.917893	0.247629	NA
1203	Intergen_2079	3	CP001363	2527406	2527442	+	37	XXX	Intergen	-0.364906	0.943758	0.258565	NA
1204	Intergen_2081	5	CP001363	2528103	2528241	+	139	XXX	Intergen	-0.801693	0.600315	0.36263	0.706212
1205	Intergen_2085	2	CP001363	2533840	2533906	+	67	XXX	Intergen	-1.4184	NA	-0.831369	NA
1206	Intergen_2087	1	CP001363	2537439	2537502	+	64	XXX	Intergen	-0.0584339	NA	-1.1078	NA
1207	Intergen_2088	7	CP001363	2537878	2538049	+	172	XXX	Intergen	0.387501	0.809118	-0.126196	0.922763
1208	Intergen_2089	4	CP001363	2538299	2538466	+	168	XXX	Intergen	0.787637	0.831597	-0.948925	NA
1209	Intergen_2090	17	CP001363	2539354	2539419	+	66	XXX	Intergen	-0.289713	0.859161	-0.0401532	0.979859
1210	Intergen_2091	14	CP001363	2540077	2540173	+	97	XXX	Intergen	0.135026	0.93218	0.150697	0.830487
1211	Intergen_2093	2	CP001363	2543549	2543599	+	51	XXX	Intergen	0.193031	0.971501	-0.399079	NA
1212	Intergen_2094	1	CP001363	2543876	2543907	+	32	XXX	Intergen	-0.251572	NA	-0.330837	NA
1213	Intergen_2095	1	CP001363	2547179	2547213	+	35	XXX	Intergen	0.154848	0.983572	-0.333629	NA
1214	Intergen_2096	7	CP001363	2548147	2548311	+	165	XXX	Intergen	-0.00638098	0.997126	-0.157768	0.885885
1215	Intergen_2097	1	CP001363	2548864	2548962	+	99	XXX	Intergen	0.736805	0.895125	0.899904	NA
1216	Intergen_2098	9	CP001363	2549449	2549656	+	208	XXX	Intergen	-0.438227	0.749943	0.0687664	0.951623
1217	Intergen_2099	4	CP001363	2553115	2553291	+	177	XXX	Intergen	-0.0841701	0.974691	-0.0568337	0.966656
1218	Intergen_2101	2	CP001363	2555255	2555314	+	60	XXX	Intergen	-0.0316396	0.995483	1.06294	0.0515625
1219	Intergen_2102	14	CP001363	2556167	2556358	+	192	XXX	Intergen	-0.153304	0.921384	-0.0795933	0.927664
1220	Intergen_2103	4	CP001363	2557301	2557375	+	75	XXX	Intergen	-0.654884	0.867118	-0.342649	NA
1221	Intergen_2104	29	CP001363	2557451	2557606	+	156	XXX	Intergen	0.306827	0.606307	0.0665004	0.917765
1222	Intergen_2105	26	CP001363	2558546	2558812	+	267	XXX	Intergen	-0.160442	0.945257	-0.036561	0.981127
1223	Intergen_2106	4	CP001363	2563364	2563681	+	318	XXX	Intergen	0.507333	0.931398	0.389171	NA
1224	Intergen_2107	22	CP001363	2565074	2565348	+	275	XXX	Intergen	-0.143203	0.906519	-0.0894747	0.887108
1225	Intergen_2108	27	CP001363	2565592	2565751	+	160	XXX	Intergen	0.0491859	0.978551	-0.275394	0.655479
1226	Intergen_2109	31	CP001363	2565866	2566112	+	247	XXX	Intergen	-1.08484	0.00661739	-0.0677303	0.937681
1227	Intergen_2110	20	CP001363	2567034	2567556	+	523	XXX	Intergen	-0.363359	0.373284	0.0490083	0.930492
1228	Intergen_2111	3	CP001363	2568796	2569136	+	341	XXX	Intergen	-0.0338508	0.993114	0.25284	0.802612
1229	Intergen_2112	13	CP001363	2569284	2569515	+	232	XXX	Intergen	0.349255	0.740366	0.121753	0.885885
1230	Intergen_2113	10	CP001363	2570482	2570684	+	203	XXX	Intergen	0.0689107	0.97717	-0.0535485	0.966059
1231	Intergen_2114	1	CP001363	2571921	2571939	+	19	XXX	Intergen	0.492085	NA	0.295193	NA
1232	Intergen_2116	1	CP001363	2575211	2575270	+	60	XXX	Intergen	0.413307	0.939021	0.626682	NA
1233	Intergen_2117	20	CP001363	2576513	2576854	+	342	XXX	Intergen	-0.0416231	0.980037	0.0848506	0.905835
1234	Intergen_2118	1	CP001363	2578058	2578109	+	52	XXX	Intergen	-0.35677	0.944418	-0.316003	NA
1235	Intergen_2119	2	CP001363	2580300	2580489	+	190	XXX	Intergen	-0.974267	0.77061	-0.141127	NA
1236	Intergen_2121	1	CP001363	2580684	2580904	+	221	XXX	Intergen	-2.23466	0.584536	-0.24354	NA
1237	Intergen_2122	1	CP001363	2581662	2581714	+	53	XXX	Intergen	-2.02483	NA	0.0861246	NA
1238	Intergen_2123	3	CP001363	2583131	2583388	+	258	XXX	Intergen	-0.852691	NA	-0.0396009	NA
1239	Intergen_2126	4	CP001363	2583783	2583945	+	163	XXX	Intergen	-0.116637	0.979424	0.656659	NA
1240	Intergen_2127	10	CP001363	2584831	2584881	+	51	XXX	Intergen	-0.0166929	0.996211	0.0240585	0.987686
1241	Intergen_2128	4	CP001363	2585041	2585098	+	58	XXX	Intergen	0.983075	0.847352	-0.0749466	NA
1242	Intergen_2129	3	CP001363	2586356	2586409	+	54	XXX	Intergen	0.36482	0.935215	0.0960641	NA
1243	Intergen_2130	5	CP001363	2587334	2587498	+	165	XXX	Intergen	0.317635	0.952858	-0.701025	NA
1244	Intergen_2131	2	CP001363	2588261	2588321	+	61	XXX	Intergen	0.341121	0.935215	0.416078	NA
1245	Intergen_2133	1	CP001363	2592569	2592639	+	71	XXX	Intergen	0.951317	0.636594	-0.545269	NA
1246	Intergen_2134	3	CP001363	2593627	2593746	+	120	XXX	Intergen	0.831941	0.206572	0.331149	0.755489
1247	Intergen_2135	15	CP001363	2594620	2594782	+	163	XXX	Intergen	0.102388	0.940536	-0.234637	0.639864
1248	Intergen_2138	1	CP001363	2596396	2596443	+	48	XXX	Intergen	-1.16737	NA	0.74569	NA
1249	Intergen_2145	4	CP001363	2603073	2603202	+	130	XXX	Intergen	-0.0842859	0.983572	0.319109	NA
1250	Intergen_2146	3	CP001363	2604115	2604181	+	67	XXX	Intergen	0.132825	0.970712	-0.0064667	NA
1251	Intergen_2147	2	CP001363	2607994	2608150	+	157	XXX	Intergen	0.0627884	0.985737	0.298639	NA
1252	Intergen_2148	6	CP001363	2608943	2609179	+	237	XXX	Intergen	-0.248645	0.92612	0.533755	0.530435
1253	Intergen_2149	3	CP001363	2610080	2610173	+	94	XXX	Intergen	-0.703664	0.803008	0.388636	NA
1254	Intergen_2150	1	CP001363	2610750	2610810	+	61	XXX	Intergen	0.430306	0.928584	0.47451	NA
1255	Intergen_2151	2	CP001363	2611673	2611884	+	212	XXX	Intergen	-0.832494	0.709343	-0.180862	NA
1256	Intergen_2152	1	CP001363	2613657	2613676	+	20	XXX	Intergen	-1.00752	0.740366	0.123434	NA
1257	Intergen_2153	9	CP001363	2614007	2614134	+	128	XXX	Intergen	-0.0566178	0.983877	0.188791	0.845496
1258	Intergen_2154	3	CP001363	2615413	2615611	+	199	XXX	Intergen	0.477438	0.804663	0.174216	0.901586
1259	Intergen_2158	1	CP001363	2618785	2618802	+	18	XXX	Intergen	-0.482207	0.919786	0.195861	NA
1260	Intergen_2162	1	CP001363	2626353	2626363	+	11	XXX	Intergen	0.132792	0.97717	-0.0300762	NA
1261	Intergen_2164	2	CP001363	2627055	2627094	+	40	XXX	Intergen	0.274767	0.939568	0.274931	NA
1262	Intergen_2166	46	CP001363	2630403	2630882	+	480	XXX	Intergen	0.159438	0.811457	0.135906	0.721273
1263	Intergen_2167	2	CP001363	2631487	2631530	+	44	XXX	Intergen	0.141497	0.973558	-0.126888	NA
1264	Intergen_2169	2	CP001363	2635033	2635051	+	19	XXX	Intergen	0.754928	0.46935	0.324232	NA
1265	Intergen_2170	3	CP001363	2637053	2637114	+	62	XXX	Intergen	-0.226766	0.913024	0.39801	0.576391
1266	Intergen_2171	6	CP001363	2638517	2638640	+	124	XXX	Intergen	0.450651	0.745356	0.43592	0.576391
1267	Intergen_2172	13	CP001363	2639217	2639419	+	203	XXX	Intergen	0.150366	0.917145	-0.0882023	0.910646
1268	Intergen_2173	6	CP001363	2640719	2640805	+	87	XXX	Intergen	-0.313811	0.879378	0.0696325	0.957328
1269	Intergen_2174	17	CP001363	2640914	2641166	+	253	XXX	Intergen	0.0210814	0.99246	-0.024957	0.984163
1270	Intergen_2175	3	CP001363	2643129	2643313	+	185	XXX	Intergen	-0.235567	0.966201	0.707661	NA
1271	Intergen_2176	1	CP001363	2645015	2645095	+	81	XXX	Intergen	-0.353385	NA	-2.35479	NA
1272	Intergen_2177	6	CP001363	2648313	2648885	+	573	XXX	Intergen	-0.165444	0.948065	-0.311992	0.741876
1273	Intergen_2178	1	CP001363	2650374	2650400	+	27	XXX	Intergen	0.417957	0.831597	0.463583	0.603595
1274	Intergen_2181	3	CP001363	2653526	2653655	+	130	XXX	Intergen	0.0140057	0.996211	0.451745	0.642252
1275	Intergen_2182	3	CP001363	2654370	2654543	+	174	XXX	Intergen	-0.360726	0.867118	0.500236	0.47449
1276	Intergen_2184	1	CP001363	2656474	2656618	+	145	XXX	Intergen	-0.198219	NA	0.0526932	NA
1277	Intergen_2185	2	CP001363	2657662	2657707	+	46	XXX	Intergen	0.164162	0.966451	-0.138421	NA
1278	Intergen_2187	4	CP001363	2659316	2659522	+	207	XXX	Intergen	0.18302	0.949451	0.566205	0.444818
1279	Intergen_2189	1	CP001363	2661386	2661411	+	26	XXX	Intergen	0.452093	0.902122	0.00548267	NA
1280	Intergen_2191	1	CP001363	2663498	2663584	+	87	XXX	Intergen	0.166992	NA	0.488738	NA
1281	Intergen_2194	11	CP001363	2666301	2666488	+	188	XXX	Intergen	0.394157	0.711741	0.088514	0.93151
1282	Intergen_2196	44	CP001363	2672351	2672446	+	96	XXX	Intergen	-0.175081	0.892763	-0.375239	0.338704
1283	Intergen_2197	5	CP001363	2672585	2672654	+	70	XXX	Intergen	-0.549747	0.803008	-0.734805	NA
1284	Intergen_2199	2	CP001363	2673270	2673509	+	240	XXX	Intergen	-0.791698	0.777981	-1.20007	NA
1285	Intergen_2200	1	CP001363	2673825	2673843	+	19	XXX	Intergen	0.836359	0.823345	-0.748139	NA
1286	Intergen_2201	3	CP001363	2674201	2674356	+	156	XXX	Intergen	0.473445	0.907435	-0.27714	NA
1287	Intergen_2203	1	CP001363	2677555	2677630	+	76	XXX	Intergen	-0.441239	NA	0.410596	NA
1288	Intergen_2204	3	CP001363	2678981	2679141	+	161	XXX	Intergen	0.206497	0.922485	-0.265896	0.799765
1289	Intergen_2205	21	CP001363	2685112	2685670	+	559	XXX	Intergen	-0.188054	0.902122	-0.339635	0.557898
1290	Intergen_2206	1	CP001363	2693262	2693426	+	165	XXX	Intergen	-0.228533	NA	1.37717	NA
1291	Intergen_2207	3	CP001363	2699025	2699143	+	119	XXX	Intergen	-0.131255	0.970712	-0.283055	0.804305
1292	Intergen_2210	1	CP001363	2702685	2702698	+	14	XXX	Intergen	1.05224	NA	-2.50833	NA
1293	Intergen_2212	1	CP001363	2704582	2704599	+	18	XXX	Intergen	-1.65849	NA	-1.24252	NA
1294	Intergen_2215	2	CP001363	2707698	2707807	+	110	XXX	Intergen	0.807539	NA	0.631648	NA
1295	Intergen_2217	10	CP001363	2709958	2710093	+	136	XXX	Intergen	-0.94775	0.111274	-0.168169	0.84611
1296	Intergen_2219	8	CP001363	2711416	2711621	+	206	XXX	Intergen	-0.212382	0.894574	0.378867	0.427888
1297	Intergen_2221	5	CP001363	2716871	2716998	+	128	XXX	Intergen	-0.214544	0.975757	-0.468499	NA
1298	Intergen_2222	5	CP001363	2724250	2724457	+	208	XXX	Intergen	0.048371	0.983877	0.194587	0.830637
1299	Intergen_2224	6	CP001363	2726216	2726252	+	37	XXX	Intergen	-0.489187	0.724925	-0.0243668	0.989404
1300	Intergen_2225	3	CP001363	2726388	2726783	+	396	XXX	Intergen	-0.45237	0.909908	-0.00784078	NA
1301	Intergen_2226	3	CP001363	2727570	2727669	+	100	XXX	Intergen	0.171719	0.973359	-0.470677	NA
1302	Intergen_2227	5	CP001363	2728954	2729199	+	246	XXX	Intergen	0.262834	0.893121	0.461233	0.498037
1303	Intergen_2228	3	CP001363	2729401	2729411	+	11	XXX	Intergen	0.228935	0.940536	-0.454469	NA
1304	Intergen_2230	3	CP001363	2732128	2732322	+	195	XXX	Intergen	-0.0965264	0.985838	-0.87521	NA
1305	Intergen_2231	1	CP001363	2732647	2732674	+	28	XXX	Intergen	NA	NA	NA	NA
1306	Intergen_2237	30	CP001363	2737815	2737995	+	181	XXX	Intergen	-0.194954	0.873853	-0.0240454	0.984126
1307	Intergen_2238	1	CP001363	2739862	2739871	+	10	XXX	Intergen	0.425873	NA	-1.558	NA
1308	Intergen_2239	2	CP001363	2742502	2742626	+	125	XXX	Intergen	-0.191471	0.978551	-0.147841	NA
1309	Intergen_2243	4	CP001363	2748003	2748183	+	181	XXX	Intergen	0.29374	0.88048	-0.511792	0.54447
1310	Intergen_2244	77	CP001363	2749729	2750088	+	360	XXX	Intergen	-0.175781	0.80644	-0.271373	0.336892
1311	Intergen_2245	5	CP001363	2751421	2751502	+	82	XXX	Intergen	-0.0306464	0.99246	0.244811	0.749271
1312	Intergen_2246	1	CP001363	2753648	2753702	+	55	XXX	Intergen	0.59283	NA	0.383466	NA
1313	Intergen_2249	2	CP001363	2759170	2759419	+	250	XXX	Intergen	-0.112156	0.973359	-0.355303	0.750761
1314	Intergen_2250	6	CP001363	2759549	2759806	+	258	XXX	Intergen	0.0831164	0.976035	0.17317	0.870692
1315	Intergen_2253	4	CP001363	2766097	2766120	+	24	XXX	Intergen	-0.139305	0.968325	0.0725155	0.962616
1316	Intergen_2256	1	CP001363	2769990	2770027	+	38	XXX	Intergen	0.35535	0.937113	0.586894	NA
1317	Intergen_2257	1	CP001363	2770946	2770966	+	21	XXX	Intergen	NA	NA	NA	NA
1318	Intergen_2258	1	CP001363	2772164	2772278	+	115	XXX	Intergen	-0.44322	NA	-1.48039	NA
1319	Intergen_2260	7	CP001363	2773504	2773614	+	111	XXX	Intergen	-0.0730848	0.982433	-0.170621	0.897016
1320	Intergen_2262	3	CP001363	2775467	2775477	+	11	XXX	Intergen	-0.335353	0.970712	0.20953	NA
1321	Intergen_2263	4	CP001363	2777061	2777333	+	273	XXX	Intergen	-0.171029	0.954996	-0.0811778	0.958031
1322	Intergen_2265	66	CP001363	2780125	2780528	+	404	XXX	Intergen	-0.0769788	0.913024	0.250333	0.14106
1323	Intergen_2266	19	CP001363	2782023	2782225	+	203	XXX	Intergen	-0.121343	0.972586	-0.280248	0.819638
1324	Intergen_2267	51	CP001363	2782355	2782884	+	530	XXX	Intergen	-0.137146	0.919786	-0.364676	0.419927
1325	Intergen_2268	72	CP001363	2783431	2784541	+	1111	XXX	Intergen	0.252134	0.53363	-0.0435091	0.934363
1326	Intergen_2269	3	CP001363	2784770	2784865	+	96	XXX	Intergen	0.140362	0.978551	-1.03655	NA
1327	Intergen_2275	1	CP001363	2798513	2798562	+	50	XXX	Intergen	0.913458	0.635216	0.930196	NA
1328	Intergen_2285	11	CP001363	2810258	2810492	+	235	XXX	Intergen	0.158452	0.941629	-0.376612	0.658256
1329	Intergen_2286	2	CP001363	2811729	2811770	+	42	XXX	Intergen	0.549387	0.903366	-0.0777333	NA
1330	Intergen_2287	6	CP001363	2811909	2812003	+	95	XXX	Intergen	-0.232613	0.917145	-0.33875	0.723511
1331	Intergen_2288	19	CP001363	2812691	2812904	+	214	XXX	Intergen	-0.0240525	0.986067	0.12474	0.802612
1332	Intergen_2289	6	CP001363	2813094	2813181	+	88	XXX	Intergen	0.0407391	0.986832	0.210812	0.819271
1333	Intergen_2290	12	CP001363	2813259	2813599	+	341	XXX	Intergen	-0.091422	0.970712	0.180746	0.819638
1334	Intergen_2291	2	CP001363	2814286	2814435	+	150	XXX	Intergen	-0.508522	0.886941	-0.894204	NA
1335	Intergen_2293	4	CP001363	2816670	2816703	+	34	XXX	Intergen	0.02172	0.996211	0.210366	NA
1336	Intergen_2294	3	CP001363	2816884	2816905	+	22	XXX	Intergen	-0.433333	0.928584	-0.188427	NA
1337	Intergen_2296	5	CP001363	2817303	2817544	+	242	XXX	Intergen	-0.0270995	0.996211	0.372633	NA
1338	Intergen_2297	2	CP001363	2818178	2818284	+	107	XXX	Intergen	-0.408997	0.955234	0.474034	NA
1339	Intergen_2298	1	CP001363	2818984	2818996	+	13	XXX	Intergen	-0.631105	0.903797	-0.0490472	NA
1340	Intergen_2299	1	CP001363	2820574	2820664	+	91	XXX	Intergen	-0.413952	NA	-1.0112	NA
1341	Intergen_2301	2	CP001363	2821737	2821794	+	58	XXX	Intergen	-0.34689	0.934094	0.162349	NA
1342	Intergen_2302	9	CP001363	2823676	2824016	+	341	XXX	Intergen	-0.16842	0.93218	-0.218776	0.794581
1343	Intergen_2304	4	CP001363	2824663	2824788	+	126	XXX	Intergen	0.893305	0.655287	-0.326238	NA
1344	Intergen_2306	1	CP001363	2828837	2828878	+	42	XXX	Intergen	0.529168	0.913024	0.827063	NA
1345	Intergen_2307	1	CP001363	2829119	2829158	+	40	XXX	Intergen	1.53061	NA	0.276247	NA
1346	Intergen_2308	1	CP001363	2830651	2830867	+	217	XXX	Intergen	0.734848	0.849611	0.832968	NA
1347	Intergen_2311	3	CP001363	2834178	2834261	+	84	XXX	Intergen	0.690423	0.788977	0.654869	NA
1348	Intergen_2312	1	CP001363	2836726	2836736	+	11	XXX	Intergen	-3.99787	NA	-0.00175836	NA
1349	Intergen_2314	1	CP001363	2838989	2839090	+	102	XXX	Intergen	-0.0548844	0.99246	-0.146689	NA
1350	Intergen_2317	3	CP001363	2841132	2841246	+	115	XXX	Intergen	0.324693	0.800624	0.0883816	0.933925
1351	Intergen_2318	6	CP001363	2842285	2842487	+	203	XXX	Intergen	-0.236324	0.897497	0.128275	0.891857
1352	Intergen_2319	2	CP001363	2842908	2842979	+	72	XXX	Intergen	-0.440788	0.870382	0.0500258	NA
1353	Intergen_2321	1	CP001363	2847845	2847888	+	44	XXX	Intergen	0.393761	NA	0.716622	NA
1354	Intergen_2322	1	CP001363	2849511	2849613	+	103	XXX	Intergen	-0.400593	0.917145	-0.599826	NA
1355	Intergen_2323	7	CP001363	2850070	2850273	+	204	XXX	Intergen	-0.0859859	0.975011	0.117378	0.914949
1356	Intergen_2324	2	CP001363	2850566	2850587	+	22	XXX	Intergen	-0.0635072	NA	0.474085	NA
1357	Intergen_2325	4	CP001363	2853682	2853874	+	193	XXX	Intergen	-1.87719	0.0268987	-0.725651	NA
1358	Intergen_2326	14	CP001363	2853951	2854034	+	84	XXX	Intergen	-0.224675	0.867118	-0.0597826	0.945513
1359	Intergen_2328	1	CP001363	2855838	2855914	+	77	XXX	Intergen	0.240101	NA	-0.827809	NA
1360	Intergen_2329	6	CP001363	2858607	2858735	+	129	XXX	Intergen	0.282333	0.879321	0.181471	0.858323
1361	Intergen_2330	4	CP001363	2860445	2860575	+	131	XXX	Intergen	-0.459861	0.805208	-0.294825	0.793823
1362	Intergen_2333	2	CP001363	2861924	2861932	+	9	XXX	Intergen	-0.372863	NA	-0.730215	NA
1363	Intergen_2337	5	CP001363	2866463	2866576	+	114	XXX	Intergen	0.536325	0.609909	0.254401	0.789659
1364	Intergen_2338	13	CP001363	2866751	2866901	+	151	XXX	Intergen	-0.0616226	0.976305	-0.0327239	0.981026
1365	Intergen_2339	9	CP001363	2868634	2868789	+	156	XXX	Intergen	-0.341476	0.819465	-0.543575	0.370369
1366	Intergen_2344	2	CP001363	2871009	2871118	+	110	XXX	Intergen	-0.0918486	0.985737	0.300723	NA
1367	Intergen_2347	3	CP001363	2874744	2874863	+	120	XXX	Intergen	-0.788464	0.796099	-0.553364	NA
1368	Intergen_2351	1	CP001363	2878843	2878990	+	148	XXX	Intergen	-2.20248	0.565066	-0.620617	NA
1369	Intergen_2352	2	CP001363	2879330	2879361	+	32	XXX	Intergen	0.0429414	0.988828	-0.083707	0.954942
1370	Intergen_2354	4	CP001363	2880252	2880400	+	149	XXX	Intergen	0.081418	0.972586	0.0518641	0.962616
1371	Intergen_2355	45	CP001363	2880884	2881055	+	172	XXX	Intergen	0.0373427	0.973558	0.0774669	0.859191
1372	Intergen_2356	20	CP001363	2881161	2881387	+	227	XXX	Intergen	0.063666	0.973558	-0.191498	0.7777
1373	Intergen_2360	3	CP001363	2898237	2899685	+	1449	XXX	Intergen	-0.0168782	0.996211	-0.0980595	0.931632
1374	Intergen_2361	63	CP001363	2900280	2900668	+	389	XXX	Intergen	-0.152593	0.780975	-0.128409	0.680729
1375	Intergen_2362	93	CP001363	2901863	2902196	+	334	XXX	Intergen	-0.0569103	0.953261	-0.174718	0.539829
1376	Intergen_2363	51	CP001363	2903025	2903474	+	450	XXX	Intergen	-0.0245055	0.980314	-0.0346227	0.942289
1377	Intergen_2364	2	CP001363	2903691	2903725	+	35	XXX	Intergen	-0.790607	0.879378	0.420526	NA
1378	Intergen_2366	3	CP001363	2906041	2906297	+	257	XXX	Intergen	-0.00146316	0.998887	-0.128409	0.921629
1379	Intergen_2372	18	CP001363	2912340	2912633	+	294	XXX	Intergen	0.159763	0.897497	0.0142253	0.989404
1380	Intergen_2373	6	CP001363	2913837	2913909	+	73	XXX	Intergen	-0.289185	0.912347	-0.0145747	0.991333
1381	Intergen_2374	1	CP001363	2914546	2914568	+	23	XXX	Intergen	0.469123	0.903396	-0.873166	NA
1382	Intergen_2375	7	CP001363	2915975	2916103	+	129	XXX	Intergen	0.0901201	0.973359	0.263048	0.757731
1383	Intergen_2377	3	CP001363	2919548	2919625	+	78	XXX	Intergen	0.395073	0.914227	0.596334	NA
1384	Intergen_2378	15	CP001363	2919740	2920663	+	924	XXX	Intergen	-0.104144	0.93798	-0.111857	0.8474
1385	Intergen_2379	3	CP001363	2921540	2921704	+	165	XXX	Intergen	-3.57455	NA	-1.13594	NA
1386	Intergen_2380	1	CP001363	2923580	2923838	+	259	XXX	Intergen	0.0234534	0.996211	-0.353561	NA
1387	Intergen_2381	10	CP001363	2925123	2925699	+	577	XXX	Intergen	0.219422	0.920011	-0.273391	0.807345
1388	Intergen_2382	5	CP001363	2926297	2926749	+	453	XXX	Intergen	-0.594289	0.788977	-0.489196	NA
1389	Intergen_2384	96	CP001363	2927568	2928019	+	452	XXX	Intergen	0.116543	0.842551	0.0163318	0.979859
1390	Intergen_2385	17	CP001363	2930638	2930915	+	278	XXX	Intergen	0.121781	0.93256	0.0258175	0.982566
1391	Intergen_2386	100	CP001363	2932079	2932857	+	779	XXX	Intergen	-0.0358432	0.971501	-0.0675227	0.8378
1392	Intergen_2387	2	CP001363	2933398	2933464	+	67	XXX	Intergen	-0.417014	0.91744	-0.555076	NA
1393	Intergen_2388	2	CP001363	2934986	2935076	+	91	XXX	Intergen	0.446572	0.913024	-1.98059	NA
1394	Intergen_2389	12	CP001363	2935650	2935805	+	156	XXX	Intergen	-0.165206	0.942296	-0.121236	0.907492
1395	Intergen_2390	5	CP001363	2935977	2936001	+	25	XXX	Intergen	0.184718	0.945257	-0.175665	0.888827
1396	Intergen_2391	2	CP001363	2936230	2936296	+	67	XXX	Intergen	-0.0211299	0.996211	-0.380371	NA
1397	Intergen_2393	3	CP001363	2937728	2937807	+	80	XXX	Intergen	-0.144483	0.971501	-0.223916	0.859371
1398	Intergen_2395	1	CP001363	2942816	2942846	+	31	XXX	Intergen	-0.578165	0.894574	-0.678609	NA
1399	Intergen_2396	1	CP001363	2943783	2943823	+	41	XXX	Intergen	-2.0965	NA	-3.1298	NA
1400	Intergen_2397	6	CP001363	2946005	2946328	+	324	XXX	Intergen	0.278553	0.867118	0.180146	0.842635
1401	Intergen_2398	3	CP001363	2946863	2947036	+	174	XXX	Intergen	-0.414719	0.964546	-0.185919	NA
1402	Intergen_2400	60	CP001363	2948500	2948607	+	108	XXX	Intergen	0.220103	0.943446	-0.12944	0.883657
1403	Intergen_2401	42	CP001363	2949538	2949635	+	98	XXX	Intergen	-0.0637884	0.967261	0.0264513	0.974795
1404	Intergen_2402	2	CP001363	2950727	2950804	+	78	XXX	Intergen	-0.43407	0.900654	0.34865	NA
1405	Intergen_2404	2	CP001363	2951227	2951241	+	15	XXX	Intergen	0.657183	0.903396	0.163816	NA
1406	Intergen_2405	5	CP001363	2951356	2951447	+	92	XXX	Intergen	-0.280036	0.966451	-0.133562	NA
1407	Intergen_2406	1	CP001363	2952462	2952593	+	132	XXX	Intergen	0.00118457	NA	-0.196792	NA
1408	Intergen_2410	7	CP001363	2957774	2957936	+	163	XXX	Intergen	-0.288828	0.842551	-0.792816	0.0454376
1409	Intergen_2411	3	CP001363	2958051	2958075	+	25	XXX	Intergen	-0.0359815	0.99246	-0.301518	0.772392
1410	Intergen_2414	2	CP001363	2961818	2961831	+	14	XXX	Intergen	-0.443127	0.867118	-0.278695	NA
1411	Intergen_2415	3	CP001363	2963116	2963244	+	129	XXX	Intergen	0.518018	0.853354	0.590232	NA
1412	Intergen_2416	1	CP001363	2964646	2964686	+	41	XXX	Intergen	-1.01847	0.860042	-0.459539	NA
1413	Intergen_2417	4	CP001363	2965365	2965385	+	21	XXX	Intergen	0.483661	0.867118	0.441531	NA
1414	Intergen_2418	11	CP001363	2966094	2966275	+	182	XXX	Intergen	-0.143711	0.956083	0.0946225	0.935885
1415	Intergen_2420	1	CP001363	2967113	2967190	+	78	XXX	Intergen	-0.298352	NA	-0.343944	NA
1416	Intergen_2421	3	CP001363	2967371	2967459	+	89	XXX	Intergen	-2.63405	0.0606514	-0.860516	NA
1417	Intergen_2422	62	CP001363	2967862	2968219	+	358	XXX	Intergen	0.096587	0.911718	-0.0866936	0.835555
1418	Intergen_2426	1	CP001363	2969495	2969543	+	49	XXX	Intergen	0.400191	0.951453	-0.35137	NA
1419	Intergen_2428	2	CP001363	2971301	2971388	+	88	XXX	Intergen	0.30727	0.913715	-0.0782009	NA
1420	Intergen_2431	10	CP001363	2975832	2976185	+	354	XXX	Intergen	-0.23973	0.886941	-0.250345	0.754998
1421	Intergen_2432	4	CP001363	2978446	2978514	+	69	XXX	Intergen	-0.0595815	0.986832	-0.0866905	NA
1422	Intergen_2435	4	CP001363	2980860	2981059	+	200	XXX	Intergen	0.352762	0.871703	0.253631	NA
1423	Intergen_2438	4	CP001363	2983186	2983201	+	16	XXX	Intergen	-0.152569	0.967712	0.474427	0.606703
1424	Intergen_2440	11	CP001363	2986160	2986504	+	345	XXX	Intergen	0.104839	0.971839	-0.164017	0.88606
1425	Intergen_2442	1	CP001363	2988727	2988802	+	76	XXX	Intergen	-0.625024	NA	-1.63583	NA
1426	Intergen_2443	7	CP001363	2989792	2990161	+	370	XXX	Intergen	-0.127197	0.958873	0.0896294	0.93072
1427	Intergen_2444	8	CP001363	2990239	2990431	+	193	XXX	Intergen	-0.14221	0.949587	-0.0947984	0.930579
1428	Intergen_2446	1	CP001363	2990648	2990709	+	62	XXX	Intergen	-0.44322	NA	-1.48039	NA
1429	Intergen_2449	2	CP001363	2991372	2991605	+	234	XXX	Intergen	0.121156	0.983572	0.378646	NA
1430	Intergen_2450	3	CP001363	2994973	2995088	+	116	XXX	Intergen	0.0750717	0.985737	-0.0382626	NA
1431	Intergen_2451	3	CP001363	2996151	2996234	+	84	XXX	Intergen	0.273079	0.972586	-0.533767	NA
1432	Intergen_2452	3	CP001363	2996733	2996926	+	194	XXX	Intergen	-0.766302	0.583427	0.274135	0.790105
1433	Intergen_2453	2	CP001363	2997173	2997209	+	37	XXX	Intergen	1.20876	0.0860596	-0.0634281	NA
1434	Intergen_2458	3	CP001363	3001240	3001314	+	75	XXX	Intergen	0.397511	0.893121	-0.111976	NA
1435	Intergen_2463	1	CP001363	3011007	3011103	+	97	XXX	Intergen	-0.173892	0.972586	-0.0298238	NA
1436	Intergen_2466	1	CP001363	3015839	3015855	+	17	XXX	Intergen	0.0158896	0.996211	1.25452	0.0124161
1437	Intergen_2468	2	CP001363	3019343	3019361	+	19	XXX	Intergen	-0.121032	0.978551	0.389063	NA
1438	Intergen_2469	1	CP001363	3019824	3019868	+	45	XXX	Intergen	-1.07473	0.607611	-0.41208	NA
1439	Intergen_2470	1	CP001363	3020390	3020457	+	68	XXX	Intergen	0.179721	0.954233	0.316547	0.779954
1440	Intergen_2472	2	CP001363	3026019	3026079	+	61	XXX	Intergen	-0.349061	0.932834	0.565332	NA
1441	Intergen_2474	1	CP001363	3030038	3031203	+	1166	XXX	Intergen	0.552818	NA	-1.07354	NA
1442	Intergen_2475	42	CP001363	3031960	3032211	+	252	XXX	Intergen	-0.159308	0.932579	-0.417557	0.498217
1443	Intergen_2476	1	CP001363	3032320	3032343	+	24	XXX	Intergen	NA	NA	NA	NA
1444	Intergen_2477	7	CP001363	3033232	3033295	+	64	XXX	Intergen	-0.415516	0.875401	-0.757929	NA
1445	Intergen_2479	4	CP001363	3036294	3036311	+	18	XXX	Intergen	-1.16014	0.6816	-0.92609	NA
1446	Intergen_2480	1	CP001363	3036555	3036578	+	24	XXX	Intergen	0.548207	NA	-0.525275	NA
1447	Intergen_2481	18	CP001363	3037758	3038072	+	315	XXX	Intergen	0.301009	0.893121	-0.23703	0.842635
1448	Intergen_2486	2	CP001363	3044606	3044648	+	43	XXX	Intergen	-0.378415	0.935215	0.393675	NA
1449	Intergen_2489	8	CP001363	3048024	3048093	+	70	XXX	Intergen	0.445058	0.686666	0.151361	0.887108
1450	Intergen_2491	21	CP001363	3051633	3051769	+	137	XXX	Intergen	-0.0860039	0.970596	0.129243	0.86038
1451	Intergen_2492	1	CP001363	3053883	3053907	+	25	XXX	Intergen	0.559949	NA	0.919333	NA
1452	Intergen_2494	7	CP001363	3060695	3060718	+	24	XXX	Intergen	-0.0131046	0.996211	0.135686	0.911283
1453	Intergen_2495	10	CP001363	3064269	3064625	+	357	XXX	Intergen	-0.16622	0.978551	-0.591666	NA
1454	Intergen_2496	86	CP001363	3065070	3065499	+	430	XXX	Intergen	0.00686794	0.996211	0.00735181	0.989404
1455	Intergen_2497	1	CP001363	3066282	3066392	+	111	XXX	Intergen	NA	NA	NA	NA
1456	Intergen_2498	10	CP001363	3066498	3066553	+	56	XXX	Intergen	0.0698485	NA	0.711632	NA
1457	Intergen_2499	40	CP001363	3066881	3067339	+	459	XXX	Intergen	-0.0334314	0.97717	-0.140077	0.716917
1458	Intergen_2500	2	CP001363	3067484	3067568	+	85	XXX	Intergen	-0.374633	0.913715	0.521157	NA
1459	Intergen_2501	2	CP001363	3068384	3068455	+	72	XXX	Intergen	-1.1386	NA	-0.407513	NA
1460	Intergen_2503	4	CP001363	3068807	3069007	+	201	XXX	Intergen	0.205484	0.966439	0.350512	NA
1461	Intergen_2504	7	CP001363	3069665	3069835	+	171	XXX	Intergen	-0.121807	0.945257	-0.296212	0.621375
1462	Intergen_2505	3	CP001363	3070358	3070515	+	158	XXX	Intergen	-1.38626	0.597569	-1.08471	NA
1463	Intergen_2506	1	CP001363	3073084	3073138	+	55	XXX	Intergen	-0.750895	0.913024	-2.80839	NA
1464	Intergen_2507	1	CP001363	3074725	3074811	+	87	XXX	Intergen	-0.643419	NA	0.144518	NA
1465	Intergen_2508	5	CP001363	3075745	3075785	+	41	XXX	Intergen	-0.479748	0.857665	0.051363	NA
1466	Intergen_2510	2	CP001363	3081865	3082060	+	196	XXX	Intergen	0.051995	0.99246	-0.255858	NA
1467	Intergen_2515	3	CP001363	3086724	3086785	+	62	XXX	Intergen	0.439997	0.918454	0.244631	NA
1468	Intergen_2516	2	CP001363	3087920	3087980	+	61	XXX	Intergen	-0.302492	0.912347	-0.28311	NA
1469	Intergen_2518	4	CP001363	3092121	3092212	+	92	XXX	Intergen	0.148841	0.973558	0.236389	NA
1470	Intergen_2519	3	CP001363	3092570	3092586	+	17	XXX	Intergen	0.687965	0.761848	0.316044	NA
1471	Intergen_2520	1	CP001363	3094619	3094627	+	9	XXX	Intergen	-0.0825499	0.988468	-0.283175	NA
1472	Intergen_2521	18	CP001363	3095537	3095786	+	250	XXX	Intergen	-0.16223	0.886664	-0.0804496	0.894318
1473	Intergen_2522	15	CP001363	3096834	3098419	+	1586	XXX	Intergen	-0.135699	0.897415	0.048324	0.937681
1474	Intergen_2523	1	CP001363	3101009	3101018	+	10	XXX	Intergen	-0.343597	0.966451	0.534892	NA
1475	Intergen_2526	1	CP001363	3106880	3106977	+	98	XXX	Intergen	NA	NA	NA	NA
1476	Intergen_2528	8	CP001363	3108278	3108364	+	87	XXX	Intergen	0.25241	0.914444	0.425398	0.639586
1477	Intergen_2529	6	CP001363	3109100	3109174	+	75	XXX	Intergen	0.325951	0.864095	-0.0232824	0.989404
1478	Intergen_2530	18	CP001363	3112687	3113109	+	423	XXX	Intergen	-0.0576158	0.974195	-0.49281	0.125637
1479	Intergen_2531	2	CP001363	3113473	3113559	+	87	XXX	Intergen	-0.360448	0.952163	0.0515372	NA
1480	Intergen_2532	30	CP001363	3114358	3116366	+	2009	XXX	Intergen	0.211343	0.624489	-0.0241221	0.972093
1481	Intergen_2533	1	CP001363	3117039	3117173	+	135	XXX	Intergen	-0.663983	0.844449	-0.671579	NA
1482	Intergen_2534	1	CP001363	3118473	3118554	+	82	XXX	Intergen	-2.76694	NA	-0.614932	NA
1483	Intergen_2535	1	CP001363	3120193	3120419	+	227	XXX	Intergen	-0.060883	0.993004	-0.730748	NA
1484	Intergen_2536	18	CP001363	3121221	3121320	+	100	XXX	Intergen	0.034643	0.985737	-0.154318	0.823083
1485	Intergen_2537	32	CP001363	3121459	3121825	+	367	XXX	Intergen	-0.0687478	0.972586	-0.419122	0.341275
1486	Intergen_2539	3	CP001363	3122526	3122689	+	164	XXX	Intergen	-0.176843	0.973359	-0.117958	NA
1487	Intergen_2540	6	CP001363	3124925	3124975	+	51	XXX	Intergen	0.437354	0.749943	0.164065	0.885885
1488	Intergen_2541	4	CP001363	3126272	3126328	+	57	XXX	Intergen	0.0519406	0.974181	0.0759411	0.907312
1489	Intergen_2542	1	CP001363	3129086	3129128	+	43	XXX	Intergen	0.672608	0.745356	0.862463	NA
1490	Intergen_2543	7	CP001363	3130272	3130348	+	77	XXX	Intergen	0.0485839	0.978551	-0.183682	0.794581
1491	Intergen_2545	1	CP001363	3134406	3134508	+	103	XXX	Intergen	-1.57007	NA	-0.012645	NA
1492	Intergen_2546	15	CP001363	3134737	3134885	+	149	XXX	Intergen	0.113738	0.928584	-0.134696	0.820785
1493	Intergen_2547	1	CP001363	3135336	3135353	+	18	XXX	Intergen	0.600943	NA	-0.0549855	NA
1494	Intergen_2548	11	CP001363	3136466	3137076	+	611	XXX	Intergen	0.0757821	0.966451	-0.0530833	0.943273
1495	Intergen_2549	1	CP001363	3137623	3137690	+	68	XXX	Intergen	-0.307733	0.951453	-0.213638	NA
1496	Intergen_2550	5	CP001363	3138540	3138651	+	112	XXX	Intergen	0.139956	0.966439	-0.168413	0.890051
1497	Intergen_2553	5	CP001363	3140360	3140580	+	221	XXX	Intergen	-0.321638	0.856461	0.191159	0.8378
1498	Intergen_2554	2	CP001363	3141871	3141928	+	58	XXX	Intergen	-0.212927	0.973558	0.362007	NA
1499	Intergen_2556	12	CP001363	3146127	3146279	+	153	XXX	Intergen	-0.18245	0.910064	0.076147	0.930749
1500	Intergen_2557	4	CP001363	3146448	3146680	+	233	XXX	Intergen	-1.11972	0.809118	-0.673123	NA
1501	Intergen_2559	5	CP001363	3149805	3149904	+	100	XXX	Intergen	-0.0444622	0.985737	0.00448032	0.99469
1502	Intergen_2561	2	CP001363	3152516	3152573	+	58	XXX	Intergen	-0.564373	0.907428	-0.299999	NA
1503	Intergen_2562	3	CP001363	3154063	3154080	+	18	XXX	Intergen	0.022041	0.996211	0.4237	NA
1504	Intergen_2563	1	CP001363	3154999	3155344	+	346	XXX	Intergen	0.0963316	0.983877	-0.0914482	NA
1505	Intergen_2564	9	CP001363	3155573	3155764	+	192	XXX	Intergen	0.00317076	0.997879	-0.101285	0.919354
1506	Intergen_2565	10	CP001363	3157414	3157562	+	149	XXX	Intergen	0.481461	0.680748	0.0451397	0.981223
1507	Intergen_2566	9	CP001363	3158601	3158651	+	51	XXX	Intergen	-0.360808	0.873767	0.285634	0.786515
1508	Intergen_2567	6	CP001363	3159459	3159567	+	109	XXX	Intergen	-0.0120033	0.996211	0.132476	NA
1509	Intergen_2568	4	CP001363	3160666	3160872	+	207	XXX	Intergen	0.0579442	0.993971	-0.00900736	NA
1510	Intergen_2570	3	CP001363	3161056	3161164	+	109	XXX	Intergen	-0.201204	0.973359	-0.528469	NA
1511	Intergen_2571	2	CP001363	3162419	3162650	+	232	XXX	Intergen	0.450294	0.897415	-0.244088	NA
1512	Intergen_2572	4	CP001363	3163983	3164084	+	102	XXX	Intergen	0.315862	0.876253	0.0761356	0.958337
1513	Intergen_2573	8	CP001363	3172344	3172520	+	177	XXX	Intergen	0.229881	0.905017	0.0794236	0.947093
1514	Intergen_2574	1	CP001363	3175893	3175907	+	15	XXX	Intergen	0.84232	0.485265	0.357789	NA
1515	Intergen_2575	1	CP001363	3177642	3177650	+	9	XXX	Intergen	-0.298721	0.966451	-0.147563	NA
1516	Intergen_2577	4	CP001363	3179658	3179717	+	60	XXX	Intergen	0.199856	0.948731	-0.00284293	NA
1517	Intergen_2583	1	CP001363	3183886	3183984	+	99	XXX	Intergen	-0.514101	0.923362	-1.33496	NA
1518	Intergen_2584	14	CP001363	3184781	3184949	+	169	XXX	Intergen	-0.410075	0.533543	-0.316929	0.4909
1519	Intergen_2585	1	CP001363	3185343	3185358	+	16	XXX	Intergen	-0.365247	NA	-0.231221	NA
1520	Intergen_2587	5	CP001363	3189841	3190308	+	468	XXX	Intergen	0.254724	0.913715	0.361471	0.718005
1521	Intergen_2589	1	CP001363	3192495	3192503	+	9	XXX	Intergen	0.422194	0.937302	0.150274	NA
1522	Intergen_2590	2	CP001363	3193767	3193883	+	117	XXX	Intergen	-0.363385	0.906519	-0.131754	NA
1523	Intergen_2591	2	CP001363	3195499	3195610	+	112	XXX	Intergen	-0.322834	0.9354	0.429461	NA
1524	Intergen_2592	8	CP001363	3197030	3197130	+	101	XXX	Intergen	0.0581591	0.982421	0.129601	0.901586
1525	Intergen_2594	2	CP001363	3198145	3198200	+	56	XXX	Intergen	-0.225804	0.935508	0.337812	0.885885
1526	Intergen_2595	4	CP001363	3199199	3199466	+	268	XXX	Intergen	0.00309221	0.997879	-0.397947	0.554162
1527	Intergen_2596	1	CP001363	3200646	3200767	+	122	XXX	Intergen	0.117439	NA	-0.189388	NA
1528	Intergen_2597	1	CP001363	3201632	3201707	+	76	XXX	Intergen	0.271872	NA	-0.0564189	NA
1529	Intergen_2600	4	CP001363	3203865	3203985	+	121	XXX	Intergen	-0.215632	0.949451	-0.18171	NA
1530	Intergen_2601	3	CP001363	3204895	3205103	+	209	XXX	Intergen	-0.31168	0.934094	0.0532029	NA
1531	Intergen_2602	15	CP001363	3206362	3206504	+	143	XXX	Intergen	0.14557	0.919507	0.232325	0.687384
1532	Intergen_2603	2	CP001363	3208322	3208361	+	40	XXX	Intergen	-0.00239941	0.998722	-0.730917	NA
1533	Intergen_2604	20	CP001363	3211556	3212273	+	718	XXX	Intergen	0.340597	0.725538	-0.175625	0.820555
1534	Intergen_2605	4	CP001363	3212907	3212952	+	46	XXX	Intergen	0.122751	0.973359	-0.214487	NA
1535	Intergen_2606	4	CP001363	3213490	3213533	+	44	XXX	Intergen	-0.600015	0.854955	-0.391889	NA
1536	Intergen_2607	76	CP001363	3213720	3214294	+	575	XXX	Intergen	-0.111707	0.851094	-0.280566	0.0956478
1537	Intergen_2609	3	CP001363	3215349	3215424	+	76	XXX	Intergen	-0.813592	0.725809	0.110271	NA
1538	Intergen_2610	7	CP001363	3216430	3216560	+	131	XXX	Intergen	0.0262238	0.99246	0.207473	0.799135
1539	Intergen_2611	2	CP001363	3216635	3216713	+	79	XXX	Intergen	-0.25817	0.956083	-0.746119	NA
1540	Intergen_2612	2	CP001363	3217473	3217518	+	46	XXX	Intergen	-0.175404	0.973359	0.250553	NA
1541	Intergen_2613	1	CP001363	3217687	3217736	+	50	XXX	Intergen	0.868753	0.7816	0.605506	NA
1542	Intergen_2614	5	CP001363	3218283	3218357	+	75	XXX	Intergen	0.256294	0.921528	0.470331	0.625531
1543	Intergen_2616	3	CP001363	3220962	3221087	+	126	XXX	Intergen	0.223926	0.940536	0.0266486	NA
1544	Intergen_2618	1	CP001363	3223541	3223563	+	23	XXX	Intergen	-0.908807	NA	0.915893	NA
1545	Intergen_2619	1	CP001363	3224461	3224572	+	112	XXX	Intergen	-2.1116	0.624743	-0.128779	NA
1546	Intergen_2620	3	CP001363	3225095	3225146	+	52	XXX	Intergen	0.469183	0.854018	0.0379833	NA
1547	Intergen_2622	9	CP001363	3227038	3227152	+	115	XXX	Intergen	0.0470223	0.984013	0.121736	0.894143
1548	Intergen_2623	4	CP001363	3227813	3227975	+	163	XXX	Intergen	-0.374103	0.825557	-0.270433	0.772574
1549	Intergen_2624	7	CP001363	3228288	3228445	+	158	XXX	Intergen	-0.11166	0.973558	-0.173279	0.894143
1550	Intergen_2625	6	CP001363	3229880	3229926	+	47	XXX	Intergen	-0.535455	0.818929	-0.709311	NA
1551	Intergen_2626	1	CP001363	3230821	3230903	+	83	XXX	Intergen	NA	NA	NA	NA
1552	Intergen_2627	37	CP001363	3231051	3231275	+	225	XXX	Intergen	-0.125999	0.897986	-0.118304	0.794581
1553	Intergen_2628	2	CP001363	3234150	3234311	+	162	XXX	Intergen	-1.0752	NA	-1.50827	NA
1554	Intergen_2631	1	CP001363	3240096	3240120	+	25	XXX	Intergen	-0.832545	NA	0.455416	NA
1555	Intergen_2632	11	CP001363	3240700	3240865	+	166	XXX	Intergen	0.168235	0.903366	0.084796	0.910646
1556	Intergen_2633	1	CP001363	3241196	3241488	+	293	XXX	Intergen	0.432042	0.945	-0.438744	NA
1557	Intergen_2634	7	CP001363	3242038	3242417	+	380	XXX	Intergen	-0.0596141	0.978551	-0.168661	0.869396
1558	Intergen_2635	4	CP001363	3243651	3243684	+	34	XXX	Intergen	-0.897307	0.420197	-0.140978	0.910646
1559	Intergen_2636	2	CP001363	3243796	3243915	+	120	XXX	Intergen	0.417793	0.913024	-0.163761	NA
1560	Intergen_2637	1	CP001363	3244576	3244594	+	19	XXX	Intergen	0.346866	0.921528	0.0973858	NA
1561	Intergen_2639	7	CP001363	3246635	3246727	+	93	XXX	Intergen	0.0934936	0.970712	0.420529	0.470331
1562	Intergen_2640	16	CP001363	3247364	3247562	+	199	XXX	Intergen	-0.0187779	0.99246	0.160384	0.757731
1563	Intergen_2641	23	CP001363	3248424	3248649	+	226	XXX	Intergen	-0.124793	0.913715	0.0530871	0.937551
1564	Intergen_2643	1	CP001363	3250995	3251015	+	21	XXX	Intergen	-0.601778	NA	-1.61855	NA
1565	Intergen_2644	6	CP001363	3252063	3252232	+	170	XXX	Intergen	-0.305498	0.902122	-0.232104	0.838258
1566	Intergen_2646	3	CP001363	3255489	3255531	+	43	XXX	Intergen	-0.266521	0.910064	-0.347579	0.732408
1567	Intergen_2649	4	CP001363	3258558	3258657	+	100	XXX	Intergen	-0.0692734	0.986826	-0.122986	NA
1568	Intergen_2650	9	CP001363	3259579	3259782	+	204	XXX	Intergen	-0.0522964	0.979303	-0.0578601	0.953038
1569	Intergen_2652	11	CP001363	3260825	3260952	+	128	XXX	Intergen	-0.932295	0.496022	-0.510367	0.632434
1570	Intergen_2653	1	CP001363	3261427	3261464	+	38	XXX	Intergen	0.0697098	0.994498	0.12573	NA
1571	Intergen_2654	1	CP001363	3262473	3262485	+	13	XXX	Intergen	0.440951	NA	1.32636	NA
1572	Intergen_2655	24	CP001363	3264978	3266218	+	1241	XXX	Intergen	-0.0959299	0.940536	-0.0714373	0.910646
1573	Intergen_2656	11	CP001363	3266969	3267172	+	204	XXX	Intergen	0.17749	0.893759	-0.0745109	0.929251
1574	Intergen_2657	7	CP001363	3267905	3268047	+	143	XXX	Intergen	-0.0927381	0.977481	-0.0984455	NA
1575	Intergen_2659	3	CP001363	3270165	3270458	+	294	XXX	Intergen	0.017833	0.996211	0.0129116	NA
1576	Intergen_2662	2	CP001363	3272122	3272460	+	339	XXX	Intergen	0.0193303	0.996211	-0.696375	NA
1577	Intergen_2663	7	CP001363	3273856	3273933	+	78	XXX	Intergen	-0.384975	0.803008	0.280747	0.721273
1578	Intergen_2664	4	CP001363	3274432	3274525	+	94	XXX	Intergen	-0.238703	0.915148	0.263711	0.7777
1579	Intergen_2667	5	CP001363	3277009	3277223	+	215	XXX	Intergen	-0.581537	0.583427	-0.274463	0.732468
1580	Intergen_2668	2	CP001363	3278204	3278249	+	46	XXX	Intergen	0.0736706	0.99246	-0.248862	NA
1581	Intergen_2669	2	CP001363	3278937	3279067	+	131	XXX	Intergen	-0.788861	0.749943	-0.34428	NA
1582	Intergen_2673	1	CP001363	3283373	3283462	+	90	XXX	Intergen	0.139248	0.97717	-0.228629	NA
1583	Intergen_2674	2	CP001363	3284471	3284602	+	132	XXX	Intergen	0.00735722	0.997419	-0.492643	NA
1584	Intergen_2677	3	CP001363	3286558	3286606	+	49	XXX	Intergen	0.0199896	0.996211	-0.882699	NA
1585	Intergen_2678	3	CP001363	3287653	3287806	+	154	XXX	Intergen	0.17063	0.971501	0.398589	NA
1586	Intergen_2681	1	CP001363	3290361	3290424	+	64	XXX	Intergen	-0.709856	0.837688	-0.506545	NA
1587	Intergen_2683	2	CP001363	3290965	3291025	+	61	XXX	Intergen	-0.746839	0.802686	-0.961191	NA
1588	Intergen_2685	1	CP001363	3293548	3293585	+	38	XXX	Intergen	-1.4879	NA	-1.47244	NA
1589	Intergen_2686	4	CP001363	3294294	3294398	+	105	XXX	Intergen	0.100353	0.972586	0.260107	0.7777
1590	Intergen_2687	12	CP001363	3294475	3294632	+	158	XXX	Intergen	-0.386531	0.645041	-0.199228	0.757731
1591	Intergen_2689	1	CP001363	3296404	3296427	+	24	XXX	Intergen	-0.646975	0.914227	-1.15184	NA
1592	Intergen_2691	5	CP001363	3297822	3297912	+	91	XXX	Intergen	0.451111	0.870382	0.410066	NA
1593	Intergen_2693	4	CP001363	3300579	3300646	+	68	XXX	Intergen	-0.528894	0.861658	0.238356	NA
1594	Intergen_2694	8	CP001363	3301966	3302109	+	144	XXX	Intergen	0.329443	0.843942	0.192658	0.842795
1595	Intergen_2696	21	CP001363	3303027	3303129	+	103	XXX	Intergen	-0.266149	0.736615	-0.260134	0.54801
1596	Intergen_2698	11	CP001363	3307064	3307224	+	161	XXX	Intergen	-0.0458741	0.980115	0.0159164	0.989404
1597	Intergen_2700	13	CP001363	3309711	3310017	+	307	XXX	Intergen	-0.17595	0.903403	-0.183568	0.785165
1598	Intergen_2701	26	CP001363	3310174	3310435	+	262	XXX	Intergen	0.0339656	0.982421	0.0250805	0.980295
1599	Intergen_2702	5	CP001363	3311360	3311397	+	38	XXX	Intergen	0.370915	0.945257	0.256349	NA
1600	Intergen_2704	5	CP001363	3312428	3312495	+	68	XXX	Intergen	-0.910069	0.824626	-0.282045	NA
1601	Intergen_2705	6	CP001363	3312607	3312669	+	63	XXX	Intergen	-0.509586	0.843942	0.079157	NA
1602	Intergen_2709	2	CP001363	3317147	3317157	+	11	XXX	Intergen	0.295093	0.914227	-0.332645	NA
1603	Intergen_2710	2	CP001363	3318571	3318583	+	13	XXX	Intergen	-1.25676	NA	-3.87082	NA
1604	Intergen_2711	29	CP001363	3318704	3318869	+	166	XXX	Intergen	-0.0584668	0.972586	-0.0573848	0.93664
1605	Intergen_2712	4	CP001363	3319929	3319989	+	61	XXX	Intergen	-2.56821	NA	-0.601568	NA
1606	Intergen_2713	9	CP001363	3320107	3320289	+	183	XXX	Intergen	0.0318596	0.99246	-0.118371	0.922763
1607	Intergen_2714	11	CP001363	3320488	3320597	+	110	XXX	Intergen	-0.447817	0.572077	-0.56202	0.12864
1608	Intergen_2716	8	CP001363	3322572	3322680	+	109	XXX	Intergen	-0.236542	0.894574	-0.133795	0.887108
1609	Intergen_2717	6	CP001363	3323548	3323614	+	67	XXX	Intergen	-0.191377	0.911718	0.098937	0.911005
1610	Intergen_2718	4	CP001363	3325378	3325452	+	75	XXX	Intergen	-0.034432	0.993971	0.11452	0.938024
1611	Intergen_2723	39	CP001363	3334219	3334524	+	306	XXX	Intergen	-0.139403	0.859702	-0.152133	0.668957
1612	Intergen_2724	17	CP001363	3335020	3335173	+	154	XXX	Intergen	0.122599	0.927757	-0.221143	0.687506
1613	Intergen_2725	3	CP001363	3335282	3335298	+	17	XXX	Intergen	-0.00532443	0.998472	0.25331	NA
1614	Intergen_2726	16	CP001363	3335815	3335905	+	91	XXX	Intergen	0.0866324	0.966201	-0.000428924	0.998893
1615	Intergen_2727	11	CP001363	3336708	3336830	+	123	XXX	Intergen	-0.393645	0.740129	-0.334827	0.617213
1616	Intergen_2728	7	CP001363	3337716	3337827	+	112	XXX	Intergen	0.0806039	0.971501	0.129902	0.871017
1617	Intergen_2729	4	CP001363	3338254	3338259	+	6	XXX	Intergen	0.020239	0.996211	0.137822	0.907167
1618	Intergen_2731	4	CP001363	3341233	3341295	+	63	XXX	Intergen	0.37742	0.912347	-0.199625	NA
1619	Intergen_2732	1	CP001363	3342214	3342233	+	20	XXX	Intergen	0.884803	0.682603	-0.220632	NA
1620	Intergen_2733	2	CP001363	3343552	3343656	+	105	XXX	Intergen	-0.189662	0.974048	-0.533408	NA
1621	Intergen_2737	5	CP001363	3346925	3347189	+	265	XXX	Intergen	-0.198561	0.944418	0.271603	0.793823
1622	Intergen_2738	2	CP001363	3349362	3349440	+	79	XXX	Intergen	-0.133153	NA	-0.372168	NA
1623	Intergen_2739	16	CP001363	3349546	3349848	+	303	XXX	Intergen	0.128761	0.903797	-0.134847	0.793823
1624	Intergen_2740	7	CP001363	3350833	3350873	+	41	XXX	Intergen	-0.268805	0.871703	0.0581166	0.961271
1625	Intergen_2741	2	CP001363	3351357	3351366	+	10	XXX	Intergen	0.449835	0.923644	0.0282629	NA
1626	Intergen_2742	4	CP001363	3352675	3352718	+	44	XXX	Intergen	-0.193787	0.913417	-0.301202	0.688401
1627	Intergen_2743	7	CP001363	3354132	3354204	+	73	XXX	Intergen	-0.396293	0.628028	-0.240622	0.70329
1628	Intergen_2744	4	CP001363	3354943	3355198	+	256	XXX	Intergen	0.522617	0.811095	0.624731	NA
1629	Intergen_2745	3	CP001363	3357458	3357567	+	110	XXX	Intergen	-0.0118827	0.996211	0.319382	NA
1630	Intergen_2746	6	CP001363	3358435	3358505	+	71	XXX	Intergen	0.116378	0.973558	0.0449031	NA
1631	Intergen_2748	4	CP001363	3361744	3361774	+	31	XXX	Intergen	-0.221282	0.935671	-0.0419351	0.984163
1632	Intergen_2751	1	CP001363	3365543	3365566	+	24	XXX	Intergen	-0.469738	0.894574	0.0103135	NA
1633	Intergen_2752	15	CP001363	3366619	3366824	+	206	XXX	Intergen	-0.0612477	0.971501	-0.00168133	0.996816
1634	Intergen_2753	6	CP001363	3368399	3368506	+	108	XXX	Intergen	-0.169126	0.966439	0.0432139	NA
1635	Intergen_2756	1	CP001363	3371240	3371337	+	98	XXX	Intergen	1.8648	NA	-1.7836	NA
1636	Intergen_2757	5	CP001363	3372112	3372177	+	66	XXX	Intergen	0.375904	0.824626	0.0341177	0.985945
1637	Intergen_2758	5	CP001363	3372355	3372753	+	399	XXX	Intergen	0.117981	0.977481	-0.763577	NA
1638	Intergen_2761	3	CP001363	3375934	3376103	+	170	XXX	Intergen	-0.100815	0.96909	0.190222	0.811064
1639	Intergen_2763	6	CP001363	3377494	3377566	+	73	XXX	Intergen	0.0834932	0.977481	-0.35041	NA
1640	Intergen_2764	2	CP001363	3377777	3377872	+	96	XXX	Intergen	-0.258141	0.971501	-0.416289	NA
1641	Intergen_2765	1	CP001363	3378023	3378033	+	11	XXX	Intergen	-2.48801	0.251427	-0.90856	NA
1642	Intergen_2766	2	CP001363	3378655	3378672	+	18	XXX	Intergen	-0.374541	0.914227	0.253997	NA
1643	Intergen_2767	3	CP001363	3380353	3380453	+	101	XXX	Intergen	-0.142928	0.966451	0.501594	0.489518
1644	Intergen_2768	1	CP001363	3380652	3380811	+	160	XXX	Intergen	-1.19388	0.745003	-0.474783	NA
1645	Intergen_2769	1	CP001363	3382246	3382292	+	47	XXX	Intergen	1.14984	NA	-0.552154	NA
1646	Intergen_2770	5	CP001363	3385137	3385253	+	117	XXX	Intergen	-0.115791	0.973359	0.0650903	0.966059
1647	Intergen_2771	5	CP001363	3386556	3386796	+	241	XXX	Intergen	-0.391208	0.731517	0.0304258	0.982022
1648	Intergen_2772	1	CP001363	3387412	3387473	+	62	XXX	Intergen	-0.263509	0.962071	-0.0210634	NA
1649	Intergen_2773	10	CP001363	3388716	3388819	+	104	XXX	Intergen	-0.303946	0.828687	0.0131111	0.990807
1650	Intergen_2774	7	CP001363	3389645	3389738	+	94	XXX	Intergen	-0.189189	0.903797	0.0110299	0.990841
1651	Intergen_2775	1	CP001363	3390102	3390204	+	103	XXX	Intergen	0.457793	0.893121	0.105397	NA
1652	Intergen_2776	8	CP001363	3390817	3390890	+	74	XXX	Intergen	0.284755	0.804663	0.280801	0.650391
1653	Intergen_2777	18	CP001363	3392081	3392307	+	227	XXX	Intergen	-0.236345	0.803546	-0.0761548	0.907312
1654	Intergen_2778	2	CP001363	3392524	3392758	+	235	XXX	Intergen	-3.75353	NA	-0.686011	NA
1655	Intergen_2780	11	CP001363	3396502	3396624	+	123	XXX	Intergen	-0.122673	0.944418	-0.0641804	0.942289
1656	Intergen_2781	1	CP001363	3397132	3397256	+	125	XXX	Intergen	-0.53088	0.892763	-0.300461	NA
1657	Intergen_2782	11	CP001363	3397333	3397411	+	79	XXX	Intergen	0.212031	0.834958	0.161749	0.804305
1658	Intergen_2784	65	CP001363	3400621	3401007	+	387	XXX	Intergen	-0.0092037	0.994498	-0.153755	0.576391
1659	Intergen_2786	16	CP001363	3402696	3402930	+	235	XXX	Intergen	0.0703936	0.973558	0.203176	0.773967
1660	Intergen_2788	1	CP001363	3404461	3404507	+	47	XXX	Intergen	0.564444	NA	-2.06444	NA
1661	Intergen_2789	1	CP001363	3406527	3406606	+	80	XXX	Intergen	0.434965	NA	0.834263	NA
1662	Intergen_2790	4	CP001363	3407744	3407828	+	85	XXX	Intergen	-0.231419	0.949451	0.00886255	NA
1663	Intergen_2792	1	CP001363	3408460	3408477	+	18	XXX	Intergen	2.38259	NA	0.51523	NA
1664	Intergen_2793	4	CP001363	3409171	3409258	+	88	XXX	Intergen	-0.54981	0.803008	0.0688849	NA
1665	Intergen_2795	8	CP001363	3410436	3410529	+	94	XXX	Intergen	0.358112	0.789049	-0.0911559	0.93904
1666	Intergen_2796	8	CP001363	3411499	3411752	+	254	XXX	Intergen	0.292326	0.785443	0.405918	0.333971
1667	Intergen_2797	16	CP001363	3413195	3413446	+	252	XXX	Intergen	0.00683774	0.996211	0.271592	0.592933
1668	Intergen_2798	2	CP001363	3414497	3414640	+	144	XXX	Intergen	0.0711948	0.983572	0.319851	0.757769
1669	Intergen_2800	4	CP001363	3416054	3416197	+	144	XXX	Intergen	-0.720487	0.546347	-0.257274	0.803721
1670	Intergen_2801	4	CP001363	3416684	3416750	+	67	XXX	Intergen	0.224577	0.879378	0.220847	0.759507
1671	Intergen_2802	6	CP001363	3417738	3417860	+	123	XXX	Intergen	-0.179389	0.958873	0.236899	0.830828
1672	Intergen_2803	1	CP001363	3418227	3418264	+	38	XXX	Intergen	-0.351086	0.948731	0.107824	NA
1673	Intergen_2804	2	CP001363	3419162	3419265	+	104	XXX	Intergen	-0.159133	0.96909	-0.0855498	0.958929
1674	Intergen_2807	3	CP001363	3421579	3421603	+	25	XXX	Intergen	-0.0709043	0.987754	0.258821	NA
1675	Intergen_2808	5	CP001363	3423044	3423250	+	207	XXX	Intergen	0.646167	0.639221	0.316203	NA
1676	Intergen_2809	3	CP001363	3424616	3424684	+	69	XXX	Intergen	-0.0945655	0.983877	-0.0608732	NA
1677	Intergen_2810	5	CP001363	3426980	3427012	+	33	XXX	Intergen	-0.104763	0.974195	-0.147354	0.91154
1678	Intergen_2811	13	CP001363	3428222	3428286	+	65	XXX	Intergen	-0.314251	0.74616	0.0164781	0.989404
1679	Intergen_2812	11	CP001363	3429619	3429638	+	20	XXX	Intergen	0.00416617	0.997419	0.213471	0.767148
1680	Intergen_2813	5	CP001363	3430629	3430725	+	97	XXX	Intergen	-1.28191	NA	-0.89437	NA
1681	Intergen_2814	19	CP001363	3431665	3433462	+	1798	XXX	Intergen	-0.376169	0.624846	0.000136456	0.999726
1682	Intergen_2815	5	CP001363	3434609	3434705	+	97	XXX	Intergen	-0.397816	0.806956	0.209785	0.819638
1683	Intergen_2816	1	CP001363	3435597	3435621	+	25	XXX	Intergen	-2.36253	0.508574	-0.384543	NA
1684	Intergen_2817	10	CP001363	3436393	3436507	+	115	XXX	Intergen	-0.265295	0.843942	-0.147559	0.851932
1685	Intergen_2818	3	CP001363	3436777	3436921	+	145	XXX	Intergen	-0.381509	0.902122	0.121904	NA
1686	Intergen_2819	6	CP001363	3438494	3438732	+	239	XXX	Intergen	-0.420665	0.823345	-0.117512	0.928293
1687	Intergen_2821	1	CP001363	3440662	3440857	+	196	XXX	Intergen	-1.76364	NA	1.35029	NA
1688	Intergen_2823	1	CP001363	3442638	3442663	+	26	XXX	Intergen	2.48244	NA	1.54589	NA
1689	Intergen_2824	3	CP001363	3443456	3443498	+	43	XXX	Intergen	-0.380268	0.894574	-0.161013	NA
1690	Intergen_2825	5	CP001363	3444543	3444652	+	110	XXX	Intergen	0.258058	0.930718	0.494741	NA
1691	Intergen_2827	1	CP001363	3446448	3446510	+	63	XXX	Intergen	-1.91293	NA	0.154739	NA
1692	Intergen_2828	1	CP001363	3448907	3448927	+	21	XXX	Intergen	0.260636	0.944265	0.411891	NA
1693	Intergen_2829	1	CP001363	3449519	3449527	+	9	XXX	Intergen	0.532227	0.849132	-0.508982	NA
1694	Intergen_2830	4	CP001363	3450104	3450169	+	66	XXX	Intergen	-0.28792	0.928584	-0.176188	NA
1695	Intergen_2831	6	CP001363	3450839	3450935	+	97	XXX	Intergen	0.108655	0.973256	-0.337262	0.755623
1696	Intergen_2833	7	CP001363	3453241	3453456	+	216	XXX	Intergen	-0.0853205	0.970712	0.0578754	0.950333
1697	Intergen_2835	2	CP001363	3455340	3455516	+	177	XXX	Intergen	-0.107433	0.986133	0.285107	NA
1698	Intergen_2836	1	CP001363	3457222	3457379	+	158	XXX	Intergen	0.347389	0.966439	0.145612	NA
1699	Intergen_2837	8	CP001363	3457911	3457970	+	60	XXX	Intergen	-0.253668	0.849132	-0.22534	0.747395
1700	Intergen_2838	3	CP001363	3459216	3459368	+	153	XXX	Intergen	-1.00631	0.674165	-0.151177	NA
1701	Intergen_2839	9	CP001363	3461259	3461436	+	178	XXX	Intergen	-1.43486	0.000456402	-0.759494	0.0423864
1702	Intergen_2840	6	CP001363	3462322	3462430	+	109	XXX	Intergen	-0.66949	0.692205	0.0735151	0.96267
1703	Intergen_2842	2	CP001363	3464719	3464807	+	89	XXX	Intergen	-0.850725	0.764497	-0.105869	NA
1704	Intergen_2843	3	CP001363	3465078	3465227	+	150	XXX	Intergen	-0.320045	0.913024	-0.392532	NA
1705	Intergen_2844	1	CP001363	3466574	3466793	+	220	XXX	Intergen	-3.73055	NA	-1.31489	NA
1706	Intergen_2847	1	CP001363	3471480	3471686	+	207	XXX	Intergen	-1.91665	NA	-1.38677	NA
1707	Intergen_2848	12	CP001363	3471764	3472106	+	343	XXX	Intergen	-0.944976	0.0281313	0.0564567	0.945685
1708	Intergen_2849	3	CP001363	3473451	3473535	+	85	XXX	Intergen	0.662156	0.740366	0.532613	NA
1709	Intergen_2850	47	CP001363	3474601	3474935	+	335	XXX	Intergen	-0.30506	0.320334	-0.02965	0.949696
1710	Intergen_2851	1	CP001363	3475023	3475035	+	13	XXX	Intergen	NA	NA	NA	NA
1711	Intergen_2852	6	CP001363	3475369	3475590	+	222	XXX	Intergen	0.186857	0.873794	-0.169643	0.782916
1712	Intergen_2853	10	CP001363	3477770	3477915	+	146	XXX	Intergen	0.183297	0.935215	0.266533	0.773967
1713	Intergen_2854	9	CP001363	3478520	3478584	+	65	XXX	Intergen	-0.202697	0.913024	-0.362869	0.576391
1714	Intergen_2855	1	CP001363	3480520	3480622	+	103	XXX	Intergen	-1.60004	0.62677	0.86622	NA
1715	Intergen_2856	2	CP001363	3481250	3481375	+	126	XXX	Intergen	0.315348	0.921384	0.217588	NA
1716	Intergen_2857	9	CP001363	3481670	3481824	+	155	XXX	Intergen	-0.132531	0.93256	-0.143477	0.834063
1717	Intergen_2858	6	CP001363	3482302	3482354	+	53	XXX	Intergen	0.389893	0.853354	0.274016	NA
1718	Intergen_2859	2	CP001363	3482457	3482548	+	92	XXX	Intergen	-0.074791	0.99246	0.0787604	NA
1719	Intergen_2861	6	CP001363	3486268	3486396	+	129	XXX	Intergen	0.498811	0.725809	0.397748	0.658142
1720	Intergen_2864	12	CP001363	3488215	3488445	+	231	XXX	Intergen	0.186894	0.849431	0.0500505	0.943273
1721	Intergen_2865	3	CP001363	3488734	3488790	+	57	XXX	Intergen	-0.624502	0.892763	-0.156169	NA
1722	Intergen_2866	1	CP001363	3490051	3490103	+	53	XXX	Intergen	-0.872289	0.749943	-0.21514	NA
1723	Intergen_2867	2	CP001363	3490398	3490435	+	38	XXX	Intergen	-0.0350334	0.99246	0.198886	0.859191
1724	Intergen_2870	13	CP001363	3493655	3493866	+	212	XXX	Intergen	-0.188707	0.901687	-0.108669	0.889681
1725	Intergen_2871	1	CP001363	3494845	3494857	+	13	XXX	Intergen	-0.512884	0.924696	-0.552383	NA
1726	Intergen_2873	1	CP001363	3497527	3497532	+	6	XXX	Intergen	-1.40006	0.566784	-0.840225	NA
1727	Intergen_2874	8	CP001363	3498259	3498305	+	47	XXX	Intergen	-0.174274	0.935919	0.462938	0.449496
1728	Intergen_2876	6	CP001363	3500050	3500166	+	117	XXX	Intergen	-0.670633	0.624743	0.0031056	0.996816
1729	Intergen_2877	1	CP001363	3500659	3500703	+	45	XXX	Intergen	0.0351409	0.996211	0.0999437	NA
1730	Intergen_2878	11	CP001363	3501828	3502075	+	248	XXX	Intergen	0.125627	0.93218	-0.0726335	0.930492
1731	Intergen_2879	7	CP001363	3502709	3502782	+	74	XXX	Intergen	0.108657	0.960593	-0.016284	0.989404
1732	Intergen_2880	1	CP001363	3504162	3504387	+	226	XXX	Intergen	-0.356505	0.936811	0.343372	NA
1733	Intergen_2881	7	CP001363	3506725	3506817	+	93	XXX	Intergen	0.14686	0.940536	0.393135	0.51973
1734	Intergen_2882	7	CP001363	3507748	3508091	+	344	XXX	Intergen	0.0443007	0.987754	0.0395085	0.984163
1735	Intergen_2883	1	CP001363	3508242	3508280	+	39	XXX	Intergen	-0.93399	0.843168	-0.495024	NA
1736	Intergen_2885	13	CP001363	3514308	3514513	+	206	XXX	Intergen	-0.00260799	0.99787	-0.150328	0.830825
1737	Intergen_2887	7	CP001363	3518255	3518336	+	82	XXX	Intergen	-0.655338	0.692981	-0.188239	0.887108
1738	Intergen_2889	13	CP001363	3521900	3522014	+	115	XXX	Intergen	-0.0438544	0.97717	-0.0980208	0.871017
1739	Intergen_2890	7	CP001363	3522909	3523042	+	134	XXX	Intergen	-0.450123	0.693851	-0.19517	0.823435
1740	Intergen_2891	10	CP001363	3523835	3523942	+	108	XXX	Intergen	0.0525661	0.974195	-0.0934604	0.889739
1741	Intergen_2893	1	CP001363	3525206	3525349	+	144	XXX	Intergen	-0.00717056	0.998472	0.295455	NA
1742	Intergen_2894	2	CP001363	3526103	3526301	+	199	XXX	Intergen	-0.874569	0.652146	-0.171963	NA
1743	Intergen_2896	17	CP001363	3527139	3527440	+	302	XXX	Intergen	0.0340154	0.984017	-0.0601515	0.93904
1744	Intergen_2897	24	CP001363	3528566	3528751	+	186	XXX	Intergen	-0.403474	0.293535	-0.368374	0.152845
1745	Intergen_2898	13	CP001363	3529157	3529312	+	156	XXX	Intergen	0.143165	0.913024	0.218497	0.670609
1746	Intergen_2899	3	CP001363	3530681	3530772	+	92	XXX	Intergen	0.26115	0.941279	-0.544984	NA
1747	Intergen_2900	1	CP001363	3531844	3531876	+	33	XXX	Intergen	0.841424	0.826066	0.313061	NA
1748	Intergen_2901	1	CP001363	3532609	3532627	+	19	XXX	Intergen	2.97801	NA	1.34868	NA
1749	Intergen_2904	4	CP001363	3535991	3536145	+	155	XXX	Intergen	-0.000559578	0.999697	-0.809424	NA
1750	Intergen_2906	6	CP001363	3538964	3539173	+	210	XXX	Intergen	-0.476408	0.736615	0.0796496	0.943691
1751	Intergen_2909	3	CP001363	3542398	3542761	+	364	XXX	Intergen	-0.427913	0.857732	0.226614	0.847204
1752	Intergen_2910	2	CP001363	3543026	3543128	+	103	XXX	Intergen	-0.0817042	0.986436	-0.316233	NA
1753	Intergen_2911	4	CP001363	3543396	3543454	+	59	XXX	Intergen	0.0296783	0.99246	-0.250843	0.812154
1754	Intergen_2912	3	CP001363	3543728	3543898	+	171	XXX	Intergen	-0.359326	0.936811	0.0768755	NA
1755	Intergen_2915	3	CP001363	3547016	3547196	+	181	XXX	Intergen	-0.678221	0.737357	-0.594937	NA
1756	Intergen_2916	6	CP001363	3548127	3548248	+	122	XXX	Intergen	-0.132647	0.949451	-0.346437	0.625606
1757	Intergen_2917	9	CP001363	3549695	3549838	+	144	XXX	Intergen	-0.0957504	0.970712	-0.262341	0.746394
1758	Intergen_2918	15	CP001363	3553640	3553745	+	106	XXX	Intergen	-0.0633408	0.972586	0.0907106	0.894634
1759	Intergen_2919	2	CP001363	3555799	3555806	+	8	XXX	Intergen	-1.05546	NA	-0.448336	NA
1760	Intergen_2920	2	CP001363	3557351	3557414	+	64	XXX	Intergen	0.333027	0.824626	-1.38467	0.00311425
1761	Intergen_2921	1	CP001363	3558459	3558565	+	107	XXX	Intergen	-1.43397	NA	0.53949	NA
1762	Intergen_2923	10	CP001363	3560707	3560909	+	203	XXX	Intergen	-0.270849	0.880607	-0.155824	0.870976
1763	Intergen_2924	12	CP001363	3561885	3561996	+	112	XXX	Intergen	0.148054	0.945257	-0.118077	0.91154
1764	Intergen_2932	15	CP001363	3568739	3569169	+	431	XXX	Intergen	0.242403	0.749943	-0.0388561	0.958337
1765	Intergen_2934	4	CP001363	3570458	3570542	+	85	XXX	Intergen	0.407424	0.913024	0.262282	NA
1766	Intergen_2936	1	CP001363	3571675	3571824	+	150	XXX	Intergen	-0.334069	0.919507	-0.3423	NA
1767	Intergen_2937	19	CP001363	3574821	3575002	+	182	XXX	Intergen	-0.315422	0.740366	-0.0194497	0.987362
1768	Intergen_2939	16	CP001363	3579286	3579520	+	235	XXX	Intergen	-0.12439	0.935215	0.0349688	0.970418
1769	Intergen_2940	71	CP001363	3579923	3580181	+	259	XXX	Intergen	-0.23071	0.357786	-0.0632636	0.830363
1770	Intergen_2941	17	CP001363	3580317	3580369	+	53	XXX	Intergen	-0.111891	0.938556	-0.251656	0.634345
1771	Intergen_2942	6	CP001363	3580481	3580520	+	40	XXX	Intergen	-0.441578	0.843168	-0.128368	0.93072
1772	Intergen_2943	1	CP001363	3580643	3580680	+	38	XXX	Intergen	0.103445	NA	0.798439	NA
1773	Intergen_2946	1	CP001363	3583969	3584162	+	194	XXX	Intergen	NA	NA	NA	NA
1774	Intergen_2947	5	CP001363	3584239	3584320	+	82	XXX	Intergen	-0.473054	0.893121	-0.405911	NA
1775	Intergen_2948	10	CP001363	3585865	3586042	+	178	XXX	Intergen	-0.437391	0.86044	0.0419739	0.984915
1776	Intergen_2949	2	CP001363	3586166	3586339	+	174	XXX	Intergen	0.126531	0.949587	-0.195186	0.82012
1777	Intergen_2950	2	CP001363	3589067	3589092	+	26	XXX	Intergen	-0.427328	0.889995	-0.120288	NA
1778	Intergen_2951	9	CP001363	3590663	3590793	+	131	XXX	Intergen	-0.233808	0.893121	-0.0796418	0.937681
1779	Intergen_2952	2	CP001363	3591304	3591318	+	15	XXX	Intergen	-1.02083	0.586143	-0.945671	NA
1780	Intergen_2953	1	CP001363	3592267	3592317	+	51	XXX	Intergen	-1.91674	NA	-4.32636	NA
1781	Intergen_2954	3	CP001363	3593608	3593628	+	21	XXX	Intergen	-0.621171	0.647757	-0.372134	0.693269
1782	Intergen_2955	18	CP001363	3595006	3595146	+	141	XXX	Intergen	-0.208526	0.803008	-0.149224	0.770347
1783	Intergen_2956	3	CP001363	3595766	3595822	+	57	XXX	Intergen	-0.606006	0.867118	-1.62158	NA
1784	Intergen_2957	2	CP001363	3596249	3596258	+	10	XXX	Intergen	-0.145498	0.978551	0.544431	NA
1785	Intergen_2958	8	CP001363	3596628	3596734	+	107	XXX	Intergen	-0.23361	0.870382	0.181258	0.804305
1786	Intergen_2973	2	CP001363	3605269	3605431	+	163	XXX	Intergen	-3.86141	NA	-1.14409	NA
1787	Intergen_2981	1	CP001363	3610389	3610641	+	253	XXX	Intergen	-0.389816	0.905017	-0.269565	NA
1788	Intergen_2982	20	CP001363	3611709	3611780	+	72	XXX	Intergen	-0.133186	0.91	-0.150678	0.777389
1789	Intergen_2987	1	CP001363	3616568	3616692	+	125	XXX	Intergen	0.96287	0.777981	0.147966	NA
1790	Intergen_2988	2	CP001363	3616981	3616987	+	7	XXX	Intergen	-1.31538	NA	-0.0415925	NA
1791	Intergen_2989	43	CP001363	3618453	3618728	+	276	XXX	Intergen	0.0351179	0.973558	0.125937	0.718005
1792	Intergen_2990	32	CP001363	3619548	3619766	+	219	XXX	Intergen	0.172	0.793861	0.0509174	0.928382
1793	Intergen_2991	21	CP001363	3619986	3620172	+	187	XXX	Intergen	-0.224994	0.772875	-0.130721	0.796319
1794	Intergen_2992	22	CP001363	3620764	3620857	+	94	XXX	Intergen	-0.17458	0.843942	-0.0435746	0.944678
1795	Intergen_2993	2	CP001363	3621059	3621068	+	10	XXX	Intergen	-0.358545	0.859702	-0.0126144	0.99161
1796	Intergen_2994	18	CP001363	3623426	3623550	+	125	XXX	Intergen	-0.0060805	0.996211	-0.0638289	0.940308
1797	Intergen_2995	4	CP001363	3623656	3623690	+	35	XXX	Intergen	-0.786505	0.296914	-0.102809	0.919354
1798	Intergen_2996	9	CP001363	3625599	3625665	+	67	XXX	Intergen	-0.25456	0.895125	0.335106	0.622691
1799	Intergen_2998	7	CP001363	3626296	3626354	+	59	XXX	Intergen	-0.518359	0.554972	0.0682543	0.942536
1800	Intergen_2999	1	CP001363	3626481	3626492	+	12	XXX	Intergen	-0.917272	NA	0.07292	NA
1801	Intergen_3000	4	CP001363	3627776	3627826	+	51	XXX	Intergen	-0.194969	0.964487	-0.418784	NA
1802	Intergen_3001	10	CP001363	3628697	3628791	+	95	XXX	Intergen	-0.0529898	0.979952	-0.263445	0.721273
1803	Intergen_3002	13	CP001363	3629345	3629503	+	159	XXX	Intergen	-0.378782	0.867118	-0.581531	NA
1804	Intergen_3003	1	CP001363	3630137	3630184	+	48	XXX	Intergen	-1.9804	NA	-1.03157	NA
1805	Intergen_3004	4	CP001363	3632273	3632314	+	42	XXX	Intergen	0.00493403	0.998189	0.12323	NA
1806	Intergen_3006	7	CP001363	3634182	3634212	+	31	XXX	Intergen	-0.573376	0.625221	-0.101048	0.931347
1807	Intergen_3008	13	CP001363	3635654	3635784	+	131	XXX	Intergen	-0.202756	0.843942	-0.140666	0.815937
1808	Intergen_3009	6	CP001363	3637112	3637244	+	133	XXX	Intergen	-0.366652	0.669154	-0.0455917	0.961018
1809	Intergen_3011	2	CP001363	3641316	3641326	+	11	XXX	Intergen	0.173428	0.976035	-0.500461	NA
1810	Intergen_3012	17	CP001363	3642701	3643028	+	328	XXX	Intergen	-0.39803	0.879321	-0.445446	NA
1811	Intergen_3013	25	CP001363	3648924	3649054	+	131	XXX	Intergen	0.100466	0.940536	-0.00239372	0.995602
1812	Intergen_3014	6	CP001363	3649659	3649826	+	168	XXX	Intergen	-0.146014	0.959266	-0.177781	0.86038
1813	Intergen_3015	2	CP001363	3650132	3650141	+	10	XXX	Intergen	0.462542	0.834384	-0.368542	NA
1814	Intergen_3017	9	CP001363	3653422	3653601	+	180	XXX	Intergen	-0.128702	0.944418	0.0475512	0.958337
1815	Intergen_3018	8	CP001363	3654880	3654976	+	97	XXX	Intergen	-0.696261	0.605082	-0.176474	0.885885
1816	Intergen_3019	3	CP001363	3656066	3656121	+	56	XXX	Intergen	0.228656	0.973558	-0.806023	NA
1817	Intergen_3020	29	CP001363	3656644	3657107	+	464	XXX	Intergen	-0.812038	0.0113694	-0.478046	0.0983874
1818	Intergen_3021	8	CP001363	3660428	3660523	+	96	XXX	Intergen	-0.43638	0.721526	0.167847	0.83442
1819	Intergen_3023	3	CP001363	3663760	3663869	+	110	XXX	Intergen	-0.292385	0.924696	-0.698986	NA
1820	Intergen_3024	9	CP001363	3663984	3664081	+	98	XXX	Intergen	-0.470365	0.504297	-0.458937	0.260144
1821	Intergen_3025	11	CP001363	3666215	3666278	+	64	XXX	Intergen	-0.318744	0.750279	-0.300429	0.593229
1822	Intergen_3026	1	CP001363	3666948	3666957	+	10	XXX	Intergen	2.13455	NA	0.172768	NA
1823	Intergen_3028	7	CP001363	3668263	3668371	+	109	XXX	Intergen	0.0385427	0.986826	0.328779	0.625387
1824	Intergen_3029	13	CP001363	3670082	3670272	+	191	XXX	Intergen	-0.175983	0.867118	-0.180402	0.718005
1825	Intergen_3030	2	CP001363	3670450	3670460	+	11	XXX	Intergen	0.538037	0.889142	-0.10234	NA
1826	Intergen_3031	3	CP001363	3672081	3672154	+	74	XXX	Intergen	-0.569097	0.749943	0.134831	0.910732
1827	Intergen_3032	23	CP001363	3674224	3674448	+	225	XXX	Intergen	-0.143772	0.884458	0.170486	0.667541
1828	Intergen_3033	12	CP001363	3674923	3675023	+	101	XXX	Intergen	-0.254176	0.844449	-0.0984104	0.907492
1829	Intergen_3036	2	CP001363	3678016	3678033	+	18	XXX	Intergen	0.156171	0.969388	0.393222	NA
1830	Intergen_3037	2	CP001363	3680353	3680364	+	12	XXX	Intergen	-0.43205	0.880607	-0.317527	NA
1831	Intergen_3038	3	CP001363	3680602	3680652	+	51	XXX	Intergen	0.94946	0.430002	0.256294	NA
1832	Intergen_3039	1	CP001363	3680767	3680835	+	69	XXX	Intergen	-1.30756	NA	0.212811	NA
1833	Intergen_3040	6	CP001363	3681751	3681785	+	35	XXX	Intergen	-0.106341	0.949451	0.0230364	0.984965
1834	Intergen_3041	2	CP001363	3682557	3682593	+	37	XXX	Intergen	-0.0175197	0.996211	-0.0247219	NA
1835	Intergen_3042	1	CP001363	3683278	3683335	+	58	XXX	Intergen	-3.17294	NA	-1.74979	NA
1836	Intergen_3043	20	CP001363	3683912	3684139	+	228	XXX	Intergen	-0.179265	0.853132	-0.0745966	0.901586
1837	Intergen_3044	19	CP001363	3685605	3685722	+	118	XXX	Intergen	0.120498	0.913024	-0.25132	0.563112
1838	Intergen_3045	1	CP001363	3687802	3687810	+	9	XXX	Intergen	-0.130245	NA	0.0996359	NA
1839	Intergen_3046	29	CP001363	3690205	3690392	+	188	XXX	Intergen	-0.150416	0.846757	0.0291974	0.961018
1840	Intergen_3047	43	CP001363	3690501	3690797	+	297	XXX	Intergen	-0.186153	0.749943	-0.183246	0.553758
1841	Intergen_3048	8	CP001363	3693504	3693590	+	87	XXX	Intergen	-0.311245	0.829303	-0.0181135	0.989404
1842	Intergen_3049	15	CP001363	3694130	3694237	+	108	XXX	Intergen	-0.205226	0.843942	-0.0298716	0.978513
1843	Intergen_3050	9	CP001363	3696479	3696822	+	344	XXX	Intergen	-0.267658	0.893121	-0.0343442	0.983995
1844	Intergen_3052	9	CP001363	3701829	3701903	+	75	XXX	Intergen	-0.314985	0.655287	-0.318082	0.430132
1845	Intergen_3053	13	CP001363	3702231	3702428	+	198	XXX	Intergen	0.0929994	0.966451	-0.0643029	0.945685
1846	Intergen_3054	3	CP001363	3703938	3703983	+	46	XXX	Intergen	0.280623	0.82789	-0.0178709	0.989404
1847	Intergen_3056	2	CP001363	3706099	3706191	+	93	XXX	Intergen	-0.810927	0.725538	-0.00954232	NA
1848	Intergen_3057	34	CP001363	3707302	3707638	+	337	XXX	Intergen	-0.119167	0.903797	-0.0166791	0.984163
1849	Intergen_3058	10	CP001363	3710686	3710728	+	43	XXX	Intergen	-0.257689	0.864095	-0.12994	0.881156
1850	Intergen_3059	1	CP001363	3711635	3711677	+	43	XXX	Intergen	0.293541	0.966439	0.0184868	NA
1851	Intergen_3060	36	CP001363	3712434	3712610	+	177	XXX	Intergen	-0.120003	0.879405	0.0110401	0.988838
1852	Intergen_3063	11	CP001363	3721981	3722124	+	144	XXX	Intergen	0.382151	0.693851	-0.123229	0.895375
1853	Intergen_3064	3	CP001363	3722299	3722326	+	28	XXX	Intergen	-0.111088	0.983572	-0.674108	NA
1854	Intergen_3067	8	CP001363	3725728	3725865	+	138	XXX	Intergen	-0.166408	0.919507	-0.240903	0.738832
1855	Intergen_3069	3	CP001363	3727687	3727809	+	123	XXX	Intergen	-0.269198	0.935215	-0.687703	NA
1856	Intergen_3070	5	CP001363	3728848	3728905	+	58	XXX	Intergen	-0.424492	0.772875	-0.0180109	0.989404
1857	Intergen_3071	2	CP001363	3729032	3729190	+	159	XXX	Intergen	-0.206072	0.971501	-0.630348	NA
1858	Intergen_3072	24	CP001363	3729805	3730067	+	263	XXX	Intergen	-0.0370479	0.97717	-0.254411	0.488964
1859	Intergen_3073	9	CP001363	3731283	3731297	+	15	XXX	Intergen	-0.497336	0.903797	-0.197531	NA
1860	Intergen_3074	1	CP001363	3732060	3732112	+	53	XXX	Intergen	-0.667084	NA	-0.716241	NA
1861	Intergen_3075	7	CP001363	3734116	3734159	+	44	XXX	Intergen	-0.350316	0.818929	-0.333928	0.658256
1862	Intergen_3077	1	CP001363	3736445	3736456	+	12	XXX	Intergen	-0.688591	0.88048	0.60387	NA
1863	Intergen_3079	3	CP001363	3741376	3741633	+	258	XXX	Intergen	0.0572047	0.983585	-0.150855	0.892812
1864	Intergen_3080	7	CP001363	3742227	3742351	+	125	XXX	Intergen	0.162801	0.934094	0.336017	0.612346
1865	Intergen_3082	6	CP001363	3747201	3747317	+	117	XXX	Intergen	-0.0860578	0.973359	-0.184382	0.835257
1866	Intergen_3083	9	CP001363	3747435	3747621	+	187	XXX	Intergen	-0.0982858	0.966201	-0.0444684	0.96774
1867	Intergen_3084	4	CP001363	3748118	3748199	+	82	XXX	Intergen	-0.045222	0.99246	-0.0542843	NA
1868	Intergen_3085	9	CP001363	3749298	3749624	+	327	XXX	Intergen	-0.230703	0.867118	-0.122629	0.871017
1869	Intergen_3086	7	CP001363	3750606	3750724	+	119	XXX	Intergen	0.327372	0.824626	0.120306	0.909803
1870	Intergen_3087	7	CP001363	3753920	3754044	+	125	XXX	Intergen	-0.156851	0.957173	0.140134	0.901586
1871	Intergen_3088	4	CP001363	3754901	3754921	+	21	XXX	Intergen	-0.391456	0.90963	-0.642176	NA
1872	Intergen_3089	12	CP001363	3755294	3755434	+	141	XXX	Intergen	0.0255886	0.987754	-0.204604	0.709521
1873	Intergen_3090	2	CP001363	3756062	3756141	+	80	XXX	Intergen	-1.23024	0.725809	0.697145	NA
1874	Intergen_3091	2	CP001363	3758341	3758539	+	199	XXX	Intergen	-1.08717	0.796027	-0.200337	NA
1875	Intergen_3092	2	CP001363	3760184	3760206	+	23	XXX	Intergen	-0.0721136	0.985737	-0.12542	NA
1876	Intergen_3094	3	CP001363	3761288	3761359	+	72	XXX	Intergen	-0.410536	0.844735	-0.230734	0.8378
1877	Intergen_3095	7	CP001363	3763139	3763269	+	131	XXX	Intergen	-0.158868	0.940536	-0.205736	0.819754
1878	Intergen_3096	2	CP001363	3764320	3764370	+	51	XXX	Intergen	0.364564	0.913715	0.069609	NA
1879	Intergen_3098	1	CP001363	3765443	3765531	+	89	XXX	Intergen	-0.0502167	0.99246	-0.0730378	NA
1880	Intergen_3099	1	CP001363	3770462	3770552	+	91	XXX	Intergen	-0.141586	0.966201	-0.311058	0.768384
1881	Intergen_3100	3	CP001363	3770685	3770766	+	82	XXX	Intergen	-0.316207	0.947895	0.904551	NA
1882	Intergen_3101	2	CP001363	3771964	3772193	+	230	XXX	Intergen	-0.634212	0.913715	-0.416943	NA
1883	Intergen_3102	19	CP001363	3773691	3773829	+	139	XXX	Intergen	0.00743583	0.996211	0.118577	0.833284
1884	Intergen_3103	22	CP001363	3774166	3774552	+	387	XXX	Intergen	-0.108701	0.945257	0.097322	0.887985
1885	Intergen_3104	14	CP001363	3774988	3775311	+	324	XXX	Intergen	-0.216714	0.846757	-0.0649596	0.930618
1886	Intergen_3105	14	CP001363	3776785	3776875	+	91	XXX	Intergen	-0.309162	0.698094	0.158671	0.786515
1887	Intergen_3107	21	CP001363	3779684	3779864	+	181	XXX	Intergen	-0.0868865	0.944502	0.25926	0.435239
1888	Intergen_3108	2	CP001363	3781306	3781346	+	41	XXX	Intergen	-0.0821669	0.9868	0.279332	NA
1889	Intergen_3110	6	CP001363	3783647	3783692	+	46	XXX	Intergen	-0.120366	0.970596	-0.206273	0.842635
1890	Intergen_3111	2	CP001363	3784737	3784794	+	58	XXX	Intergen	-0.421739	0.949451	-1.71588	NA
1891	Intergen_3112	29	CP001363	3786115	3786167	+	53	XXX	Intergen	0.0697202	0.96455	-0.172349	0.718005
1892	Intergen_3113	3	CP001363	3787014	3787076	+	63	XXX	Intergen	-0.12872	0.97717	-0.101214	NA
1893	Intergen_3114	10	CP001363	3788055	3788229	+	175	XXX	Intergen	-0.178598	0.921528	-0.120005	0.897653
1894	Intergen_3115	4	CP001363	3788950	3789091	+	142	XXX	Intergen	0.0298724	0.99246	-0.00373377	0.995505
1895	Intergen_3116	1	CP001363	3789218	3789274	+	57	XXX	Intergen	-0.062954	0.994498	0.0256504	NA
1896	Intergen_3117	5	CP001363	3790925	3790936	+	12	XXX	Intergen	-0.496847	0.736615	0.0470936	0.979848
1897	Intergen_3118	4	CP001363	3792527	3792674	+	148	XXX	Intergen	0.471568	0.80865	-0.133281	NA
1898	Intergen_3120	43	CP001363	3793772	3794035	+	264	XXX	Intergen	-0.0515563	0.970596	-0.00475407	0.992428
1899	Intergen_3121	2	CP001363	3794266	3794401	+	136	XXX	Intergen	0.638193	0.871703	0.522965	NA
1900	Intergen_3122	8	CP001363	3795302	3795373	+	72	XXX	Intergen	-0.161098	0.928584	-0.0260235	0.985902
1901	Intergen_3123	12	CP001363	3796403	3796526	+	124	XXX	Intergen	0.286554	0.82789	-0.0669725	0.949122
1902	Intergen_3125	2	CP001363	3798076	3798114	+	39	XXX	Intergen	0.0501818	0.99246	0.182881	NA
1903	Intergen_3126	12	CP001363	3800176	3800284	+	109	XXX	Intergen	0.0578321	0.973558	-0.130369	0.8378
1904	Intergen_3127	8	CP001363	3801053	3801110	+	58	XXX	Intergen	0.0596107	0.973558	-0.0849682	0.907492
1905	Intergen_3129	2	CP001363	3802211	3802263	+	53	XXX	Intergen	-0.209283	0.913024	-0.0975749	0.933925
1906	Intergen_3130	7	CP001363	3803877	3803970	+	94	XXX	Intergen	-0.345789	0.758642	-0.564468	0.205016
1907	Intergen_3131	1	CP001363	3805258	3805314	+	57	XXX	Intergen	0.43359	0.950334	0.739675	NA
1908	Intergen_3132	1	CP001363	3807389	3807399	+	11	XXX	Intergen	0.0145801	0.996211	0.0379944	NA
1909	Intergen_3134	34	CP001363	3818121	3818230	+	110	XXX	Intergen	0.0951725	0.902122	-0.0839228	0.821354
1910	Intergen_3135	8	CP001363	3818345	3818364	+	20	XXX	Intergen	0.328195	0.896073	-0.36082	NA
1911	Intergen_3136	16	CP001363	3821801	3822631	+	831	XXX	Intergen	-0.00504201	0.996211	0.264774	0.603407
1912	Intergen_3137	56	CP001363	3823931	3824030	+	100	XXX	Intergen	-0.229577	0.580264	-0.144319	0.648799
1913	Intergen_3140	1	CP001363	3827967	3827981	+	15	XXX	Intergen	0.0312748	0.996211	-1.25392	NA
1914	Intergen_3142	22	CP001363	3829731	3830285	+	555	XXX	Intergen	-0.0681452	0.964584	-0.0492611	0.937681
1915	Intergen_3143	4	CP001363	3831612	3831668	+	57	XXX	Intergen	-0.0611036	0.986832	0.0561888	NA
1916	Intergen_3144	5	CP001363	3833951	3834109	+	159	XXX	Intergen	0.070124	0.983572	0.0618534	0.975753
1917	Intergen_3145	2	CP001363	3834187	3834276	+	90	XXX	Intergen	-0.649691	0.844735	-0.0721862	NA
1918	Intergen_3146	11	CP001363	3835969	3836185	+	217	XXX	Intergen	-0.290422	0.811095	-0.0344758	0.979859
1919	Intergen_3148	2	CP001363	3837789	3837805	+	17	XXX	Intergen	-0.388852	0.902122	0.0320456	NA
1920	Intergen_3149	2	CP001363	3840335	3840356	+	22	XXX	Intergen	0.371978	0.932226	-0.633088	NA
1921	Intergen_3150	23	CP001363	3841056	3841139	+	84	XXX	Intergen	-0.23035	0.833733	-0.337787	0.449496
1922	Intergen_3151	107	CP001363	3841677	3842018	+	342	XXX	Intergen	-0.325428	0.0811221	-0.18422	0.329849
1923	Intergen_3152	9	CP001363	3842887	3843042	+	156	XXX	Intergen	-0.117684	0.97717	-0.19171	0.790105
1924	Intergen_3154	9	CP001363	3847160	3847244	+	85	XXX	Intergen	-0.103501	0.966451	0.155164	0.84429
1925	Intergen_3155	4	CP001363	3848353	3848401	+	49	XXX	Intergen	0.189994	0.902724	0.130655	0.870976
1926	Intergen_3156	16	CP001363	3849113	3849550	+	438	XXX	Intergen	-0.00556617	0.996211	-0.0307537	0.981127
1927	Intergen_3157	22	CP001363	3849842	3850129	+	288	XXX	Intergen	-0.295923	0.686823	0.177198	0.716917
1928	Intergen_3158	3	CP001363	3850343	3850515	+	173	XXX	Intergen	0.127976	0.97717	0.317575	NA
1929	Intergen_3159	90	CP001363	3851056	3851426	+	371	XXX	Intergen	-0.00749261	0.995483	-0.102288	0.695336
1930	Intergen_3161	1	CP001363	3852325	3852364	+	40	XXX	Intergen	-0.42154	NA	0.1042	NA
1931	Intergen_3162	72	CP001363	3852833	3852973	+	141	XXX	Intergen	-0.0887215	0.892763	-0.0738981	0.813229
1932	Intergen_3163	12	CP001363	3853310	3853460	+	151	XXX	Intergen	0.0153212	0.996211	-0.00629444	0.994126
1933	Intergen_3166	4	CP001363	3857020	3857057	+	38	XXX	Intergen	-0.0585019	0.98337	-0.155007	0.896135
1934	Intergen_3167	11	CP001363	3858054	3858075	+	22	XXX	Intergen	0.159905	0.894574	-0.218658	0.707426
1935	Intergen_3168	7	CP001363	3858430	3858603	+	174	XXX	Intergen	-0.36019	0.776146	-0.15584	0.8474
1936	Intergen_3169	16	CP001363	3860059	3860157	+	99	XXX	Intergen	-0.0474246	0.97717	-0.0267711	0.981127
1937	Intergen_3170	37	CP001363	3861739	3861842	+	104	XXX	Intergen	-0.0032918	0.996211	-0.117266	0.767148
1938	Intergen_3171	5	CP001363	3863022	3863081	+	60	XXX	Intergen	-0.391636	0.7816	-0.564127	0.328891
1939	Intergen_3172	5	CP001363	3866250	3866422	+	173	XXX	Intergen	-0.532007	0.733335	0.180198	0.857437
1940	Intergen_3173	2	CP001363	3867674	3867709	+	36	XXX	Intergen	-0.537042	0.897513	-0.127039	NA
1941	Intergen_3174	1	CP001363	3868184	3868299	+	116	XXX	Intergen	0.5607	0.921598	0.559982	NA
1942	Intergen_3176	1	CP001363	3869312	3869329	+	18	XXX	Intergen	-0.288374	0.970596	-0.981161	NA
1943	Intergen_3177	3	CP001363	3870329	3870339	+	11	XXX	Intergen	-0.178398	0.97717	-0.460667	NA
1944	Intergen_3178	2	CP001363	3870805	3870827	+	23	XXX	Intergen	-0.836028	0.745356	-0.0697412	NA
1945	Intergen_3179	31	CP001363	3871761	3871898	+	138	XXX	Intergen	-0.0316399	0.983174	-0.50797	0.03324
1946	Intergen_3181	2	CP001363	3878352	3878511	+	160	XXX	Intergen	0.205899	0.966451	0.354225	NA
1947	Intergen_3182	41	CP001363	3879328	3879590	+	263	XXX	Intergen	-0.0581702	0.961078	-0.120375	0.775895
1948	Intergen_3183	15	CP001363	3883203	3883370	+	168	XXX	Intergen	0.122666	0.924696	-0.0879608	0.898056
1949	Intergen_3184	23	CP001363	3884253	3884536	+	284	XXX	Intergen	-0.0508187	0.974691	-0.0585854	0.93664
1950	Intergen_3185	2	CP001363	3887776	3887873	+	98	XXX	Intergen	0.603661	0.784751	0.393285	NA
1951	Intergen_3186	33	CP001363	3888483	3888957	+	475	XXX	Intergen	-0.0613669	0.954896	-0.00840209	0.989404
1952	Intergen_3187	27	CP001363	3890875	3891079	+	205	XXX	Intergen	-0.277647	0.551476	0.117036	0.774466
1953	Intergen_3189	21	CP001363	3893050	3893339	+	290	XXX	Intergen	-0.266021	0.725809	-0.268452	0.498037
1954	Intergen_3190	19	CP001363	3893703	3893734	+	32	XXX	Intergen	-0.0827813	0.947895	-0.121765	0.805815
1955	Intergen_3191	3	CP001363	3893933	3894192	+	260	XXX	Intergen	0.495493	NA	-1.29521	NA
1956	Intergen_3193	10	CP001363	3899306	3899603	+	298	XXX	Intergen	-0.0179455	0.996211	0.158727	0.872786
1957	Intergen_3194	4	CP001363	3903220	3903282	+	63	XXX	Intergen	-0.324879	0.902122	-0.291599	0.803922
1958	Intergen_3195	3	CP001363	3903757	3903823	+	67	XXX	Intergen	-0.0265621	0.994581	-0.155039	0.898898
1959	Intergen_3198	41	CP001363	3906344	3906416	+	73	XXX	Intergen	0.00893994	0.996211	-0.0876907	0.8474
1960	Intergen_3199	4	CP001363	3907728	3907809	+	82	XXX	Intergen	-0.0728773	0.991013	-0.179004	NA
1961	Intergen_3200	5	CP001363	3908632	3908708	+	77	XXX	Intergen	-0.83592	0.358708	-0.608552	0.349704
1962	Intergen_3201	1	CP001363	3910196	3910238	+	43	XXX	Intergen	-4.87823	0.0710174	-0.654623	NA
1963	Intergen_3202	5	CP001363	3910491	3910576	+	86	XXX	Intergen	-0.796736	0.68272	-0.0768656	NA
1964	Intergen_3203	24	CP001363	3911009	3911255	+	247	XXX	Intergen	-0.156028	0.864591	-0.241099	0.501886
1965	Intergen_3204	1	CP001363	3912801	3912809	+	9	XXX	Intergen	0.578778	NA	-2.04212	NA
1966	Intergen_3205	65	CP001363	3916081	3916320	+	240	XXX	Intergen	-0.0851204	0.919786	-0.198366	0.50741
1967	Intergen_3206	18	CP001363	3916462	3916573	+	112	XXX	Intergen	-0.0743371	0.965253	-0.103359	0.852573
1968	Intergen_3208	12	CP001363	3918806	3919007	+	202	XXX	Intergen	-0.62559	0.510166	-0.248817	0.785107
1969	Intergen_3209	11	CP001363	3921943	3921981	+	39	XXX	Intergen	0.103323	0.966451	0.223353	0.770496
1970	Intergen_3210	9	CP001363	3923197	3923252	+	56	XXX	Intergen	-0.023818	0.99246	-0.0625385	0.945636
1971	Intergen_3211	5	CP001363	3924399	3924498	+	100	XXX	Intergen	0.857092	0.606307	-1.35588	NA
1972	Intergen_3212	16	CP001363	3925309	3925457	+	149	XXX	Intergen	-0.432303	0.542391	-0.412982	0.326474
1973	Intergen_3213	2	CP001363	3926157	3926178	+	22	XXX	Intergen	-0.173796	NA	-2.76079	NA
1974	Intergen_3214	6	CP001363	3927190	3927206	+	17	XXX	Intergen	-0.368337	0.823345	-0.400487	0.613835
1975	Intergen_3216	13	CP001363	3929306	3929374	+	69	XXX	Intergen	0.225792	0.908524	-0.142973	0.898422
1976	Intergen_3217	2	CP001363	3929609	3929639	+	31	XXX	Intergen	-0.315665	0.966451	-0.0710871	NA
1977	Intergen_3224	2	CP001363	3936155	3936371	+	217	XXX	Intergen	-0.103889	0.991013	-0.0232034	NA
1978	Intergen_3225	6	CP001363	3938870	3938976	+	107	XXX	Intergen	0.254258	0.893121	0.0247393	0.989404
1979	Intergen_3226	7	CP001363	3939574	3939650	+	77	XXX	Intergen	-0.595832	0.650479	0.0200011	0.989404
1980	Intergen_3228	2	CP001363	3941199	3941212	+	14	XXX	Intergen	0.227835	0.935215	0.178007	NA
1981	Intergen_3229	1	CP001363	3942077	3942125	+	49	XXX	Intergen	0.0563184	NA	0.918644	NA
1982	Intergen_3230	6	CP001363	3943029	3943101	+	73	XXX	Intergen	0.019376	0.99246	-0.138235	0.830487
1983	Intergen_3231	6	CP001363	3944111	3944233	+	123	XXX	Intergen	-0.243221	0.902122	-0.399745	0.642809
1984	Intergen_3234	1	CP001363	3947414	3947467	+	54	XXX	Intergen	-0.948621	0.360479	-0.404086	0.658256
1985	Intergen_3235	1	CP001363	3947744	3947761	+	18	XXX	Intergen	0.613303	0.871282	-1.076	NA
1986	Intergen_3236	1	CP001363	3950568	3950572	+	5	XXX	Intergen	-1.44902	NA	-1.48454	NA
1987	Intergen_3237	5	CP001363	3954717	3954805	+	89	XXX	Intergen	0.0653951	0.985737	-0.0904439	NA
1988	Intergen_3238	1	CP001363	3954917	3954943	+	27	XXX	Intergen	0.539651	0.807268	0.14577	NA
1989	Intergen_3239	9	CP001363	3956336	3956455	+	120	XXX	Intergen	-0.0147869	0.996211	-0.182721	0.825883
1990	Intergen_3242	17	CP001363	3961981	3962267	+	287	XXX	Intergen	-0.310273	0.655287	-0.378733	0.253815
1991	Intergen_3243	18	CP001363	3962363	3962471	+	109	XXX	Intergen	0.049619	0.978551	-0.370165	0.501886
1992	Intergen_3244	34	CP001363	3962598	3962678	+	81	XXX	Intergen	-0.333562	0.624743	-0.139294	0.802612
1993	Intergen_3245	86	CP001363	3963024	3963212	+	189	XXX	Intergen	-0.147255	0.869971	-0.220577	0.478223
1994	Intergen_3247	8	CP001363	3963498	3963700	+	203	XXX	Intergen	-0.476186	0.530775	-0.378349	0.450235
1995	Intergen_3248	8	CP001363	3965239	3965424	+	186	XXX	Intergen	-0.112836	0.970596	0.0929599	0.937681
1996	Intergen_3249	233	CP001363	3966463	3967760	+	1298	XXX	Intergen	-0.265801	0.200739	-0.350319	0.00505186
1997	Intergen_3250	16	CP001363	3968379	3968452	+	74	XXX	Intergen	-0.0380698	0.983877	-0.0309977	0.979859
1998	Intergen_3251	7	CP001363	3971321	3971414	+	94	XXX	Intergen	-0.0501151	0.983877	-0.156331	0.874528
[truncated: 6,609 more rows]

## Sheet: STM_I-d5
Salmonella enterica sv Typhimurium 14028 - DESeq2 Analysis from the DESeq2 Analysis from the TIS data on muskmelon at 8°C										Matrix I-d5		noMatrix I-d5
No	Locus_Tag	number_of_barcodes_per_feature_in_library	Chr	feature_tsart	feature_end	feature_strand	feature_length	feature_tag	feature_function	Input.vs.Output.log2FoldChange	Input.vs.Output.padj	Input.vs.Output.log2FoldChange	Input.vs.Output.padj
1	,	238	#N/A	#N/A	#N/A	#N/A	#N/A	#N/A	#N/A	0.0347693	0.873051	0.102162	0.469718
2	Intergen_0000	3	CP001363	1	107	+	107	XXX	Intergen	-0.640447	0.443181	0.0192243	NA
3	Intergen_0001	2	CP001363	256	336	+	81	XXX	Intergen	-2.21213	NA	1.07143	NA
4	Intergen_0002	2	CP001363	5021	5113	+	93	XXX	Intergen	0.0872204	0.957832	0.307463	NA
5	Intergen_0004	11	CP001363	7397	7664	+	268	XXX	Intergen	-0.119104	0.873624	-0.219093	0.808896
6	Intergen_0005	4	CP001363	8619	8728	+	110	XXX	Intergen	-0.386305	0.43309	-0.25647	0.734376
7	Intergen_0006	1	CP001363	9320	9375	+	56	XXX	Intergen	0.214027	NA	0.0380232	NA
8	Intergen_0007	9	CP001363	9943	10091	+	149	XXX	Intergen	0.104791	0.863973	0.00236706	0.996861
9	Intergen_0010	9	CP001363	11425	11592	+	168	XXX	Intergen	-2.57463	6.26962e-11	-0.0937105	0.929487
10	Intergen_0011	4	CP001363	13510	13594	+	85	XXX	Intergen	-0.0365314	0.969369	-0.0203819	0.983267
11	Intergen_0012	19	CP001363	14735	14844	+	110	XXX	Intergen	-0.306478	0.417299	-0.0349477	0.963768
12	Intergen_0013	2	CP001363	14959	15013	+	55	XXX	Intergen	0.389474	NA	0.363424	NA
13	Intergen_0014	6	CP001363	15962	16087	+	126	XXX	Intergen	-0.480963	NA	0.500884	NA
14	Intergen_0015	14	CP001363	16433	16492	+	60	XXX	Intergen	-0.262523	0.66622	-0.285076	0.712775
15	Intergen_0016	1	CP001363	17027	17042	+	16	XXX	Intergen	-1.41776	NA	-2.01851	NA
16	Intergen_0017	4	CP001363	17487	17612	+	126	XXX	Intergen	-1.7758	NA	-1.11931	NA
17	Intergen_0018	8	CP001363	17788	17866	+	79	XXX	Intergen	0.0669599	0.957832	0.175816	NA
18	Intergen_0019	5	CP001363	19967	20057	+	91	XXX	Intergen	0.145835	0.866148	0.19298	0.850737
19	Intergen_0020	1	CP001363	23055	23090	+	36	XXX	Intergen	-2.97115	NA	-0.506644	NA
20	Intergen_0021	24	CP001363	23241	23334	+	94	XXX	Intergen	-0.0711122	0.924094	-0.332075	0.603447
21	Intergen_0022	1	CP001363	24040	24093	+	54	XXX	Intergen	-0.346209	NA	-0.724905	NA
22	Intergen_0023	2	CP001363	24199	24315	+	117	XXX	Intergen	0.586504	NA	0.373091	NA
23	Intergen_0024	1	CP001363	24427	24468	+	42	XXX	Intergen	-1.77627	NA	-0.124058	NA
24	Intergen_0027	1	CP001363	31210	31273	+	64	XXX	Intergen	-0.1111	NA	0.24542	NA
25	Intergen_0028	41	CP001363	32446	32544	+	99	XXX	Intergen	-0.0639853	0.902649	-0.073811	0.912451
26	Intergen_0029	10	CP001363	32995	33363	+	369	XXX	Intergen	-1.26297	NA	-1.58924	NA
27	Intergen_0032	21	CP001363	34975	35338	+	364	XXX	Intergen	-0.372644	0.503987	-0.124091	0.902635
28	Intergen_0033	7	CP001363	37058	37102	+	45	XXX	Intergen	0.0570193	0.958033	-0.332105	NA
29	Intergen_0034	3	CP001363	38675	38772	+	98	XXX	Intergen	-1.01396	NA	-0.92546	NA
30	Intergen_0035	15	CP001363	39535	40130	+	596	XXX	Intergen	-0.262324	0.70721	-0.110818	0.918868
31	Intergen_0036	6	CP001363	41625	41722	+	98	XXX	Intergen	-0.349885	0.653098	-0.0879227	NA
32	Intergen_0038	2	CP001363	44186	44311	+	126	XXX	Intergen	0.314612	NA	1.0366	NA
33	Intergen_0039	4	CP001363	46028	46189	+	162	XXX	Intergen	0.233518	0.757648	0.564784	0.318287
34	Intergen_0040	11	CP001363	47357	47417	+	61	XXX	Intergen	-0.456591	0.405156	-0.333623	0.625281
35	Intergen_0041	2	CP001363	48318	48371	+	54	XXX	Intergen	0.217091	NA	0.631081	NA
36	Intergen_0043	5	CP001363	51825	52279	+	455	XXX	Intergen	-0.679586	0.403367	-0.495657	NA
37	Intergen_0050	1	CP001363	60149	60163	+	15	XXX	Intergen	-0.296976	NA	0.105542	NA
38	Intergen_0052	16	CP001363	63414	63547	+	134	XXX	Intergen	0.0494345	0.950245	0.054871	0.952711
39	Intergen_0055	5	CP001363	66894	67051	+	158	XXX	Intergen	0.108103	0.87829	-0.0514745	0.959743
40	Intergen_0056	4	CP001363	68393	68512	+	120	XXX	Intergen	0.208646	NA	-1.18753	NA
41	Intergen_0057	5	CP001363	69681	69709	+	29	XXX	Intergen	-0.0788669	0.935473	-0.0659987	0.956554
42	Intergen_0058	1	CP001363	70870	70879	+	10	XXX	Intergen	0.232821	NA	0.469985	NA
43	Intergen_0059	1	CP001363	73838	74016	+	179	XXX	Intergen	0.0433481	NA	0.0558929	NA
44	Intergen_0060	3	CP001363	74839	74963	+	125	XXX	Intergen	-0.2561	0.823569	-0.115647	NA
45	Intergen_0061	1	CP001363	75240	75880	+	641	XXX	Intergen	-0.399603	NA	0.0926336	NA
46	Intergen_0062	2	CP001363	77030	77047	+	18	XXX	Intergen	-0.568243	0.512943	-0.0569143	NA
47	Intergen_0063	1	CP001363	80276	80353	+	78	XXX	Intergen	0.451723	NA	0.0978263	NA
48	Intergen_0064	37	CP001363	80958	81259	+	302	XXX	Intergen	-0.126113	0.714245	-0.095007	0.844684
49	Intergen_0065	3	CP001363	81656	81731	+	76	XXX	Intergen	0.030048	0.985929	-0.271408	NA
50	Intergen_0067	2	CP001363	83223	83275	+	53	XXX	Intergen	-0.189028	0.81878	-0.0300602	0.976936
51	Intergen_0068	2	CP001363	84830	84891	+	62	XXX	Intergen	0.226348	NA	-0.186793	NA
52	Intergen_0071	6	CP001363	89329	89395	+	67	XXX	Intergen	-0.22029	0.742485	-0.380506	0.593841
53	Intergen_0073	1	CP001363	91124	91172	+	49	XXX	Intergen	-1.26572	NA	-0.945385	NA
54	Intergen_0074	2	CP001363	92744	92889	+	146	XXX	Intergen	-0.100741	0.920853	-0.0383357	NA
55	Intergen_0075	6	CP001363	94231	94318	+	88	XXX	Intergen	0.0623848	0.957832	0.00128996	0.998432
56	Intergen_0076	57	CP001363	94550	94842	+	293	XXX	Intergen	-0.124699	0.710085	-0.165909	0.643637
57	Intergen_0077	26	CP001363	95380	95482	+	103	XXX	Intergen	0.0305369	0.957832	-0.195081	0.643948
58	Intergen_0078	62	CP001363	95774	95982	+	209	XXX	Intergen	-0.113403	0.764509	-0.166137	0.639671
59	Intergen_0079	33	CP001363	96178	96670	+	493	XXX	Intergen	-0.472206	0.290976	-0.466441	0.417599
60	Intergen_0080	7	CP001363	98561	98643	+	83	XXX	Intergen	-0.025793	0.969369	0.157332	0.815896
61	Intergen_0082	8	CP001363	102031	102135	+	105	XXX	Intergen	-0.177404	0.793317	-0.0426544	0.966936
62	Intergen_0086	4	CP001363	109054	109135	+	82	XXX	Intergen	0.0202342	0.988279	0.0282167	NA
63	Intergen_0087	1	CP001363	109949	110042	+	94	XXX	Intergen	-0.0635344	NA	0.458305	NA
64	Intergen_0088	1	CP001363	110703	110713	+	11	XXX	Intergen	0.682458	NA	0.592835	NA
65	Intergen_0089	16	CP001363	113621	113793	+	173	XXX	Intergen	-0.521379	0.0922196	-0.283949	0.603986
66	Intergen_0090	4	CP001363	116146	116188	+	43	XXX	Intergen	0.329624	0.780054	0.33874	NA
67	Intergen_0091	43	CP001363	116810	117527	+	718	XXX	Intergen	-0.213615	0.64275	-0.477479	0.217641
68	Intergen_0093	6	CP001363	118649	118788	+	140	XXX	Intergen	-0.0224138	0.981277	0.286392	0.70258
69	Intergen_0094	1	CP001363	120292	120301	+	10	XXX	Intergen	-3.41432	NA	-1.19429	NA
70	Intergen_0095	9	CP001363	122012	122351	+	340	XXX	Intergen	0.122608	0.889896	0.142186	0.900949
71	Intergen_0096	3	CP001363	123198	123315	+	118	XXX	Intergen	0.0664389	0.958475	-0.420589	NA
72	Intergen_0100	4	CP001363	129493	129768	+	276	XXX	Intergen	0.0446879	0.974048	-0.10354	NA
73	Intergen_0102	12	CP001363	134451	134537	+	87	XXX	Intergen	-0.130574	0.85926	0.0388769	0.967884
74	Intergen_0103	17	CP001363	134625	134688	+	64	XXX	Intergen	-0.112393	0.886895	0.0999172	0.913669
75	Intergen_0104	38	CP001363	134794	135066	+	273	XXX	Intergen	-0.0378027	0.954031	-0.0952468	0.884689
76	Intergen_0105	11	CP001363	135211	135280	+	70	XXX	Intergen	-0.0426479	0.968904	0.0284244	0.978689
77	Intergen_0106	53	CP001363	136226	136609	+	384	XXX	Intergen	0.00702051	0.989213	-0.054571	0.904778
78	Intergen_0107	1	CP001363	138878	139048	+	171	XXX	Intergen	-0.792401	NA	-0.910178	NA
79	Intergen_0109	12	CP001363	140339	140495	+	157	XXX	Intergen	-0.130814	0.85926	-0.127957	0.889001
80	Intergen_0110	1	CP001363	140634	140658	+	25	XXX	Intergen	0.603388	NA	-2.43472	NA
81	Intergen_0112	2	CP001363	151737	151854	+	118	XXX	Intergen	0.523955	0.438165	0.158909	NA
82	Intergen_0114	5	CP001363	157547	157646	+	100	XXX	Intergen	-0.864238	0.0160172	-0.370719	0.603677
83	Intergen_0115	6	CP001363	158565	158842	+	278	XXX	Intergen	-0.44202	0.317295	-0.0958825	0.915606
84	Intergen_0117	8	CP001363	162108	162258	+	151	XXX	Intergen	0.0681326	0.951333	0.233235	0.82938
85	Intergen_0119	1	CP001363	162823	162874	+	52	XXX	Intergen	0.498912	NA	0.332849	NA
86	Intergen_0121	9	CP001363	164541	164765	+	225	XXX	Intergen	0.0219407	0.97983	0.0571118	0.95641
87	Intergen_0122	3	CP001363	165810	165839	+	30	XXX	Intergen	0.158847	NA	0.353163	NA
88	Intergen_0124	2	CP001363	168865	168889	+	25	XXX	Intergen	0.61566	NA	0.392778	NA
89	Intergen_0126	5	CP001363	169980	170066	+	87	XXX	Intergen	0.0743111	0.957832	0.0417766	NA
90	Intergen_0129	6	CP001363	175467	175671	+	205	XXX	Intergen	-0.18177	0.850589	0.100107	NA
91	Intergen_0130	1	CP001363	175795	176028	+	234	XXX	Intergen	0.278619	NA	0.439222	NA
92	Intergen_0133	1	CP001363	181521	181719	+	199	XXX	Intergen	0.049285	NA	0.00918257	NA
93	Intergen_0135	1	CP001363	183351	183432	+	82	XXX	Intergen	-0.34602	0.7935	0.0663001	NA
94	Intergen_0136	2	CP001363	183718	183754	+	37	XXX	Intergen	-0.655044	NA	-0.778136	NA
95	Intergen_0137	1	CP001363	184547	184558	+	12	XXX	Intergen	-0.500725	NA	-0.848335	NA
96	Intergen_0138	10	CP001363	186174	186561	+	388	XXX	Intergen	0.0729584	0.923783	0.137193	0.874343
97	Intergen_0139	2	CP001363	189160	189219	+	60	XXX	Intergen	0.0582599	0.968904	0.264037	NA
98	Intergen_0140	36	CP001363	190063	190307	+	245	XXX	Intergen	0.0178331	0.974387	-0.266735	0.508592
99	Intergen_0141	8	CP001363	190671	190904	+	234	XXX	Intergen	0.0875809	0.91615	-0.0281631	0.976936
100	Intergen_0143	2	CP001363	194877	194905	+	29	XXX	Intergen	-0.190054	0.837232	-0.425938	NA
101	Intergen_0145	5	CP001363	196582	196687	+	106	XXX	Intergen	0.420261	0.645067	0.104081	NA
102	Intergen_0146	7	CP001363	197036	197236	+	201	XXX	Intergen	0.0602083	0.941735	0.13981	0.876307
103	Intergen_0147	5	CP001363	198848	198924	+	77	XXX	Intergen	0.0887469	0.952051	0.0197263	NA
104	Intergen_0148	8	CP001363	201316	201520	+	205	XXX	Intergen	-0.515777	0.322896	-0.0448375	0.965097
105	Intergen_0149	2	CP001363	202058	202114	+	57	XXX	Intergen	0.0215727	NA	0.405142	NA
106	Intergen_0151	4	CP001363	204580	204695	+	116	XXX	Intergen	-0.158001	0.85185	-0.0154813	0.987399
107	Intergen_0153	4	CP001363	208331	208356	+	26	XXX	Intergen	-0.0488978	0.957832	0.00853936	0.992862
108	Intergen_0155	4	CP001363	209628	209795	+	168	XXX	Intergen	-0.254592	NA	-0.304919	NA
109	Intergen_0156	1	CP001363	209967	209996	+	30	XXX	Intergen	-0.008889	NA	-0.303172	NA
110	Intergen_0157	1	CP001363	210438	210498	+	61	XXX	Intergen	0.160953	NA	1.11511	NA
111	Intergen_0158	1	CP001363	211729	211734	+	6	XXX	Intergen	-0.614756	NA	-0.36123	NA
112	Intergen_0159	2	CP001363	212116	212209	+	94	XXX	Intergen	0.334961	0.773181	-0.185297	NA
113	Intergen_0162	9	CP001363	215997	216136	+	140	XXX	Intergen	0.163931	0.845179	-0.0838178	NA
114	Intergen_0164	4	CP001363	217558	217733	+	176	XXX	Intergen	-0.34415	0.562634	-0.656977	0.178824
115	Intergen_0166	1	CP001363	218986	219012	+	27	XXX	Intergen	-1.48374	NA	0.646177	NA
116	Intergen_0167	18	CP001363	224151	224288	+	138	XXX	Intergen	0.0790346	0.856828	-0.283165	0.410425
117	Intergen_0169	1	CP001363	226633	226680	+	48	XXX	Intergen	-1.33262	NA	-2.81361	NA
118	Intergen_0172	1	CP001363	231145	231360	+	216	XXX	Intergen	0.7304	NA	0.939701	NA
119	Intergen_0173	14	CP001363	231922	232006	+	85	XXX	Intergen	-0.215534	0.787564	0.105623	0.921913
120	Intergen_0175	2	CP001363	235435	235452	+	18	XXX	Intergen	-0.284653	NA	-0.811598	NA
121	Intergen_0176	3	CP001363	237808	237914	+	107	XXX	Intergen	0.333857	NA	-0.103311	NA
122	Intergen_0178	2	CP001363	240787	240867	+	81	XXX	Intergen	-0.48768	0.552139	-0.378709	NA
123	Intergen_0180	1	CP001363	241937	241972	+	36	XXX	Intergen	0.811591	NA	-0.708443	NA
124	Intergen_0182	2	CP001363	245067	245195	+	129	XXX	Intergen	-0.481549	NA	-0.210034	NA
125	Intergen_0183	8	CP001363	246624	246775	+	152	XXX	Intergen	0.10742	0.89798	0.0113406	0.991814
126	Intergen_0184	10	CP001363	247934	248021	+	88	XXX	Intergen	0.338604	0.578544	0.342753	0.658309
127	Intergen_0185	9	CP001363	248409	248654	+	246	XXX	Intergen	0.0609952	0.958365	0.492215	NA
128	Intergen_0188	5	CP001363	253521	253756	+	236	XXX	Intergen	-0.0326761	0.981277	-0.00522911	NA
129	Intergen_0189	12	CP001363	254552	254798	+	247	XXX	Intergen	-0.305832	0.674923	-0.674177	NA
130	Intergen_0190	2	CP001363	255728	255984	+	257	XXX	Intergen	1.21623	NA	-1.41678	NA
131	Intergen_0191	1	CP001363	256837	256980	+	144	XXX	Intergen	-1.28859	NA	-0.421883	NA
132	Intergen_0192	4	CP001363	257707	257852	+	146	XXX	Intergen	-1.16705	NA	-0.303567	NA
133	Intergen_0194	3	CP001363	259748	259829	+	82	XXX	Intergen	-1.02613	NA	-0.764571	NA
134	Intergen_0197	1	CP001363	261689	261699	+	11	XXX	Intergen	-0.183459	NA	0.296828	NA
135	Intergen_0198	2	CP001363	263053	263083	+	31	XXX	Intergen	-1.66783	NA	0.321736	NA
136	Intergen_0199	6	CP001363	265499	265620	+	122	XXX	Intergen	-0.3597	0.683502	-0.158186	NA
137	Intergen_0200	1	CP001363	267136	267150	+	15	XXX	Intergen	-0.785223	NA	-1.28523	NA
138	Intergen_0201	1	CP001363	270230	270252	+	23	XXX	Intergen	-0.461928	NA	0.323761	NA
139	Intergen_0202	1	CP001363	273736	273747	+	12	XXX	Intergen	-0.27705	0.795173	-0.248968	NA
140	Intergen_0203	1	CP001363	274708	274886	+	179	XXX	Intergen	-0.582941	NA	-0.922255	NA
141	Intergen_0204	2	CP001363	276651	276725	+	75	XXX	Intergen	0.269364	NA	0.821885	NA
142	Intergen_0205	2	CP001363	278868	278922	+	55	XXX	Intergen	-0.541751	0.569238	-0.359601	NA
143	Intergen_0206	2	CP001363	279313	279374	+	62	XXX	Intergen	-0.941997	NA	-0.267683	NA
144	Intergen_0207	4	CP001363	280668	280750	+	83	XXX	Intergen	-0.140955	0.921942	0.0498287	NA
145	Intergen_0208	5	CP001363	281217	281395	+	179	XXX	Intergen	-0.55262	0.522378	0.0225066	NA
146	Intergen_0210	4	CP001363	283094	283166	+	73	XXX	Intergen	0.455993	NA	0.198711	NA
147	Intergen_0212	5	CP001363	286105	286222	+	118	XXX	Intergen	0.109515	0.938168	-0.110084	NA
148	Intergen_0214	7	CP001363	288755	288943	+	189	XXX	Intergen	0.0307088	0.974048	0.0750014	0.945459
149	Intergen_0215	1	CP001363	289511	289580	+	70	XXX	Intergen	-0.891935	NA	-0.188325	NA
150	Intergen_0216	6	CP001363	289820	289888	+	69	XXX	Intergen	-0.896965	0.0519373	-0.918639	NA
151	Intergen_0217	3	CP001363	291433	291489	+	57	XXX	Intergen	-0.902373	NA	-0.504345	NA
152	Intergen_0218	2	CP001363	291567	291675	+	109	XXX	Intergen	-0.0117493	NA	0.0355406	NA
153	Intergen_0220	2	CP001363	291877	291943	+	67	XXX	Intergen	0.12702	NA	1.20444	NA
154	Intergen_0221	2	CP001363	295037	295218	+	182	XXX	Intergen	-0.301982	0.788374	-0.161749	NA
155	Intergen_0222	6	CP001363	295341	295527	+	187	XXX	Intergen	-0.239899	0.850489	-0.333996	NA
156	Intergen_0223	5	CP001363	295605	295768	+	164	XXX	Intergen	-0.0741516	0.939103	0.137114	0.892536
157	Intergen_0224	2	CP001363	296573	296592	+	20	XXX	Intergen	0.0660418	0.9625	0.143858	NA
158	Intergen_0225	3	CP001363	297508	297611	+	104	XXX	Intergen	0.0267149	NA	0.258523	NA
159	Intergen_0226	4	CP001363	298788	298939	+	152	XXX	Intergen	-0.650118	NA	0.00411593	NA
160	Intergen_0227	5	CP001363	299720	299796	+	77	XXX	Intergen	-0.357485	0.734026	0.286407	NA
161	Intergen_0233	2	CP001363	305044	305166	+	123	XXX	Intergen	1.21656	NA	1.32225	NA
162	Intergen_0234	2	CP001363	305275	305364	+	90	XXX	Intergen	0.460639	0.576201	0.248704	NA
163	Intergen_0237	2	CP001363	311527	311893	+	367	XXX	Intergen	0.448408	0.553379	0.0883157	NA
164	Intergen_0238	1	CP001363	314534	314632	+	99	XXX	Intergen	NA	NA	NA	NA
165	Intergen_0241	3	CP001363	316866	316877	+	12	XXX	Intergen	0.361121	NA	1.36315	NA
166	Intergen_0242	4	CP001363	317325	317577	+	253	XXX	Intergen	0.59038	NA	0.199466	NA
167	Intergen_0243	19	CP001363	318064	318367	+	304	XXX	Intergen	0.223661	0.649054	-0.060047	0.949829
168	Intergen_0244	8	CP001363	319222	319363	+	142	XXX	Intergen	-0.617296	0.492531	-0.0782453	NA
169	Intergen_0246	27	CP001363	323879	324080	+	202	XXX	Intergen	-0.0982997	0.93697	-0.321207	NA
170	Intergen_0248	3	CP001363	329617	329639	+	23	XXX	Intergen	-0.0122648	NA	0.0443984	NA
171	Intergen_0249	4	CP001363	330162	330302	+	141	XXX	Intergen	-0.593734	NA	-0.484578	NA
172	Intergen_0250	1	CP001363	330513	330557	+	45	XXX	Intergen	-0.672252	NA	-0.506644	NA
173	Intergen_0252	1	CP001363	333218	333235	+	18	XXX	Intergen	0.118639	0.91615	0.254672	NA
174	Intergen_0253	10	CP001363	337331	337686	+	356	XXX	Intergen	-0.0812187	0.951333	0.0423328	NA
175	Intergen_0254	41	CP001363	338961	339143	+	183	XXX	Intergen	-0.238449	0.570267	-0.26915	0.603447
176	Intergen_0255	1	CP001363	339276	339344	+	69	XXX	Intergen	-1.84418	NA	-1.39691	NA
177	Intergen_0259	7	CP001363	341038	341439	+	402	XXX	Intergen	-0.150688	0.874551	-0.313244	NA
178	Intergen_0260	14	CP001363	341638	341862	+	225	XXX	Intergen	-0.0983936	0.91615	-0.025953	0.978689
179	Intergen_0261	41	CP001363	342145	342893	+	749	XXX	Intergen	0.168503	0.796254	-0.184919	0.840549
180	Intergen_0262	4	CP001363	343407	343513	+	107	XXX	Intergen	-0.309543	0.729413	-0.327099	NA
181	Intergen_0264	3	CP001363	346762	346782	+	21	XXX	Intergen	-0.142644	0.91615	0.322252	NA
182	Intergen_0265	17	CP001363	347254	347658	+	405	XXX	Intergen	-0.20309	0.757699	-0.0191766	0.982368
183	Intergen_0266	3	CP001363	348481	348559	+	79	XXX	Intergen	-0.196353	0.877633	-0.422965	NA
184	Intergen_0267	30	CP001363	348821	349294	+	474	XXX	Intergen	0.105826	0.845131	0.0749413	0.914405
185	Intergen_0268	13	CP001363	350243	350358	+	116	XXX	Intergen	-0.157908	0.808362	0.127761	0.888316
186	Intergen_0269	1	CP001363	351298	351321	+	24	XXX	Intergen	0.0288398	NA	0.156919	NA
187	Intergen_0270	5	CP001363	351451	351627	+	177	XXX	Intergen	-0.0255801	0.988279	0.0573916	NA
188	Intergen_0271	3	CP001363	352036	352119	+	84	XXX	Intergen	-0.63622	NA	-0.381376	NA
189	Intergen_0272	9	CP001363	352228	352405	+	178	XXX	Intergen	0.137496	0.824306	0.16392	0.841077
190	Intergen_0273	2	CP001363	353174	353281	+	108	XXX	Intergen	0.183391	NA	-0.042231	NA
191	Intergen_0274	5	CP001363	355727	355965	+	239	XXX	Intergen	-0.208258	0.843005	-0.242866	NA
192	Intergen_0275	5	CP001363	356545	356756	+	212	XXX	Intergen	0.0889371	0.941614	0.113066	NA
193	Intergen_0276	2	CP001363	358236	358484	+	249	XXX	Intergen	-0.125908	0.921942	0.301872	NA
194	Intergen_0277	37	CP001363	359541	359758	+	218	XXX	Intergen	-0.248487	0.552139	-0.0955426	0.892536
195	Intergen_0278	3	CP001363	361503	361657	+	155	XXX	Intergen	1.05042	NA	-0.180611	NA
196	Intergen_0279	1	CP001363	363116	363363	+	248	XXX	Intergen	0.384969	NA	-0.0569962	NA
197	Intergen_0280	1	CP001363	363823	363910	+	88	XXX	Intergen	-0.124393	NA	-2.99812	NA
198	Intergen_0282	8	CP001363	365615	365664	+	50	XXX	Intergen	0.0458264	0.957425	0.250427	0.675786
199	Intergen_0286	3	CP001363	369366	369480	+	115	XXX	Intergen	0.13779	NA	0.296172	NA
200	Intergen_0287	24	CP001363	369557	369881	+	325	XXX	Intergen	0.0620212	0.885404	0.0993405	0.844684
201	Intergen_0288	6	CP001363	371315	371423	+	109	XXX	Intergen	0.366776	0.637138	0.429712	NA
202	Intergen_0289	12	CP001363	371748	372093	+	346	XXX	Intergen	-0.315132	0.624878	-0.0403448	0.97054
203	Intergen_0290	2	CP001363	373327	373457	+	131	XXX	Intergen	-0.98054	NA	-0.752518	NA
204	Intergen_0293	47	CP001363	378531	379220	+	690	XXX	Intergen	-0.0710049	0.873624	0.050674	0.926811
205	Intergen_0294	14	CP001363	379620	379665	+	46	XXX	Intergen	-0.187219	0.87535	-0.230135	NA
206	Intergen_0295	10	CP001363	385033	385093	+	61	XXX	Intergen	-0.152589	0.877583	0.104722	0.926011
207	Intergen_0296	3	CP001363	385631	385732	+	102	XXX	Intergen	0.205586	NA	-2.08287	NA
208	Intergen_0297	3	CP001363	385844	386263	+	420	XXX	Intergen	0.347062	NA	0.820256	NA
209	Intergen_0298	46	CP001363	387502	387800	+	299	XXX	Intergen	0.135096	0.819066	-0.172612	0.818176
210	Intergen_0299	8	CP001363	389376	389474	+	99	XXX	Intergen	-0.262784	0.74802	0.0489891	NA
211	Intergen_0300	10	CP001363	390680	390801	+	122	XXX	Intergen	-0.810452	NA	-0.649601	NA
212	Intergen_0301	6	CP001363	390940	391080	+	141	XXX	Intergen	-2.82705	NA	-3.38093	NA
213	Intergen_0302	8	CP001363	391606	391748	+	143	XXX	Intergen	0.117564	NA	-0.812112	NA
214	Intergen_0303	1	CP001363	392391	392400	+	10	XXX	Intergen	0.699606	NA	1.19473	NA
215	Intergen_0304	1	CP001363	392626	392682	+	57	XXX	Intergen	0.772336	NA	-0.341224	NA
216	Intergen_0305	2	CP001363	393043	393111	+	69	XXX	Intergen	-0.19459	NA	0.148272	NA
217	Intergen_0309	2	CP001363	401542	401552	+	11	XXX	Intergen	-0.299966	0.748325	-0.268753	NA
218	Intergen_0314	8	CP001363	408965	409083	+	119	XXX	Intergen	0.170201	0.809694	0.179568	0.841654
219	Intergen_0315	5	CP001363	409343	409458	+	116	XXX	Intergen	-0.256287	0.797487	-0.133677	NA
220	Intergen_0319	1	CP001363	415465	415504	+	40	XXX	Intergen	0.150588	NA	0.692311	NA
221	Intergen_0320	1	CP001363	416138	416368	+	231	XXX	Intergen	1.44083	NA	2.18701	NA
222	Intergen_0321	3	CP001363	416645	416779	+	135	XXX	Intergen	-0.160461	0.888043	0.0130384	NA
223	Intergen_0324	2	CP001363	419558	419679	+	122	XXX	Intergen	-0.231974	NA	0.202397	NA
224	Intergen_0327	1	CP001363	424268	424370	+	103	XXX	Intergen	0.330724	NA	0.874252	NA
225	Intergen_0328	9	CP001363	425346	425564	+	219	XXX	Intergen	-0.0483789	0.958014	-0.47809	0.458676
226	Intergen_0329	3	CP001363	425828	425857	+	30	XXX	Intergen	-0.535752	NA	-0.830778	NA
[truncated: 8,381 more rows]

## Sheet: STM_d1-d5
Salmonella enterica sv Typhimurium 14028 - DESeq2 Analysis from the DESeq2 Analysis from the TIS data on muskmelon at 8°C										Matrix d1-d5		noMatrix d1-d5
[truncated: 8,608 more rows]

[truncated: 38 more sheets: STM_M-noM_d1, STM_M-noM_d3, STM_M-noM_d5, STM_I-t1, STM_I-t7, STM_I-t24, STM_t1-t24, STM_M-noM_t1, STM_M-noM_t7, STM_M-noM_t24, SEN_I-d1, SEN_I-d3, SEN_I-d5, SEN_d1-d5, SEN_M-noM_d1, SEN_M-noM_d3, SEN_M-noM_d5, SEN_I-t1, SEN_I-t7, SEN_I-t24 …]
