# Supplementary material for: Genomic factors contributing to the resilience of Salmonella enterica on ready-to-eat muskmelon
Source: Food Microbiol. Author manuscript; Available in PMC 2026 Mar 1. (PMC12767474; doi:10.1016/j.fm.2025.104947)
Supplement: Sup Table 3 [file NIHMS2127750-supplement-Sup_Table_3.xlsx]

## Sheet: KEGG_STM_8°C
category	subcategory	ID	Description	GeneRatio	BgRatio	RichFactor	FoldEnrichment	zScore	pvalue	p.adjust	qvalue	geneID	Count	gene_names
Cellular Processes	Cell motility	seo02040	Flagellar assembly - Salmonella enterica subsp. enterica serovar Typhimurium 14028S	13/45	45/1801	0.288889	11.562	11.4834	9.63138e-12	3.08204e-10	2.53457e-10	STM14_1345/STM14_1347/STM14_1349/STM14_1350/STM14_1352/STM14_2327/STM14_2328/STM14_2378/STM14_2390/STM14_2392/STM14_2393/STM14_2401/STM14_2402	13	flgB,flgD,flgF,flgG,flgI,flhA,flhB,fliC,fliF,fliH,fliI,fliQ,fliR
Metabolism	Glycan biosynthesis and metabolism	seo00541	Biosynthesis of various nucleotide sugars - Salmonella enterica subsp. enterica serovar Typhimurium 14028S	5/45	27/1801	0.185185	7.41152	5.37213	0.000416114	0.00530943	0.00436631	STM14_2577/STM14_4718/STM14_4719/STM14_4722/STM14_4723	5	rfbK,wecB,wecC,wecD,wecE
Genetic Information Processing	Folding, sorting and degradation	seo03018	RNA degradation - Salmonella enterica subsp. enterica serovar Typhimurium 14028S	4/45	16/1801	0.25	10.0056	5.79071	0.000497759	0.00530943	0.00436631	STM14_3962/STM14_3964/STM14_3066/STM14_5250	4	deaD,pnp,ppk,vacB
Metabolism	Global and overview maps	seo01250	Biosynthesis of nucleotide sugars - Salmonella enterica subsp. enterica serovar Typhimurium 14028S	5/45	50/1801	0.1	4.00222	3.4456	0.00710981	0.0568784	0.046775	STM14_2577/STM14_4718/STM14_4719/STM14_4722/STM14_4723	5	rfbK,wecB,wecC,wecD,wecE
Genetic Information Processing	Translation	seo03010	Ribosome - Salmonella enterica subsp. enterica serovar Typhimurium 14028S	6/45	78/1801	0.0769231	3.07863	3.00374	0.0114759	0.0734457	0.0603994	STM14_4798/STM14_4971/STM14_4688/STM14_4099/STM14_3256/STM14_0297	6	rrlA,rrlB,rrlC,rrlD,rrlG [N],rrlH
Genetic Information Processing	Replication and repair	seo03430	Mismatch repair - Salmonella enterica subsp. enterica serovar Typhimurium 14028S	3/45	24/1801	0.125	5.00278	3.15939	0.0204463	0.109047	0.0896769	STM14_5372/STM14_5475/STM14_3077	3	holC,holD,xseA
Metabolism	Amino acid metabolism	seo00250	Alanine, aspartate and glutamate metabolism - Salmonella enterica subsp. enterica serovar Typhimurium 14028S	3/45	32/1801	0.09375	3.75208	2.51393	0.0436253	0.19943	0.164005	STM14_0077/STM14_0078/STM14_5248	3	carA,carB,purA
Metabolism	Amino acid metabolism	seo00260	Glycine, serine and threonine metabolism - Salmonella enterica subsp. enterica serovar Typhimurium 14028S	3/45	37/1801	0.0810811	3.24505	2.20829	0.0627078	0.250831	0.206276	STM14_4929/STM14_0003/STM14_0004	3	metL,thrB,thrC
Genetic Information Processing	Replication and repair	seo03030	DNA replication - Salmonella enterica subsp. enterica serovar Typhimurium 14028S	2/45	19/1801	0.105263	4.21287	2.25318	0.0797754	0.279256	0.229651	STM14_5372/STM14_5475	2	holC,holD
Metabolism	Amino acid metabolism	seo00220	Arginine biosynthesis - Salmonella enterica subsp. enterica serovar Typhimurium 14028S	2/45	20/1801	0.1	4.00222	2.16076	0.0872675	0.279256	0.229651	STM14_0077/STM14_0078	2	carA,carB
Metabolism	Carbohydrate metabolism	seo00520	Amino sugar and nucleotide sugar metabolism - Salmonella enterica subsp. enterica serovar Typhimurium 14028S	3/45	53/1801	0.0566038	2.26541	1.49651	0.144004	0.418922	0.344508	STM14_2577/STM14_4718/STM14_4719	3	rfbK,wecB,wecC
Genetic Information Processing	Replication and repair	seo03440	Homologous recombination - Salmonella enterica subsp. enterica serovar Typhimurium 14028S	2/45	29/1801	0.0689655	2.76015	1.52932	0.162267	0.432711	0.355848	STM14_5372/STM14_5475	2	holC,holD
Human Diseases	Infectious disease: bacterial	seo05132	Salmonella infection - Salmonella enterica subsp. enterica serovar Typhimurium 14028S	2/45	35/1801	0.0571429	2.28698	1.23053	0.217042	0.529168	0.435171	STM14_2378/STM14_4713	2	fliC,trxA
Metabolism	Amino acid metabolism	seo00270	Cysteine and methionine metabolism - Salmonella enterica subsp. enterica serovar Typhimurium 14028S	2/45	38/1801	0.0526316	2.10643	1.10324	0.245089	0.529168	0.435171	STM14_4929/STM14_0003	2	metL,thrB
Metabolism	Glycan biosynthesis and metabolism	seo00540	Lipopolysaccharide biosynthesis - Salmonella enterica subsp. enterica serovar Typhimurium 14028S	2/45	40/1801	0.05	2.00111	1.02474	0.263892	0.529168	0.435171	STM14_2953/STM14_4480	2	ddg,rfaB
Metabolism	Amino acid metabolism	seo00300	Lysine biosynthesis - Salmonella enterica subsp. enterica serovar Typhimurium 14028S	1/45	13/1801	0.0769231	3.07863	1.20378	0.28112	0.529168	0.435171	STM14_4929	1	metL
Metabolism	Glycan biosynthesis and metabolism	seo00543	Exopolysaccharide biosynthesis - Salmonella enterica subsp. enterica serovar Typhimurium 14028S	1/45	13/1801	0.0769231	3.07863	1.20378	0.28112	0.529168	0.435171	STM14_4727	1	wecG
Metabolism	Nucleotide metabolism	seo00240	Pyrimidine metabolism - Salmonella enterica subsp. enterica serovar Typhimurium 14028S	2/45	47/1801	0.0425532	1.70307	0.781655	0.329585	0.585928	0.481849	STM14_0077/STM14_0078	2	carA,carB
Genetic Information Processing	Folding, sorting and degradation	seo03060	Protein export - Salmonella enterica subsp. enterica serovar Typhimurium 14028S	1/45	19/1801	0.0526316	2.10643	0.77594	0.383205	0.645397	0.530754	STM14_0162	1	secA
Human Diseases	Drug resistance: antimicrobial	seo01503	Cationic antimicrobial peptide (CAMP) resistance - Salmonella enterica subsp. enterica serovar Typhimurium 14028S	1/45	35/1801	0.0285714	1.14349	0.137198	0.591066	0.842225	0.692619	STM14_4881	1	cpxA
Metabolism	Carbohydrate metabolism	seo00500	Starch and sucrose metabolism - Salmonella enterica subsp. enterica serovar Typhimurium 14028S	1/45	36/1801	0.0277778	1.11173	0.108373	0.601487	0.842225	0.692619	STM14_4358	1	bcsA
Environmental Information Processing	Membrane transport	seo03070	Bacterial secretion system - Salmonella enterica subsp. enterica serovar Typhimurium 14028S	1/45	38/1801	0.0263158	1.05322	0.0530629	0.621554	0.842225	0.692619	STM14_0162	1	secA
Metabolism	Global and overview maps	seo01230	Biosynthesis of amino acids - Salmonella enterica subsp. enterica serovar Typhimurium 14028S	3/45	129/1801	0.0232558	0.930749	-0.130641	0.637455	0.842225	0.692619	STM14_4929/STM14_0003/STM14_0004	3	metL,thrB,thrC
Environmental Information Processing	Signal transduction	seo02020	Two-component system - Salmonella enterica subsp. enterica serovar Typhimurium 14028S	5/45	215/1801	0.0232558	0.930749	-0.17317	0.639051	0.842225	0.692619	STM14_4881/STM14_2378/STM14_4817/STM14_4718/STM14_4719	5	cpxA,fliC,glnG,wecB,wecC
Metabolism	Carbohydrate metabolism	seo00051	Fructose and mannose metabolism - Salmonella enterica subsp. enterica serovar Typhimurium 14028S	1/45	43/1801	0.0232558	0.930749	-0.0735578	0.667498	0.842225	0.692619	STM14_2577	1	rfbK
Metabolism	Energy metabolism	seo00190	Oxidative phosphorylation - Salmonella enterica subsp. enterica serovar Typhimurium 14028S	1/45	45/1801	0.0222222	0.889383	-0.120267	0.684308	0.842225	0.692619	STM14_3066	1	ppk
Metabolism	Global and overview maps	seo01232	Nucleotide metabolism - Salmonella enterica subsp. enterica serovar Typhimurium 14028S	1/45	55/1801	0.0181818	0.727677	-0.328265	0.756653	0.867828	0.713675	STM14_5248	1	purA
Metabolism	Global and overview maps	seo01240	Biosynthesis of cofactors - Salmonella enterica subsp. enterica serovar Typhimurium 14028S	3/45	159/1801	0.0188679	0.755136	-0.517508	0.774937	0.867828	0.713675	STM14_0077/STM14_0078/STM14_5248	3	carA,carB,purA
Cellular Processes	Cellular community - prokaryotes	seo02024	Quorum sensing - Salmonella enterica subsp. enterica serovar Typhimurium 14028S	1/45	60/1801	0.0166667	0.667037	-0.41981	0.78647	0.867828	0.713675	STM14_0162	1	secA
Metabolism	Nucleotide metabolism	seo00230	Purine metabolism - Salmonella enterica subsp. enterica serovar Typhimurium 14028S	1/45	69/1801	0.0144928	0.580032	-0.569307	0.831397	0.886824	0.729296	STM14_5248	1	purA
Metabolism	Global and overview maps	seo01110	Biosynthesis of secondary metabolites - Salmonella enterica subsp. enterica serovar Typhimurium 14028S	6/45	363/1801	0.0165289	0.661524	-1.155	0.916463	0.946026	0.777982	STM14_0077/STM14_0078/STM14_4929/STM14_2577/STM14_0003/STM14_0004	6	carA,carB,metL,rfbK,thrB,thrC
Metabolism	Global and overview maps	seo01120	Microbial metabolism in diverse environments - Salmonella enterica subsp. enterica serovar Typhimurium 14028S	3/45	283/1801	0.0106007	0.424264	-1.68834	0.981105	0.981105	0.80683	STM14_4929/STM14_0003/STM14_0004	3	metL,thrB,thrC

## Sheet: KEGG_STM_22°C
category	subcategory	ID	Description	GeneRatio	BgRatio	RichFactor	FoldEnrichment	zScore	pvalue	p.adjust	qvalue	geneID	Count	gene_names
Genetic Information Processing	Translation	seo03010	Ribosome - Salmonella enterica subsp. enterica serovar Typhimurium 14028S	8/44	78/1797	0.102564	4.18881	4.56065	0.000437506	0.00758714	0.00677639	STM14_4798/STM14_4971/STM14_4688/STM14_4099/STM14_5023/STM14_3256/STM14_0297/STM14_3258	8	rrlA,rrlB,rrlC,rrlD,rrlE,rrlG [N],rrlH,rrsG
Genetic Information Processing	Folding, sorting and degradation	seo03018	RNA degradation - Salmonella enterica subsp. enterica serovar Typhimurium 14028S	4/44	16/1797	0.25	10.2102	5.86121	0.000459826	0.00758714	0.00677639	STM14_3962/STM14_0218/STM14_3964/STM14_5250	4	deaD,pcnB,pnp,vacB
Genetic Information Processing	Replication and repair	seo03430	Mismatch repair - Salmonella enterica subsp. enterica serovar Typhimurium 14028S	4/44	24/1797	0.166667	6.80682	4.53605	0.00232619	0.0255881	0.0228538	STM14_4196/STM14_5372/STM14_5475/STM14_3077	4	dam,holC,holD,xseA
Genetic Information Processing	Replication and repair	seo03440	Homologous recombination - Salmonella enterica subsp. enterica serovar Typhimurium 14028S	3/44	29/1797	0.103448	4.22492	2.7731	0.0321145	0.252065	0.22513	STM14_5372/STM14_5475/STM14_4509	3	holC,holD,recG
Metabolism	Energy metabolism	seo00680	Methane metabolism - Salmonella enterica subsp. enterica serovar Typhimurium 14028S	3/44	31/1797	0.0967742	3.95235	2.62628	0.0381917	0.252065	0.22513	STM14_3699/STM14_5499/STM14_1105	3	serA,serB_2,serC
Metabolism	Amino acid metabolism	seo00260	Glycine, serine and threonine metabolism - Salmonella enterica subsp. enterica serovar Typhimurium 14028S	3/44	37/1797	0.0810811	3.31143	2.25016	0.0596686	0.296091	0.264451	STM14_3699/STM14_5499/STM14_1105	3	serA,serB_2,serC
Metabolism	Amino acid metabolism	seo00270	Cysteine and methionine metabolism - Salmonella enterica subsp. enterica serovar Typhimurium 14028S	3/44	38/1797	0.0789474	3.22428	2.19501	0.0637041	0.296091	0.264451	STM14_3739/STM14_3699/STM14_1105	3	gshB,serA,serC
Genetic Information Processing	Replication and repair	seo03030	DNA replication - Salmonella enterica subsp. enterica serovar Typhimurium 14028S	2/44	19/1797	0.105263	4.29904	2.28975	0.0770015	0.296091	0.264451	STM14_5372/STM14_5475	2	holC,holD
Metabolism	Global and overview maps	seo01240	Biosynthesis of cofactors - Salmonella enterica subsp. enterica serovar Typhimurium 14028S	7/44	156/1797	0.0448718	1.8326	1.7236	0.080752	0.296091	0.264451	STM14_4187/STM14_3739/STM14_5248/STM14_1332/STM14_2064/STM14_1105/STM14_3692	7	cysG,gshB,purA,pyrC,pyrF,serC,visC
Metabolism	Nucleotide metabolism	seo00240	Pyrimidine metabolism - Salmonella enterica subsp. enterica serovar Typhimurium 14028S	3/44	47/1797	0.0638298	2.60687	1.76807	0.105349	0.347653	0.310503	STM14_5343/STM14_1332/STM14_2064	3	nrdD,pyrC,pyrF
Metabolism	Glycan biosynthesis and metabolism	seo00541	Biosynthesis of various nucleotide sugars - Salmonella enterica subsp. enterica serovar Typhimurium 14028S	2/44	27/1797	0.0740741	3.02525	1.67943	0.139979	0.410578	0.366704	STM14_4718/STM14_4722	2	wecB,wecD
Metabolism	Global and overview maps	seo01232	Nucleotide metabolism - Salmonella enterica subsp. enterica serovar Typhimurium 14028S	3/44	55/1797	0.0545455	2.22769	1.46465	0.149301	0.410578	0.366704	STM14_3076/STM14_5343/STM14_5248	3	guaB,nrdD,purA
Human Diseases	Drug resistance: antimicrobial	seo01503	Cationic antimicrobial peptide (CAMP) resistance - Salmonella enterica subsp. enterica serovar Typhimurium 14028S	2/44	35/1797	0.0571429	2.33377	1.26212	0.210529	0.53442	0.477313	STM14_4881/STM14_4806	2	cpxA,dsbA_2
Metabolism	Nucleotide metabolism	seo00230	Purine metabolism - Salmonella enterica subsp. enterica serovar Typhimurium 14028S	3/44	69/1797	0.0434783	1.77569	1.04071	0.237167	0.559037	0.4993	STM14_3076/STM14_5343/STM14_5248	3	guaB,nrdD,purA
Metabolism	Global and overview maps	seo01200	Carbon metabolism - Salmonella enterica subsp. enterica serovar Typhimurium 14028S	4/44	116/1797	0.0344828	1.40831	0.720146	0.315088	0.675784	0.603571	STM14_2289/STM14_3699/STM14_5499/STM14_1105	4	eda,serA,serB_2,serC
Metabolism	Metabolism of other amino acids	seo00470	D-Amino acid metabolism - Salmonella enterica subsp. enterica serovar Typhimurium 14028S	1/44	17/1797	0.0588235	2.40241	0.920189	0.345145	0.675784	0.603571	STM14_4966	1	murI
Metabolism	Global and overview maps	seo01250	Biosynthesis of nucleotide sugars - Salmonella enterica subsp. enterica serovar Typhimurium 14028S	2/44	50/1797	0.04	1.63364	0.719726	0.348131	0.675784	0.603571	STM14_4718/STM14_4722	2	wecB,wecD
Genetic Information Processing	Folding, sorting and degradation	seo03060	Protein export - Salmonella enterica subsp. enterica serovar Typhimurium 14028S	1/44	19/1797	0.0526316	2.14952	0.797841	0.377129	0.691402	0.617521	STM14_4781	1	tatC
Environmental Information Processing	Signal transduction	seo02020	Two-component system - Salmonella enterica subsp. enterica serovar Typhimurium 14028S	6/44	211/1797	0.028436	1.16135	0.395144	0.414971	0.696288	0.621884	STM14_3566/STM14_4881/STM14_4817/STM14_4818/STM14_2365/STM14_4718	6	barA,cpxA,glnG,glnL,uvrY,wecB
Metabolism	Amino acid metabolism	seo00330	Arginine and proline metabolism - Salmonella enterica subsp. enterica serovar Typhimurium 14028S	1/44	22/1797	0.0454545	1.8564	0.640147	0.422261	0.696288	0.621884	STM14_3729	1	speA
Metabolism	Metabolism of cofactors and vitamins	seo00130	Ubiquinone and other terpenoid-quinone biosynthesis - Salmonella enterica subsp. enterica serovar Typhimurium 14028S	1/44	24/1797	0.0416667	1.7017	0.548143	0.450557	0.696288	0.621884	STM14_3692	1	visC
Metabolism	Metabolism of other amino acids	seo00480	Glutathione metabolism - Salmonella enterica subsp. enterica serovar Typhimurium 14028S	1/44	25/1797	0.04	1.63364	0.50532	0.464192	0.696288	0.621884	STM14_3739	1	gshB
Metabolism	Amino acid metabolism	seo00250	Alanine, aspartate and glutamate metabolism - Salmonella enterica subsp. enterica serovar Typhimurium 14028S	1/44	32/1797	0.03125	1.27628	0.249769	0.550802	0.730877	0.652777	STM14_5248	1	purA
Metabolism	Carbohydrate metabolism	seo00630	Glyoxylate and dicarboxylate metabolism - Salmonella enterica subsp. enterica serovar Typhimurium 14028S	1/44	34/1797	0.0294118	1.2012	0.187602	0.572925	0.730877	0.652777	STM14_2289	1	eda
Metabolism	Carbohydrate metabolism	seo00500	Starch and sucrose metabolism - Salmonella enterica subsp. enterica serovar Typhimurium 14028S	1/44	36/1797	0.0277778	1.13447	0.129088	0.593982	0.730877	0.652777	STM14_4358	1	bcsA
Metabolism	Metabolism of cofactors and vitamins	seo00860	Porphyrin metabolism - Salmonella enterica subsp. enterica serovar Typhimurium 14028S	1/44	37/1797	0.027027	1.10381	0.101057	0.604127	0.730877	0.652777	STM14_4187	1	cysG
Environmental Information Processing	Membrane transport	seo03070	Bacterial secretion system - Salmonella enterica subsp. enterica serovar Typhimurium 14028S	1/44	38/1797	0.0263158	1.07476	0.073777	0.614024	0.730877	0.652777	STM14_4781	1	tatC
Metabolism	Global and overview maps	seo01230	Biosynthesis of amino acids - Salmonella enterica subsp. enterica serovar Typhimurium 14028S	3/44	129/1797	0.0232558	0.949789	-0.0937536	0.623508	0.730877	0.652777	STM14_3699/STM14_5499/STM14_1105	3	serA,serB_2,serC
Metabolism	Carbohydrate metabolism	seo00030	Pentose phosphate pathway - Salmonella enterica subsp. enterica serovar Typhimurium 14028S	1/44	41/1797	0.0243902	0.99612	-0.00398089	0.642286	0.730877	0.652777	STM14_2289	1	eda
Cellular Processes	Cell motility	seo02040	Flagellar assembly - Salmonella enterica subsp. enterica serovar Typhimurium 14028S	1/44	45/1797	0.0222222	0.907576	-0.099452	0.676842	0.744526	0.664967	STM14_2395	1	fliK
Metabolism	Carbohydrate metabolism	seo00520	Amino sugar and nucleotide sugar metabolism - Salmonella enterica subsp. enterica serovar Typhimurium 14028S	1/44	53/1797	0.0188679	0.770583	-0.268521	0.736448	0.783961	0.700189	STM14_4718	1	wecB
Metabolism	Global and overview maps	seo01110	Biosynthesis of secondary metabolites - Salmonella enterica subsp. enterica serovar Typhimurium 14028S	7/44	363/1797	0.0192837	0.787566	-0.717616	0.816459	0.841973	0.752002	STM14_4187/STM14_3076/STM14_3699/STM14_5499/STM14_1105/STM14_3729/STM14_3692	7	cysG,guaB,serA,serB_2,serC,speA,visC
Metabolism	Global and overview maps	seo01120	Microbial metabolism in diverse environments - Salmonella enterica subsp. enterica serovar Typhimurium 14028S	5/44	283/1797	0.0176678	0.721571	-0.808227	0.846756	0.846756	0.756274	STM14_4187/STM14_2289/STM14_3699/STM14_5499/STM14_1105	5	cysG,eda,serA,serB_2,serC

## Sheet: GO_STM_8°C
GO.ID	Term	Annotated	Significant	Expected	classicFisher	gene_names
GO:0009246	enterobacterial common antigen biosynthe...	13	6	0.25	5.3e-08	wecB,wecC,wecD,wecE,wzyE,rffM
GO:0051674	localization of cell	43	8	0.81	8.3e-07	flgB,flgD,flgF,flgG,flgI,fliF,fliH,fliI
GO:0030244	cellulose biosynthetic process	7	5	0.13	1.5e-06	bcsC,bcsB,bcsA,bcsE,bcsG
GO:0044780	bacterial-type flagellum assembly	18	5	0.34	1.4e-05	flhA,flhB,fliI,fliQ,fliR
GO:0040011	locomotion	66	8	1.25	2.3e-05	flgB,flgD,flgF,flgG,flgI,fliF,fliH,fliI
GO:0071978	bacterial-type flagellum-dependent swarm...	11	4	0.21	3.4e-05	flgB,flgD,flgF,flgG
GO:0009088	threonine biosynthetic process	5	3	0.09	6.2e-05	thrB,thrC,metL
GO:0002790	peptide secretion	28	5	0.53	0.00014	secA,flhA,flhB,fliI,fliQ
GO:0009306	protein secretion	28	5	0.53	0.00085	secA,flhA,flhB,fliI,fliQ
GO:0009409	response to cold	16	4	0.3	0.00118	lpxL,deaD,typA,rnr
GO:0006011	UDP-glucose metabolic process	4	2	0.08	0.00205	bcsB,bcsA
GO:0071973	bacterial-type flagellum-dependent cell ...	45	8	0.85	0.00263	flgB,flgD,flgF,flgG,flgI,fliF,fliH,fliI
GO:0000050	urea cycle	5	2	0.09	0.00338	carA,carB
GO:0010501	RNA secondary structure unwinding	7	2	0.13	0.00693	srmB,deaD
GO:0044205	'de novo' UMP biosynthetic process	7	2	0.13	0.00693	carA,carB
GO:0009314	response to radiation	83	6	1.57	0.00703	gcvA,deaD,dusB,cpxA,holC,holD
GO:0044781	bacterial-type flagellum organization	27	7	0.51	0.00969	flgD,flhA,flhB,fliH,fliI,fliQ,fliR
GO:0006402	mRNA catabolic process	12	3	0.23	0.01120	deaD,pnp,rnr
GO:0006605	protein targeting	10	2	0.19	0.01432	secA,fliR
GO:0000027	ribosomal large subunit assembly	28	3	0.53	0.01497	srmB,deaD,typA
GO:0030245	cellulose catabolic process	1	1	0.02	0.01890	bcsZ
GO:0006799	polyphosphate biosynthetic process	1	1	0.02	0.01890	ppk
GO:0048255	mRNA stabilization	1	1	0.02	0.01890	deaD
GO:0046086	adenosine biosynthetic process	1	1	0.02	0.01890	purA
GO:0090540	bacterial cellulose biosynthetic process	1	1	0.02	0.01890	bcsA
GO:0046132	pyrimidine ribonucleoside biosynthetic p...	14	2	0.26	0.02759	carA,carB
GO:0009086	methionine biosynthetic process	14	2	0.26	0.02759	thrB,metL
GO:0006526	arginine biosynthetic process	14	2	0.26	0.02759	carA,carB
GO:0009092	homoserine metabolic process	6	2	0.11	0.03680	thrB,metL
GO:0032298	positive regulation of DNA-templated DNA...	2	1	0.04	0.03745	holC
GO:0022417	protein maturation by protein folding	2	1	0.04	0.03745	skp
GO:0006662	glycerol ether metabolic process	2	1	0.04	0.03745	trxA
GO:0051409	response to nitrosative stress	2	1	0.04	0.03745	oxyR
GO:0044208	'de novo' AMP biosynthetic process	2	1	0.04	0.03745	purA
GO:0071897	DNA biosynthetic process	18	2	0.34	0.04421	holC,holD
GO:0002943	tRNA dihydrouridine synthesis	3	1	0.06	0.05566	dusB
GO:0010557	positive regulation of macromolecule bio...	93	2	1.76	0.05641	deaD,holC
GO:0061077	chaperone-mediated protein folding	23	2	0.43	0.06888	secA,skp
GO:0019856	pyrimidine nucleobase biosynthetic proce...	13	2	0.25	0.07241	carA,carB
GO:0009090	homoserine biosynthetic process	4	1	0.08	0.07353	metL

## Sheet: GO_STM_22°C
GO.ID	Term	Annotated	Significant	Expected	classicFisher	gene_names
GO:0030244	cellulose biosynthetic process	7	6	0.13	1.1e-08	bcsC,bcsB,bcsA,bcsE,bcsF,bcsG
GO:0009314	response to radiation	83	10	1.57	6.9e-06	guaB,deaD,dam,recG,tatC,cpxA,uvrA,holC,holD,ybaK
GO:0006564	L-serine biosynthetic process	4	3	0.08	2.5e-05	serC,serA,serB
GO:0010501	RNA secondary structure unwinding	7	3	0.13	0.00021	srmB,deaD,recG
GO:0022417	protein maturation by protein folding	2	2	0.04	0.00035	skp,slyD
GO:0006011	UDP-glucose metabolic process	4	2	0.08	0.00205	bcsB,bcsA
GO:0050821	protein stabilization	5	2	0.09	0.00338	skp,slyD
GO:0009399	nitrogen fixation	6	2	0.11	0.00501	glnG,glnL
GO:0044205	'de novo' UMP biosynthetic process	7	2	0.13	0.00693	pyrC,pyrF
GO:0006402	mRNA catabolic process	12	3	0.23	0.01120	deaD,pnp,rnr
GO:0006207	'de novo' pyrimidine nucleobase biosynth...	9	2	0.17	0.01159	pyrC,pyrF
GO:0000027	ribosomal large subunit assembly	28	3	0.53	0.01497	srmB,deaD,typA
GO:0015949	nucleobase-containing small molecule int...	29	3	0.55	0.01647	pyrF,purA,nrdD
GO:0019354	siroheme biosynthetic process	1	1	0.02	0.01890	cysG
GO:0090540	bacterial cellulose biosynthetic process	1	1	0.02	0.01890	bcsA
GO:0052027	symbiont-mediated perturbation of host s...	1	1	0.02	0.01890	slyD
GO:1902328	bacterial-type DNA replication initiatio...	1	1	0.02	0.01890	dam
GO:0048255	mRNA stabilization	1	1	0.02	0.01890	deaD
GO:0046086	adenosine biosynthetic process	1	1	0.02	0.01890	purA
GO:1904064	positive regulation of cation transmembr...	1	1	0.02	0.01890	proQ
GO:0000716	transcription-coupled nucleotide-excisio...	1	1	0.02	0.01890	mfd
GO:1903961	positive regulation of anion transmembra...	1	1	0.02	0.01890	proQ
GO:0044501	perturbation of signal transduction in a...	1	1	0.02	0.01890	slyD
GO:0043201	response to leucine	1	1	0.02	0.01890	lrp
GO:0070881	regulation of proline transport	1	1	0.02	0.01890	proQ
GO:1902836	positive regulation of proline import ac...	1	1	0.02	0.01890	proQ
GO:0034470	ncRNA processing	102	2	1.93	0.01924	rph,rnr
GO:0009409	response to cold	16	3	0.3	0.01982	deaD,typA,rnr
GO:0009246	enterobacterial common antigen biosynthe...	13	2	0.25	0.02393	wecB,wecD
GO:0046132	pyrimidine ribonucleoside biosynthetic p...	14	2	0.26	0.02759	pyrC,pyrF
GO:0000160	phosphorelay signal transduction system	62	4	1.17	0.02828	uvrY,glnG,glnL,cpxA
GO:0009411	response to UV	15	2	0.28	0.03145	guaB,dam
GO:0010608	post-transcriptional regulation of gene ...	45	2	0.85	0.03732	proQ,deaD
GO:0051409	response to nitrosative stress	2	1	0.04	0.03745	oxyR
GO:0044208	'de novo' AMP biosynthetic process	2	1	0.04	0.03745	purA
GO:0006183	GTP biosynthetic process	2	1	0.04	0.03745	guaB
GO:0007231	osmosensory signaling pathway	2	1	0.04	0.03745	proQ
GO:0033359	lysine biosynthetic process via diaminop...	2	1	0.04	0.03745	serC
GO:0032298	positive regulation of DNA-templated DNA...	2	1	0.04	0.03745	holC
GO:0009050	glycopeptide catabolic process	2	1	0.04	0.03745	ldcA

## Sheet: KEGG_SEN_8°C
category	subcategory	ID	Description	GeneRatio	BgRatio	RichFactor	FoldEnrichment	zScore	pvalue	p.adjust	qvalue	geneID	Count	gene_names
Genetic Information Processing	Folding, sorting and degradation	seo03018	RNA degradation - Salmonella enterica subsp. enterica serovar Typhimurium 14028S	3/24	16/1797	0.1875	14.0391	6.09367	0.00104687	0.0177968	0.0121216	STM14_3962/STM14_3964/STM14_5250	3	deaD,pnp,vacB
Metabolism	Glycan biosynthesis and metabolism	seo00541	Biosynthesis of various nucleotide sugars - Salmonella enterica subsp. enterica serovar Typhimurium 14028S	3/24	27/1797	0.111111	8.31944	4.45736	0.00496397	0.040849	0.0278229	STM14_2588/STM14_2590/STM14_4723	3	rfbC,rfbD_2,wecE
Metabolism	Biosynthesis of other secondary metabolites	seo00521	Streptomycin biosynthesis - Salmonella enterica subsp. enterica serovar Typhimurium 14028S	2/24	10/1797	0.2	14.975	5.15459	0.00720866	0.040849	0.0278229	STM14_2588/STM14_2590	2	rfbC,rfbD_2
Genetic Information Processing	Folding, sorting and degradation	seo03060	Protein export - Salmonella enterica subsp. enterica serovar Typhimurium 14028S	2/24	19/1797	0.105263	7.88158	3.50755	0.0254574	0.0924538	0.0629716	STM14_0162/STM14_4461	2	secA,secB
Metabolism	Global and overview maps	seo01250	Biosynthesis of nucleotide sugars - Salmonella enterica subsp. enterica serovar Typhimurium 14028S	3/24	50/1797	0.06	4.4925	2.91326	0.0271923	0.0924538	0.0629716	STM14_2588/STM14_2590/STM14_4723	3	rfbC,rfbD_2,wecE
Cellular Processes	Cellular community - prokaryotes	seo02024	Quorum sensing - Salmonella enterica subsp. enterica serovar Typhimurium 14028S	3/24	60/1797	0.05	3.74375	2.51434	0.0435082	0.123273	0.0839632	STM14_3850/STM14_0162/STM14_4461	3	qseC,secA,secB
Genetic Information Processing	Translation	seo03010	Ribosome - Salmonella enterica subsp. enterica serovar Typhimurium 14028S	3/24	78/1797	0.0384615	2.87981	1.97436	0.0827163	0.190808	0.129962	STM14_4971/STM14_4099/STM14_0297	3	rrlB,rrlD,rrlH
Environmental Information Processing	Membrane transport	seo03070	Bacterial secretion system - Salmonella enterica subsp. enterica serovar Typhimurium 14028S	2/24	38/1797	0.0526316	3.94079	2.13121	0.0897918	0.190808	0.129962	STM14_0162/STM14_4461	2	secA,secB
Environmental Information Processing	Signal transduction	seo02020	Two-component system - Salmonella enterica subsp. enterica serovar Typhimurium 14028S	5/24	211/1797	0.0236967	1.77429	1.39251	0.141664	0.267588	0.182258	STM14_3140/STM14_4818/STM14_1408/STM14_3850/STM14_2801	5	glnB,glnL,phoQ,qseC,rcsB
Metabolism	Glycan biosynthesis and metabolism	seo00543	Exopolysaccharide biosynthesis - Salmonella enterica subsp. enterica serovar Typhimurium 14028S	1/24	13/1797	0.0769231	5.75962	2.00332	0.160864	0.273469	0.186264	STM14_4725	1	wecF [D]
Metabolism	Lipid metabolism	seo00564	Glycerophospholipid metabolism - Salmonella enterica subsp. enterica serovar Typhimurium 14028S	1/24	28/1797	0.0357143	2.67411	1.03849	0.315696	0.469527	0.319801	STM14_4764	1	pldB
Human Diseases	Drug resistance: antimicrobial	seo01503	Cationic antimicrobial peptide (CAMP) resistance - Salmonella enterica subsp. enterica serovar Typhimurium 14028S	1/24	35/1797	0.0285714	2.13929	0.791714	0.378199	0.469527	0.319801	STM14_1408	1	phoQ
Human Diseases	Infectious disease: bacterial	seo05132	Salmonella infection - Salmonella enterica subsp. enterica serovar Typhimurium 14028S	1/24	35/1797	0.0285714	2.13929	0.791714	0.378199	0.469527	0.319801	STM14_4713	1	trxA
Metabolism	Carbohydrate metabolism	seo00500	Starch and sucrose metabolism - Salmonella enterica subsp. enterica serovar Typhimurium 14028S	1/24	36/1797	0.0277778	2.07986	0.761279	0.386669	0.469527	0.319801	STM14_4358	1	bcsA
Metabolism	Glycan biosynthesis and metabolism	seo00540	Lipopolysaccharide biosynthesis - Salmonella enterica subsp. enterica serovar Typhimurium 14028S	1/24	40/1797	0.025	1.87187	0.648639	0.419454	0.475382	0.323789	STM14_4477	1	rfaY
Environmental Information Processing	Membrane transport	seo02060	Phosphotransferase system (PTS) - Salmonella enterica subsp. enterica serovar Typhimurium 14028S	1/24	53/1797	0.0188679	1.41274	0.354765	0.514805	0.54698	0.372556	STM14_3620	1	ptsP
Metabolism	Global and overview maps	seo01110	Biosynthesis of secondary metabolites - Salmonella enterica subsp. enterica serovar Typhimurium 14028S	2/24	363/1797	0.00550964	0.412534	-1.45736	0.969327	0.969327	0.660223	STM14_2588/STM14_2590	2	rfbC,rfbD_2

## Sheet: KEGG_SEN_22°C
category	subcategory	ID	Description	GeneRatio	BgRatio	RichFactor	FoldEnrichment	zScore	pvalue	p.adjust	qvalue	geneID	Count	gene_names
Metabolism	Nucleotide metabolism	seo00230	Purine metabolism - Salmonella enterica subsp. enterica serovar Typhimurium 14028S	8/34	69/1797	0.115942	6.12788	6.03055	2.56623e-05	0.000821194	0.000702337	STM14_3076/STM14_5248/STM14_3050/STM14_5016/STM14_0624/STM14_3145/STM14_5017/STM14_0623	8	guaB,purA,purC,purD,purE,purG,purH,purK
Metabolism	Nucleotide metabolism	seo00240	Pyrimidine metabolism - Salmonella enterica subsp. enterica serovar Typhimurium 14028S	5/34	47/1797	0.106383	5.62265	4.45849	0.00155283	0.0248452	0.0212492	STM14_0077/STM14_0078/STM14_1200/STM14_4495/STM14_2064	5	carA,carB,pyrD,pyrE,pyrF
Metabolism	Global and overview maps	seo01110	Biosynthesis of secondary metabolites - Salmonella enterica subsp. enterica serovar Typhimurium 14028S	13/34	363/1797	0.0358127	1.89281	2.64364	0.0110949	0.112135	0.0959049	STM14_0077/STM14_0078/STM14_5093/STM14_3076/STM14_3050/STM14_5016/STM14_0624/STM14_3145/STM14_5017/STM14_0623/STM14_3699/STM14_5499/STM14_3720	13	carA,carB,dgkA,guaB,purC,purD,purE,purG,purH,purK,serA,serB_2,speB
Genetic Information Processing	Translation	seo03010	Ribosome - Salmonella enterica subsp. enterica serovar Typhimurium 14028S	5/34	78/1797	0.0641026	3.38801	2.99372	0.0140169	0.112135	0.0959049	STM14_4971/STM14_4688/STM14_4099/STM14_3256/STM14_0297	5	rrlB,rrlC,rrlD,rrlG [N],rrlH
Metabolism	Amino acid metabolism	seo00250	Alanine, aspartate and glutamate metabolism - Salmonella enterica subsp. enterica serovar Typhimurium 14028S	3/34	32/1797	0.09375	4.95496	3.13409	0.0211106	0.135108	0.115553	STM14_0077/STM14_0078/STM14_5248	3	carA,carB,purA
Genetic Information Processing	Folding, sorting and degradation	seo03018	RNA degradation - Salmonella enterica subsp. enterica serovar Typhimurium 14028S	2/34	16/1797	0.125	6.60662	3.12749	0.0353309	0.188431	0.161158	STM14_3962/STM14_3964	2	deaD,pnp
Metabolism	Amino acid metabolism	seo00220	Arginine biosynthesis - Salmonella enterica subsp. enterica serovar Typhimurium 14028S	2/34	20/1797	0.1	5.28529	2.67558	0.0533733	0.243992	0.208677	STM14_0077/STM14_0078	2	carA,carB
Metabolism	Global and overview maps	seo01240	Biosynthesis of cofactors - Salmonella enterica subsp. enterica serovar Typhimurium 14028S	6/34	156/1797	0.0384615	2.03281	1.8741	0.0681049	0.27242	0.232991	STM14_0077/STM14_0078/STM14_5248/STM14_1200/STM14_4495/STM14_2064	6	carA,carB,purA,pyrD,pyrE,pyrF
Metabolism	Energy metabolism	seo00680	Methane metabolism - Salmonella enterica subsp. enterica serovar Typhimurium 14028S	2/34	31/1797	0.0645161	3.40987	1.87908	0.114931	0.408642	0.349497	STM14_3699/STM14_5499	2	serA,serB_2
Human Diseases	Drug resistance: antimicrobial	seo01503	Cationic antimicrobial peptide (CAMP) resistance - Salmonella enterica subsp. enterica serovar Typhimurium 14028S	2/34	35/1797	0.0571429	3.02017	1.67566	0.140437	0.446917	0.382231	STM14_4881/STM14_4806	2	cpxA,dsbA_2
Metabolism	Amino acid metabolism	seo00260	Glycine, serine and threonine metabolism - Salmonella enterica subsp. enterica serovar Typhimurium 14028S	2/34	37/1797	0.0540541	2.85692	1.58454	0.153628	0.446917	0.382231	STM14_3699/STM14_5499	2	serA,serB_2
Metabolism	Lipid metabolism	seo00561	Glycerolipid metabolism - Salmonella enterica subsp. enterica serovar Typhimurium 14028S	1/34	12/1797	0.0833333	4.40441	1.64278	0.205412	0.547766	0.468484	STM14_5093	1	dgkA
Metabolism	Metabolism of cofactors and vitamins	seo00670	One carbon pool by folate - Salmonella enterica subsp. enterica serovar Typhimurium 14028S	1/34	15/1797	0.0666667	3.52353	1.36259	0.249982	0.604648	0.517133	STM14_5017	1	purH
Metabolism	Global and overview maps	seo01232	Nucleotide metabolism - Salmonella enterica subsp. enterica serovar Typhimurium 14028S	2/34	55/1797	0.0363636	1.92193	0.964094	0.279413	0.604648	0.517133	STM14_3076/STM14_5248	2	guaB,purA
Genetic Information Processing	Folding, sorting and degradation	seo03060	Protein export - Salmonella enterica subsp. enterica serovar Typhimurium 14028S	1/34	19/1797	0.0526316	2.78173	1.08398	0.305651	0.604648	0.517133	STM14_4461	1	secB
Cellular Processes	Cellular community - prokaryotes	seo02024	Quorum sensing - Salmonella enterica subsp. enterica serovar Typhimurium 14028S	2/34	60/1797	0.0333333	1.76176	0.833226	0.315013	0.604648	0.517133	STM14_3850/STM14_4461	2	qseC,secB
Metabolism	Amino acid metabolism	seo00330	Arginine and proline metabolism - Salmonella enterica subsp. enterica serovar Typhimurium 14028S	1/34	22/1797	0.0454545	2.40241	0.918867	0.344749	0.604648	0.517133	STM14_3720	1	speB
Metabolism	Metabolism of cofactors and vitamins	seo00760	Nicotinate and nicotinamide metabolism - Salmonella enterica subsp. enterica serovar Typhimurium 14028S	1/34	24/1797	0.0416667	2.20221	0.823183	0.369618	0.604648	0.517133	STM14_4960	1	udhA
Genetic Information Processing	Replication and repair	seo03430	Mismatch repair - Salmonella enterica subsp. enterica serovar Typhimurium 14028S	1/34	24/1797	0.0416667	2.20221	0.823183	0.369618	0.604648	0.517133	STM14_4752	1	uvrD
Metabolism	Global and overview maps	seo01200	Carbon metabolism - Salmonella enterica subsp. enterica serovar Typhimurium 14028S	3/34	116/1797	0.0258621	1.36689	0.567209	0.377905	0.604648	0.517133	STM14_2289/STM14_3699/STM14_5499	3	eda,serA,serB_2
Metabolism	Lipid metabolism	seo00564	Glycerophospholipid metabolism - Salmonella enterica subsp. enterica serovar Typhimurium 14028S	1/34	28/1797	0.0357143	1.88761	0.657206	0.416638	0.634876	0.542986	STM14_5093	1	dgkA
Metabolism	Carbohydrate metabolism	seo00630	Glyoxylate and dicarboxylate metabolism - Salmonella enterica subsp. enterica serovar Typhimurium 14028S	1/34	34/1797	0.0294118	1.5545	0.45319	0.480846	0.669017	0.572185	STM14_2289	1	eda
Metabolism	Amino acid metabolism	seo00270	Cysteine and methionine metabolism - Salmonella enterica subsp. enterica serovar Typhimurium 14028S	1/34	38/1797	0.0263158	1.39087	0.338107	0.519783	0.669017	0.572185	STM14_3699	1	serA
Environmental Information Processing	Membrane transport	seo03070	Bacterial secretion system - Salmonella enterica subsp. enterica serovar Typhimurium 14028S	1/34	38/1797	0.0263158	1.39087	0.338107	0.519783	0.669017	0.572185	STM14_4461	1	secB
Metabolism	Glycan biosynthesis and metabolism	seo00540	Lipopolysaccharide biosynthesis - Salmonella enterica subsp. enterica serovar Typhimurium 14028S	1/34	40/1797	0.025	1.32132	0.285334	0.538173	0.669017	0.572185	STM14_4003	1	yrbH
Metabolism	Carbohydrate metabolism	seo00030	Pentose phosphate pathway - Salmonella enterica subsp. enterica serovar Typhimurium 14028S	1/34	41/1797	0.0243902	1.2891	0.259979	0.54711	0.669017	0.572185	STM14_2289	1	eda
Metabolism	Carbohydrate metabolism	seo00051	Fructose and mannose metabolism - Salmonella enterica subsp. enterica serovar Typhimurium 14028S	1/34	43/1797	0.0232558	1.22914	0.211146	0.564483	0.669017	0.572185	STM14_4444	1	mtlD
Metabolism	Global and overview maps	seo01250	Biosynthesis of nucleotide sugars - Salmonella enterica subsp. enterica serovar Typhimurium 14028S	1/34	50/1797	0.02	1.05706	0.0568104	0.620341	0.708961	0.606348	STM14_4003	1	yrbH
Metabolism	Global and overview maps	seo01230	Biosynthesis of amino acids - Salmonella enterica subsp. enterica serovar Typhimurium 14028S	2/34	129/1797	0.0155039	0.819425	-0.295542	0.714531	0.788448	0.674331	STM14_3699/STM14_5499	2	serA,serB_2
Genetic Information Processing	Translation	seo00970	Aminoacyl-tRNA biosynthesis - Salmonella enterica subsp. enterica serovar Typhimurium 14028S	1/34	109/1797	0.00917431	0.484889	-0.770361	0.883276	0.922894	0.789317	STM14_3972	1	metY
Metabolism	Global and overview maps	seo01120	Microbial metabolism in diverse environments - Salmonella enterica subsp. enterica serovar Typhimurium 14028S	3/34	283/1797	0.0106007	0.560279	-1.11886	0.922468	0.922894	0.789317	STM14_2289/STM14_3699/STM14_5499	3	eda,serA,serB_2
Environmental Information Processing	Signal transduction	seo02020	Two-component system - Salmonella enterica subsp. enterica serovar Typhimurium 14028S	2/34	211/1797	0.00947867	0.500976	-1.07122	0.922894	0.922894	0.789317	STM14_4881/STM14_3850	2	cpxA,qseC

## Sheet: GO_SEN_8°C
GO.ID	Term	Annotated	Significant	Expected	classicFisher	gene_names
GO:0043165	Gram-negative-bacterium-type cell outer ...	12	3	0.14	0.0003	surA,skp,bamE
GO:0019305	dTDP-rhamnose biosynthetic process	5	2	0.06	0.0013	rfbC,rfbD
GO:0043952	protein transport by the Sec complex	5	2	0.06	0.0013	secA,secB
GO:0050821	protein stabilization	5	2	0.06	0.0013	surA,skp
GO:0030244	cellulose biosynthetic process	7	3	0.08	0.0018	bcsC,bcsA,bcsE
GO:0009399	nitrogen fixation	6	2	0.07	0.0020	glnB,glnL
GO:0010501	RNA secondary structure unwinding	7	2	0.08	0.0027	srmB,deaD
GO:0018106	peptidyl-histidine phosphorylation	25	3	0.29	0.0029	phoQ,qseC,glnL
GO:0000027	ribosomal large subunit assembly	28	3	0.33	0.0040	srmB,deaD,typA
GO:0006402	mRNA catabolic process	12	3	0.14	0.0043	deaD,pnp,rnr
GO:0000160	phosphorelay signal transduction system	62	4	0.73	0.0055	phoQ,rcsB,qseC,glnL
GO:0006605	protein targeting	10	2	0.12	0.0057	secA,secB
GO:0009243	O antigen biosynthetic process	11	2	0.13	0.0069	rfbC,rfbD
GO:0009409	response to cold	16	3	0.19	0.0078	deaD,typA,rnr
GO:0009246	enterobacterial common antigen biosynthe...	13	2	0.15	0.0097	wecE,wecF
GO:0036065	fucosylation	1	1	0.01	0.0118	wecF
GO:0048255	mRNA stabilization	1	1	0.01	0.0118	deaD
GO:0060274	maintenance of stationary phase	1	1	0.01	0.0118	surA
GO:0090540	bacterial cellulose biosynthetic process	1	1	0.01	0.0118	bcsA
GO:0006470	protein dephosphorylation	16	2	0.19	0.0145	phoQ,glnL
GO:0061077	chaperone-mediated protein folding	23	3	0.27	0.0173	surA,secA,skp
GO:0010350	cellular response to magnesium starvatio...	2	1	0.02	0.0234	phoQ
GO:0006662	glycerol ether metabolic process	2	1	0.02	0.0234	trxA
GO:0022417	protein maturation by protein folding	2	1	0.02	0.0234	skp
GO:0071291	cellular response to selenium ion	2	1	0.02	0.0234	sodA
GO:0051409	response to nitrosative stress	2	1	0.02	0.0234	oxyR
GO:0046777	protein autophosphorylation	24	2	0.28	0.0315	phoQ,glnL
GO:0045226	extracellular polysaccharide biosyntheti...	24	2	0.28	0.0315	rfbC,rfbD
GO:0009408	response to heat	60	3	0.71	0.0322	pnp,typA,sodA
GO:0042304	regulation of fatty acid biosynthetic pr...	3	1	0.04	0.0349	glnB
GO:0031346	positive regulation of cell projection o...	3	1	0.04	0.0349	rcsB
GO:0002790	peptide secretion	28	2	0.33	0.0420	secA,secB
GO:0009306	protein secretion	28	2	0.33	0.0420	secA,secB
GO:0006808	regulation of nitrogen utilization	4	1	0.05	0.0463	glnB
GO:0070417	cellular response to cold	4	1	0.05	0.0463	deaD
GO:0017038	protein import	4	1	0.05	0.0463	secA
GO:0006011	UDP-glucose metabolic process	4	1	0.05	0.0463	bcsA
GO:0032978	protein insertion into membrane from inn...	4	1	0.05	0.0463	skp
GO:0051085	chaperone cofactor-dependent protein ref...	5	1	0.06	0.0575	surA
GO:0040008	regulation of growth	6	1	0.07	0.0686	phoQ

## Sheet: GO_SEN_22°C
GO.ID	Term	Annotated	Significant	Expected	classicFisher	gene_names
GO:0006189	'de novo' IMP biosynthetic process	12	6	0.19	9.1e-09	purC,purL,purD,purH,purK,purE
GO:0044205	'de novo' UMP biosynthetic process	7	5	0.11	1.5e-08	pyrD,pyrF,pyrE,carA,carB
GO:0046132	pyrimidine ribonucleoside biosynthetic p...	14	5	0.22	1.4e-06	pyrD,pyrF,pyrE,carA,carB
GO:0006207	'de novo' pyrimidine nucleobase biosynth...	9	4	0.14	6.3e-06	pyrD,pyrF,pyrE,carA
GO:0022417	protein maturation by protein folding	2	2	0.03	0.00024	skp,slyD
GO:0070417	cellular response to cold	4	2	0.06	0.00142	hscA,deaD
GO:0006564	L-serine biosynthetic process	4	2	0.06	0.00142	serA,serB
GO:0000050	urea cycle	5	2	0.08	0.00234	carA,carB
GO:0050821	protein stabilization	5	2	0.08	0.00234	skp,slyD
GO:0010501	RNA secondary structure unwinding	7	2	0.11	0.00481	srmB,deaD
GO:0097428	protein maturation by iron-sulfur cluste...	7	2	0.11	0.00481	hscA,iscA
GO:0000027	ribosomal large subunit assembly	28	3	0.44	0.00898	srmB,deaD,typA
GO:0006415	translational termination	10	2	0.16	0.01000	prmC,prfC
GO:0046040	IMP metabolic process	16	7	0.25	0.01362	purC,purL,purD,purH,purA,purK,purE
GO:0006457	protein folding	40	4	0.63	0.01568	skp,hscA,slyD,dsbA
GO:0019592	mannitol catabolic process	1	1	0.02	0.01569	mtlD
GO:0070930	trans-translation-dependent protein tagg...	1	1	0.02	0.01569	smpB
GO:0006654	phosphatidic acid biosynthetic process	1	1	0.02	0.01569	dgkA
GO:0033388	putrescine biosynthetic process from arg...	1	1	0.02	0.01569	speB
GO:0044501	perturbation of signal transduction in a...	1	1	0.02	0.01569	slyD
GO:0070581	rolling circle DNA replication	1	1	0.02	0.01569	uvrD
GO:0052027	symbiont-mediated perturbation of host s...	1	1	0.02	0.01569	slyD
GO:0048255	mRNA stabilization	1	1	0.02	0.01569	deaD
GO:0046086	adenosine biosynthetic process	1	1	0.02	0.01569	purA
GO:0006526	arginine biosynthetic process	14	2	0.22	0.01943	carA,carB
GO:0009411	response to UV	15	2	0.24	0.02220	guaB,dgkA
GO:0009314	response to radiation	83	6	1.3	0.02333	yebC,guaB,deaD,uvrD,cpxA,dgkA
GO:0006541	glutamine metabolic process	17	2	0.27	0.02819	purL,carA
GO:0006183	GTP biosynthetic process	2	1	0.03	0.03114	guaB
GO:0051409	response to nitrosative stress	2	1	0.03	0.03114	oxyR
GO:0018364	peptidyl-glutamine methylation	2	1	0.03	0.03114	prmC
GO:0044208	'de novo' AMP biosynthetic process	2	1	0.03	0.03114	purA
GO:0031297	replication fork processing	2	1	0.03	0.03114	uvrD
GO:0016226	iron-sulfur cluster assembly	19	2	0.3	0.03475	hscA,iscA
GO:0006545	glycine biosynthetic process	3	1	0.05	0.04636	serB
GO:0010468	regulation of gene expression	339	6	5.32	0.04668	prmC,yebC,deaD,pnp,asnC,oxyR
GO:0019856	pyrimidine nucleobase biosynthetic proce...	13	5	0.2	0.05606	pyrD,pyrF,pyrE,carA,carB
GO:0018106	peptidyl-histidine phosphorylation	25	2	0.39	0.05747	qseC,cpxA
GO:0019294	keto-3-deoxy-D-manno-octulosonic acid bi...	4	1	0.06	0.06134	kdsD
GO:0032978	protein insertion into membrane from inn...	4	1	0.06	0.06134	skp

## Sheet: KEGG_SNP_8°C
category	subcategory	ID	Description	GeneRatio	BgRatio	RichFactor	FoldEnrichment	zScore	pvalue	p.adjust	qvalue	geneID	Count	gene_names
Genetic Information Processing	Folding, sorting and degradation	seo03018	RNA degradation - Salmonella enterica subsp. enterica serovar Typhimurium 14028S	5/42	16/1801	0.3125	13.4003	7.69664	1.95594e-05	0.0006259	0.000576487	STM14_3962/STM14_0218/STM14_3964/STM14_3066/STM14_5250	5	deaD,pcnB,pnp,ppk,vacB
Genetic Information Processing	Folding, sorting and degradation	seo03060	Protein export - Salmonella enterica subsp. enterica serovar Typhimurium 14028S	5/42	19/1801	0.263158	11.2845	6.96198	4.9434e-05	0.000790944	0.000728501	STM14_3162/STM14_4461/STM14_4779/STM14_4780/STM14_4781	5	lepB,secB,tatA,tatB,tatC
Cellular Processes	Cell motility	seo02040	Flagellar assembly - Salmonella enterica subsp. enterica serovar Typhimurium 14028S	6/42	45/1801	0.133333	5.71746	4.95086	0.000461651	0.00492428	0.00453552	STM14_1343/STM14_1345/STM14_1346/STM14_1347/STM14_1348/STM14_1354	6	flgA,flgB,flgC,flgD,flgE,flgK
Environmental Information Processing	Membrane transport	seo03070	Bacterial secretion system - Salmonella enterica subsp. enterica serovar Typhimurium 14028S	4/42	38/1801	0.105263	4.51378	3.38196	0.0106172	0.0849379	0.0782323	STM14_4461/STM14_4779/STM14_4780/STM14_4781	4	secB,tatA,tatB,tatC
Metabolism	Amino acid metabolism	seo00400	Phenylalanine, tyrosine and tryptophan biosynthesis - Salmonella enterica subsp. enterica serovar Typhimurium 14028S	2/42	22/1801	0.0909091	3.89827	2.11295	0.0914178	0.585074	0.538884	STM14_1106/STM14_2933	2	aroA,aroC
Metabolism	Glycan biosynthesis and metabolism	seo00550	Peptidoglycan biosynthesis - Salmonella enterica subsp. enterica serovar Typhimurium 14028S	2/42	26/1801	0.0769231	3.29853	1.82376	0.121404	0.64749	0.596373	STM14_0156/STM14_0226	2	ddl_2,mrcB
Genetic Information Processing	Replication and repair	seo03440	Homologous recombination - Salmonella enterica subsp. enterica serovar Typhimurium 14028S	2/42	29/1801	0.0689655	2.95731	1.64155	0.145275	0.664114	0.611684	STM14_0566/STM14_0571	2	priC,recR
Metabolism	Glycan biosynthesis and metabolism	seo00540	Lipopolysaccharide biosynthesis - Salmonella enterica subsp. enterica serovar Typhimurium 14028S	2/42	40/1801	0.05	2.14405	1.13037	0.238838	0.829096	0.763641	STM14_2953/STM14_4483	2	ddg,rfaG
Metabolism	Metabolism of other amino acids	seo00450	Selenocompound metabolism - Salmonella enterica subsp. enterica serovar Typhimurium 14028S	1/42	15/1801	0.0666667	2.85873	1.11673	0.299071	0.829096	0.763641	STM14_1080	1	trxB
Metabolism	Nucleotide metabolism	seo00240	Pyrimidine metabolism - Salmonella enterica subsp. enterica serovar Typhimurium 14028S	2/42	47/1801	0.0425532	1.82472	0.885053	0.300269	0.829096	0.763641	STM14_1332/STM14_1200	2	pyrC,pyrD
Metabolism	Metabolism of other amino acids	seo00470	D-Amino acid metabolism - Salmonella enterica subsp. enterica serovar Typhimurium 14028S	1/42	17/1801	0.0588235	2.52241	0.974286	0.331659	0.829096	0.763641	STM14_0156	1	ddl_2
Human Diseases	Drug resistance: antimicrobial	seo01501	beta-Lactam resistance - Salmonella enterica subsp. enterica serovar Typhimurium 14028S	1/42	21/1801	0.047619	2.04195	0.74195	0.392458	0.829096	0.763641	STM14_2797	1	ompC
Genetic Information Processing	Replication and repair	seo03430	Mismatch repair - Salmonella enterica subsp. enterica serovar Typhimurium 14028S	1/42	24/1801	0.0416667	1.78671	0.59938	0.43448	0.829096	0.763641	STM14_4752	1	uvrD
Metabolism	Glycan biosynthesis and metabolism	seo00541	Biosynthesis of various nucleotide sugars - Salmonella enterica subsp. enterica serovar Typhimurium 14028S	1/42	27/1801	0.037037	1.58818	0.475714	0.47366	0.829096	0.763641	STM14_4723	1	wecE
Metabolism	Global and overview maps	seo01240	Biosynthesis of cofactors - Salmonella enterica subsp. enterica serovar Typhimurium 14028S	4/42	159/1801	0.0251572	1.07877	0.160686	0.51593	0.829096	0.763641	STM14_4815/STM14_1332/STM14_1200/STM14_1105	4	hemN,pyrC,pyrD,serC
Metabolism	Energy metabolism	seo00680	Methane metabolism - Salmonella enterica subsp. enterica serovar Typhimurium 14028S	1/42	31/1801	0.0322581	1.38326	0.332515	0.521802	0.829096	0.763641	STM14_1105	1	serC
Genetic Information Processing	Translation	seo03010	Ribosome - Salmonella enterica subsp. enterica serovar Typhimurium 14028S	2/42	78/1801	0.025641	1.09951	0.138805	0.550906	0.829096	0.763641	STM14_4686/STM14_0293	2	rrsC,rrsH
Human Diseases	Infectious disease: bacterial	seo05132	Salmonella infection - Salmonella enterica subsp. enterica serovar Typhimurium 14028S	1/42	35/1801	0.0285714	1.22517	0.207815	0.565636	0.829096	0.763641	STM14_1193	1	sseI
Metabolism	Carbohydrate metabolism	seo00500	Starch and sucrose metabolism - Salmonella enterica subsp. enterica serovar Typhimurium 14028S	1/42	36/1801	0.0277778	1.19114	0.178959	0.575966	0.829096	0.763641	STM14_4358	1	bcsA
Metabolism	Amino acid metabolism	seo00260	Glycine, serine and threonine metabolism - Salmonella enterica subsp. enterica serovar Typhimurium 14028S	1/42	37/1801	0.027027	1.15894	0.150913	0.586057	0.829096	0.763641	STM14_1105	1	serC
Metabolism	Metabolism of cofactors and vitamins	seo00860	Porphyrin metabolism - Salmonella enterica subsp. enterica serovar Typhimurium 14028S	1/42	37/1801	0.027027	1.15894	0.150913	0.586057	0.829096	0.763641	STM14_4815	1	hemN
Metabolism	Global and overview maps	seo01230	Biosynthesis of amino acids - Salmonella enterica subsp. enterica serovar Typhimurium 14028S	3/42	129/1801	0.0232558	0.997231	-0.00504147	0.589627	0.829096	0.763641	STM14_1106/STM14_2933/STM14_1105	3	aroA,aroC,serC
Metabolism	Amino acid metabolism	seo00270	Cysteine and methionine metabolism - Salmonella enterica subsp. enterica serovar Typhimurium 14028S	1/42	38/1801	0.0263158	1.12845	0.123627	0.595913	0.829096	0.763641	STM14_1105	1	serC
Metabolism	Energy metabolism	seo00190	Oxidative phosphorylation - Salmonella enterica subsp. enterica serovar Typhimurium 14028S	1/42	45/1801	0.0222222	0.95291	-0.0494197	0.658769	0.872028	0.803184	STM14_3066	1	ppk
Metabolism	Global and overview maps	seo01250	Biosynthesis of nucleotide sugars - Salmonella enterica subsp. enterica serovar Typhimurium 14028S	1/42	50/1801	0.02	0.857619	-0.157733	0.697713	0.872028	0.803184	STM14_4723	1	wecE
Environmental Information Processing	Membrane transport	seo02060	Phosphotransferase system (PTS) - Salmonella enterica subsp. enterica serovar Typhimurium 14028S	1/42	53/1801	0.0188679	0.809075	-0.217951	0.718959	0.872028	0.803184	STM14_2990	1	ptsI
Environmental Information Processing	Signal transduction	seo02020	Two-component system - Salmonella enterica subsp. enterica serovar Typhimurium 14028S	4/42	215/1801	0.0186047	0.797785	-0.4881	0.757929	0.872028	0.803184	STM14_4216/STM14_2797/STM14_4217/STM14_3909	4	envZ,ompC,ompR,yqjB
Cellular Processes	Cellular community - prokaryotes	seo02024	Quorum sensing - Salmonella enterica subsp. enterica serovar Typhimurium 14028S	1/42	60/1801	0.0166667	0.714683	-0.347242	0.763025	0.872028	0.803184	STM14_4461	1	secB
Genetic Information Processing	Translation	seo00970	Aminoacyl-tRNA biosynthesis - Salmonella enterica subsp. enterica serovar Typhimurium 14028S	1/42	109/1801	0.00917431	0.393403	-1.00935	0.929588	0.999304	0.920412	STM14_3604	1	metZ
Metabolism	Global and overview maps	seo01200	Carbon metabolism - Salmonella enterica subsp. enterica serovar Typhimurium 14028S	1/42	116/1801	0.00862069	0.369663	-1.08425	0.940967	0.999304	0.920412	STM14_1105	1	serC
Metabolism	Global and overview maps	seo01110	Biosynthesis of secondary metabolites - Salmonella enterica subsp. enterica serovar Typhimurium 14028S	4/42	363/1801	0.0110193	0.472517	-1.73744	0.981337	0.999304	0.920412	STM14_1106/STM14_2933/STM14_4815/STM14_1105	4	aroA,aroC,hemN,serC
Metabolism	Global and overview maps	seo01120	Microbial metabolism in diverse environments - Salmonella enterica subsp. enterica serovar Typhimurium 14028S	1/42	283/1801	0.00353357	0.151523	-2.40174	0.999304	0.999304	0.920412	STM14_1105	1	serC

## Sheet: KEGG_SNP_22°C
category	subcategory	ID	Description	GeneRatio	BgRatio	RichFactor	FoldEnrichment	zScore	pvalue	p.adjust	qvalue	geneID	Count	gene_names
Cellular Processes	Cell motility	seo02040	Flagellar assembly - Salmonella enterica subsp. enterica serovar Typhimurium 14028S	5/41	45/1801	0.111111	4.88076	4.02284	0.00297398	0.102372	0.0972466	STM14_1345/STM14_1347/STM14_1348/STM14_1353/STM14_1354	5	flgB,flgD,flgE,flgJ,flgK
Genetic Information Processing	Folding, sorting and degradation	seo03018	RNA degradation - Salmonella enterica subsp. enterica serovar Typhimurium 14028S	3/41	16/1801	0.1875	8.23628	4.43637	0.00499375	0.102372	0.0972466	STM14_3962/STM14_0218/STM14_3964	3	deaD,pcnB,pnp
Metabolism	Glycan biosynthesis and metabolism	seo00540	Lipopolysaccharide biosynthesis - Salmonella enterica subsp. enterica serovar Typhimurium 14028S	4/41	40/1801	0.1	4.39268	3.31105	0.0116839	0.159681	0.151686	STM14_4479/STM14_4484/STM14_4477/STM14_4004	4	rfaI,rfaQ,rfaY,yrbI
Metabolism	Nucleotide metabolism	seo00240	Pyrimidine metabolism - Salmonella enterica subsp. enterica serovar Typhimurium 14028S	4/41	47/1801	0.0851064	3.73845	2.90276	0.0203295	0.208377	0.197945	STM14_0077/STM14_0078/STM14_1200/STM14_2618	4	carA,carB,pyrD,udk
Genetic Information Processing	Folding, sorting and degradation	seo03060	Protein export - Salmonella enterica subsp. enterica serovar Typhimurium 14028S	2/41	19/1801	0.105263	4.62388	2.42308	0.0677389	0.467951	0.444523	STM14_3162/STM14_4461	2	lepB,secB
Metabolism	Amino acid metabolism	seo00220	Arginine biosynthesis - Salmonella enterica subsp. enterica serovar Typhimurium 14028S	2/41	20/1801	0.1	4.39268	2.32808	0.0742052	0.467951	0.444523	STM14_0077/STM14_0078	2	carA,carB
Metabolism	Amino acid metabolism	seo00330	Arginine and proline metabolism - Salmonella enterica subsp. enterica serovar Typhimurium 14028S	2/41	22/1801	0.0909091	3.99335	2.15552	0.0877001	0.467951	0.444523	STM14_3729/STM14_3720	2	speA,speB
Genetic Information Processing	Translation	seo03010	Ribosome - Salmonella enterica subsp. enterica serovar Typhimurium 14028S	4/41	78/1801	0.0512821	2.25266	1.72587	0.0981977	0.467951	0.444523	STM14_5278/STM14_5024/STM14_4686/STM14_0293	4	rplI,rrfE,rrsC,rrsH
Metabolism	Global and overview maps	seo01250	Biosynthesis of nucleotide sugars - Salmonella enterica subsp. enterica serovar Typhimurium 14028S	3/41	50/1801	0.06	2.63561	1.78975	0.102721	0.467951	0.444523	STM14_2604/STM14_2603/STM14_4004	3	gmd,wcaG,yrbI
Metabolism	Glycan biosynthesis and metabolism	seo00541	Biosynthesis of various nucleotide sugars - Salmonella enterica subsp. enterica serovar Typhimurium 14028S	2/41	27/1801	0.0740741	3.25384	1.80053	0.124205	0.509241	0.483746	STM14_2604/STM14_2603	2	gmd,wcaG
Metabolism	Energy metabolism	seo00680	Methane metabolism - Salmonella enterica subsp. enterica serovar Typhimurium 14028S	2/41	31/1801	0.0645161	2.83399	1.57168	0.155606	0.559267	0.531268	STM14_3699/STM14_1105	2	serA,serC
Metabolism	Amino acid metabolism	seo00250	Alanine, aspartate and glutamate metabolism - Salmonella enterica subsp. enterica serovar Typhimurium 14028S	2/41	32/1801	0.0625	2.74543	1.52014	0.163688	0.559267	0.531268	STM14_0077/STM14_0078	2	carA,carB
Metabolism	Amino acid metabolism	seo00260	Glycine, serine and threonine metabolism - Salmonella enterica subsp. enterica serovar Typhimurium 14028S	2/41	37/1801	0.0540541	2.37442	1.28897	0.205105	0.592177	0.56253	STM14_3699/STM14_1105	2	serA,serC
Metabolism	Amino acid metabolism	seo00270	Cysteine and methionine metabolism - Salmonella enterica subsp. enterica serovar Typhimurium 14028S	2/41	38/1801	0.0526316	2.31194	1.24724	0.213542	0.592177	0.56253	STM14_3699/STM14_1105	2	serA,serC
Metabolism	Metabolism of cofactors and vitamins	seo00785	Lipoic acid metabolism - Salmonella enterica subsp. enterica serovar Typhimurium 14028S	1/41	11/1801	0.0909091	3.99335	1.51949	0.224328	0.592177	0.56253	STM14_0856	1	sucB
Metabolism	Lipid metabolism	seo00561	Glycerolipid metabolism - Salmonella enterica subsp. enterica serovar Typhimurium 14028S	1/41	12/1801	0.0833333	3.66057	1.41102	0.242094	0.592177	0.56253	STM14_5093	1	dgkA
Metabolism	Carbohydrate metabolism	seo00051	Fructose and mannose metabolism - Salmonella enterica subsp. enterica serovar Typhimurium 14028S	2/41	43/1801	0.0465116	2.04311	1.05639	0.256157	0.592177	0.56253	STM14_2604/STM14_2603	2	gmd,wcaG
Metabolism	Global and overview maps	seo01200	Carbon metabolism - Salmonella enterica subsp. enterica serovar Typhimurium 14028S	4/41	116/1801	0.0344828	1.51472	0.874521	0.269027	0.592177	0.56253	STM14_1600/STM14_3699/STM14_1105/STM14_0856	4	katE,serA,serC,sucB
Metabolism	Global and overview maps	seo01240	Biosynthesis of cofactors - Salmonella enterica subsp. enterica serovar Typhimurium 14028S	5/41	159/1801	0.0314465	1.38135	0.768429	0.292637	0.592177	0.56253	STM14_0077/STM14_0078/STM14_4815/STM14_1200/STM14_1105	5	carA,carB,hemN,pyrD,serC
Metabolism	Metabolism of other amino acids	seo00450	Selenocompound metabolism - Salmonella enterica subsp. enterica serovar Typhimurium 14028S	1/41	15/1801	0.0666667	2.92846	1.14442	0.293046	0.592177	0.56253	STM14_1080	1	trxB
Metabolism	Global and overview maps	seo01110	Biosynthesis of secondary metabolites - Salmonella enterica subsp. enterica serovar Typhimurium 14028S	10/41	363/1801	0.0275482	1.21011	0.68357	0.30331	0.592177	0.56253	STM14_0077/STM14_0078/STM14_5093/STM14_4815/STM14_1600/STM14_3699/STM14_1105/STM14_3729/STM14_3720/STM14_0856	10	carA,carB,dgkA,hemN,katE,serA,serC,speA,speB,sucB
Metabolism	Amino acid metabolism	seo00310	Lysine degradation - Salmonella enterica subsp. enterica serovar Typhimurium 14028S	1/41	18/1801	0.0555556	2.44038	0.93715	0.34065	0.608901	0.578417	STM14_0856	1	sucB
Metabolism	Carbohydrate metabolism	seo00520	Amino sugar and nucleotide sugar metabolism - Salmonella enterica subsp. enterica serovar Typhimurium 14028S	2/41	53/1801	0.0377358	1.65762	0.741501	0.341579	0.608901	0.578417	STM14_2604/STM14_2603	2	gmd,wcaG
Human Diseases	Drug resistance: antimicrobial	seo01501	beta-Lactam resistance - Salmonella enterica subsp. enterica serovar Typhimurium 14028S	1/41	21/1801	0.047619	2.09175	0.767885	0.385122	0.657916	0.624978	STM14_0148	1	ftsI
Metabolism	Metabolism of cofactors and vitamins	seo00760	Nicotinate and nicotinamide metabolism - Salmonella enterica subsp. enterica serovar Typhimurium 14028S	1/41	24/1801	0.0416667	1.83028	0.624828	0.426662	0.672813	0.639129	STM14_4960	1	udhA
Genetic Information Processing	Replication and repair	seo03430	Mismatch repair - Salmonella enterica subsp. enterica serovar Typhimurium 14028S	1/41	24/1801	0.0416667	1.83028	0.624828	0.426662	0.672813	0.639129	STM14_2559	1	sbcB
Metabolism	Glycan biosynthesis and metabolism	seo00550	Peptidoglycan biosynthesis - Salmonella enterica subsp. enterica serovar Typhimurium 14028S	1/41	26/1801	0.0384615	1.68949	0.540368	0.452821	0.685646	0.65132	STM14_0148	1	ftsI
Metabolism	Lipid metabolism	seo00564	Glycerophospholipid metabolism - Salmonella enterica subsp. enterica serovar Typhimurium 14028S	1/41	28/1801	0.0357143	1.56882	0.462879	0.477814	0.685646	0.65132	STM14_5093	1	dgkA
Genetic Information Processing	Replication and repair	seo03440	Homologous recombination - Salmonella enterica subsp. enterica serovar Typhimurium 14028S	1/41	29/1801	0.0344828	1.51472	0.426392	0.489889	0.685646	0.65132	STM14_3608	1	recD
Metabolism	Carbohydrate metabolism	seo00020	Citrate cycle (TCA cycle) - Salmonella enterica subsp. enterica serovar Typhimurium 14028S	1/41	30/1801	0.0333333	1.46423	0.39125	0.501692	0.685646	0.65132	STM14_0856	1	sucB
Metabolism	Carbohydrate metabolism	seo00630	Glyoxylate and dicarboxylate metabolism - Salmonella enterica subsp. enterica serovar Typhimurium 14028S	1/41	34/1801	0.0294118	1.29197	0.262256	0.546296	0.687623	0.653198	STM14_1600	1	katE
Metabolism	Energy metabolism	seo00920	Sulfur metabolism - Salmonella enterica subsp. enterica serovar Typhimurium 14028S	1/41	35/1801	0.0285714	1.25505	0.232509	0.556823	0.687623	0.653198	STM14_1091	1	dmsC_1
Metabolism	Metabolism of cofactors and vitamins	seo00860	Porphyrin metabolism - Salmonella enterica subsp. enterica serovar Typhimurium 14028S	1/41	37/1801	0.027027	1.18721	0.175572	0.577168	0.687623	0.653198	STM14_4815	1	hemN
Metabolism	Global and overview maps	seo01210	2-Oxocarboxylic acid metabolism - Salmonella enterica subsp. enterica serovar Typhimurium 14028S	1/41	37/1801	0.027027	1.18721	0.175572	0.577168	0.687623	0.653198	STM14_0856	1	sucB
Environmental Information Processing	Membrane transport	seo03070	Bacterial secretion system - Salmonella enterica subsp. enterica serovar Typhimurium 14028S	1/41	38/1801	0.0263158	1.15597	0.148278	0.586995	0.687623	0.653198	STM14_4461	1	secB
Metabolism	Global and overview maps	seo01232	Nucleotide metabolism - Salmonella enterica subsp. enterica serovar Typhimurium 14028S	1/41	55/1801	0.0181818	0.79867	-0.231388	0.723671	0.824181	0.782919	STM14_2618	1	udk
Cellular Processes	Cellular community - prokaryotes	seo02024	Quorum sensing - Salmonella enterica subsp. enterica serovar Typhimurium 14028S	1/41	60/1801	0.0166667	0.732114	-0.322032	0.754661	0.836246	0.79438	STM14_4461	1	secB
Metabolism	Global and overview maps	seo01230	Biosynthesis of amino acids - Salmonella enterica subsp. enterica serovar Typhimurium 14028S	2/41	129/1801	0.0155039	0.681036	-0.573707	0.805654	0.869258	0.825739	STM14_3699/STM14_1105	2	serA,serC
Environmental Information Processing	Membrane transport	seo02010	ABC transporters - Salmonella enterica subsp. enterica serovar Typhimurium 14028S	2/41	173/1801	0.0115607	0.507825	-1.03893	0.91718	0.964214	0.915942	STM14_1059/STM14_4652	2	macB [R],pstS
Metabolism	Global and overview maps	seo01120	Microbial metabolism in diverse environments - Salmonella enterica subsp. enterica serovar Typhimurium 14028S	3/41	283/1801	0.0106007	0.465655	-1.494	0.967842	0.992038	0.942372	STM14_3699/STM14_1105/STM14_0856	3	serA,serC,sucB
Environmental Information Processing	Signal transduction	seo02020	Two-component system - Salmonella enterica subsp. enterica serovar Typhimurium 14028S	1/41	215/1801	0.00465116	0.204311	-1.89707	0.994882	0.994882	0.945074	STM14_4652	1	pstS

[truncated: 2 more sheets: GO_SNP_8°C, GO_SNP_22°C]
